# Supplementary material for: Enhancing precision in human neuroscience
Source: eLife. 2023 Aug 9;12:e85980. doi: 10.7554/eLife.85980 (PMC10411974; doi:10.7554/eLife.85980)
Supplement: Figure 2—source code 1. — This R code simulates four samples of 50 subjects with 50 trials each using different degrees of variability within and between subjects. The results indicate that (odd-even) reliability is best at a combination of low within-subject variance but high between-subjects variability (leading to lower group-level precision). Reliability declines when within- and between-subjects variance are both high or low and is worst when the former is high but the latter is low. The results support the claims illustrated in Figure 2. [file elife-85980-fig2-code1.zip]

Archive with 1 entries (1 files):
- 05-01-2023-RV-eLife-85980/between within.R
