# Supplementary material for: Enhancing precision in human neuroscience
Source: eLife. 2023 Aug 9;12:e85980. doi: 10.7554/eLife.85980 (PMC10411974; doi:10.7554/eLife.85980)
Supplement: Figure 2—source code 2. — This R code simulates two samples of 64 subjects with 100 trials each using vastly different degrees of between-subjects variance (but constant within-subject variability, leading to constant subject-level precision). The results show that, everything else being equal, homogenous samples (i.e., with low between-subjects variance) optimize group-level precision at the expense of reliability (Hedge et al., 2018), while heterogenous samples optimize reliability at the expense of group-level precision. [file elife-85980-fig2-code2.zip]

Archive with 1 entries (1 files):
- 05-01-2023-RV-eLife-85980/Reliability x SD.R
