# Supplementary material for: Enhancing precision in human neuroscience
Source: eLife. 2023 Aug 9;12:e85980. doi: 10.7554/eLife.85980 (PMC10411974; doi:10.7554/eLife.85980)
Supplement: Figure 4—source data 1. — The R script also contains examples on how to calculate precision for SCL and SCR. The data have been reused with permission from Reutter and Gamer, 2023. [file elife-85980-fig4-data1.zip]

Archive with 4 entries (4 files):
- eda.txt
- Habituation.R
- ratings.csv
- README.txt
