# Supplementary material for: Enhancing precision in human neuroscience
Source: eLife. 2023 Aug 9;12:e85980. doi: 10.7554/eLife.85980 (PMC10411974; doi:10.7554/eLife.85980)
Supplement: Figure 4—source data 1. — The R script also contains examples on how to calculate precision for SCL and SCR. The data have been reused with permission from Reutter and Gamer, 2023. [file elife-85980-fig4-data1.zip › eda.txt]

01.acq
2 msec/sample
3 channels
EDA - EDA100C
microsiemens
ECG - ECG100C
mV
Digital input
Volts
CH1	CH2	CH28	
1421036	1421036	1421036	
7.96814	-0.0733948	0	
7.96814	-0.0733948	0	
7.96967	-0.0723267	0	
7.97119	-0.0715637	0	
7.96967	-0.0704956	0	
7.96661	-0.0695801	0	
7.96661	-0.0694275	0	
7.96814	-0.0694275	0	
7.96356	-0.0697327	0	
7.96051	-0.0697327	0	
7.96356	-0.0697327	0	
7.96509	-0.0686646	0	
7.96661	-0.0672913	0	
7.96356	-0.065918	0	
7.96814	-0.0634766	0	
7.96814	-0.0619507	0	
7.96509	-0.0598145	0	
7.96814	-0.0570679	0	
7.96356	-0.0547791	0	
7.96051	-0.0523376	0	
7.96661	-0.0500488	0	
7.96356	-0.0486755	0	
7.96967	-0.0483704	0	
7.96509	-0.0480652	0	
7.96967	-0.0482178	0	
7.96356	-0.0482178	0	
7.96661	-0.0480652	0	
7.96051	-0.0483704	0	
7.96204	-0.0474548	0	
7.96204	-0.0466919	0	
7.96051	-0.0466919	0	
7.96356	-0.0471497	0	
7.96509	-0.0473022	0	
7.96814	-0.0480652	0	
7.96356	-0.0491333	0	
7.96509	-0.0500488	0	
7.96509	-0.0515747	0	
7.96204	-0.0531006	0	
7.95746	-0.0541687	0	
7.95898	-0.0556946	0	
7.96051	-0.0566101	0	
7.96051	-0.0569153	0	
7.96356	-0.0572205	0	
7.96509	-0.0569153	0	
7.96509	-0.0566101	0	
7.96051	-0.0566101	0	
7.96051	-0.0564575	0	
7.95746	-0.0569153	0	
7.95746	-0.057373	0	
7.95898	-0.0582886	0	
7.95593	-0.0593567	0	
7.95898	-0.06073	0	
7.96051	-0.0619507	0	
7.96204	-0.0640869	0	
7.96051	-0.0665283	0	
7.96356	-0.0686646	0	
7.95898	-0.0708008	0	
7.95593	-0.0724792	0	
7.95898	-0.0730896	0	
7.95288	-0.0732422	0	
7.95593	-0.0735474	0	
7.96051	-0.0738525	0	
7.95746	-0.0741577	0	
7.96051	-0.0738525	0	
7.95746	-0.0735474	0	
7.95898	-0.072937	0	
7.95593	-0.0730896	0	
7.95288	-0.0737	0	
7.95746	-0.0746155	0	
7.95441	-0.0752258	0	
7.95441	-0.0767517	0	
7.95593	-0.0779724	0	
7.95898	-0.0785828	0	
7.96051	-0.0785828	0	
7.95898	-0.0788879	0	
7.95746	-0.0791931	0	
7.95746	-0.0788879	0	
7.95593	-0.0784302	0	
7.95441	-0.0772095	0	
7.95288	-0.0747681	0	
7.95441	-0.0720215	0	
7.95593	-0.0686646	0	
7.95898	-0.0642395	0	
7.96051	-0.0590515	0	
7.95593	-0.0532532	0	
7.95441	-0.0462341	0	
7.95441	-0.0389099	0	
7.95288	-0.0314331	0	
7.95288	-0.0236511	0	
7.95593	-0.0160217	0	
7.95288	-0.00854492	0	
7.95593	-0.000915527	0	
7.95288	0.0062561	0	
7.95593	0.0135803	0	
7.95898	0.0202942	0	
7.95288	0.0265503	0	
7.95441	0.0326538	0	
7.95135	0.0379944	0	
7.95135	0.0437927	0	
7.95135	0.0497437	0	
7.95135	0.055542	0	
7.95135	0.0617981	0	
7.95441	0.0672913	0	
7.95441	0.0732422	0	
7.95746	0.0785828	0	
7.95441	0.083313	0	
7.95288	0.088501	0	
7.95135	0.0933838	0	
7.95135	0.096283	0	
7.94983	0.0976562	0	
7.95135	0.0965881	0	
7.95441	0.0932312	0	
7.95441	0.0874329	0	
7.95441	0.0787354	0	
7.95441	0.0672913	0	
7.95135	0.0544739	0	
7.95288	0.0401306	0	
7.95135	0.0239563	0	
7.95135	0.00640869	0	
7.94983	-0.0123596	0	
7.94983	-0.0308228	0	
7.94678	-0.0483704	0	
7.95135	-0.065155	0	
7.95135	-0.0805664	0	
7.94983	-0.0946045	0	
7.95135	-0.106506	0	
7.9483	-0.116577	0	
7.94678	-0.125122	0	
7.94678	-0.131683	0	
7.94678	-0.136108	0	
7.94678	-0.138702	0	
7.9483	-0.139618	0	
7.94983	-0.140533	0	
7.94983	-0.139618	0	
7.94983	-0.138092	0	
7.9483	-0.136566	0	
7.9483	-0.13504	0	
7.94983	-0.133209	0	
7.9483	-0.131073	0	
7.94373	-0.129242	0	
7.94373	-0.127869	0	
7.94525	-0.126648	0	
7.94525	-0.125885	0	
7.94983	-0.124817	0	
7.94983	-0.125122	0	
7.9483	-0.125122	0	
7.94678	-0.125427	0	
7.94373	-0.125732	0	
7.9422	-0.124664	0	
7.9422	-0.121918	0	
7.9422	-0.119324	0	
7.94373	-0.116425	0	
7.9422	-0.113678	0	
7.94525	-0.112305	0	
7.94525	-0.111389	0	
7.94678	-0.111542	0	
7.94525	-0.111237	0	
7.9422	-0.108185	0	
7.9422	-0.101013	0	
7.94067	-0.0856018	0	
7.94373	-0.0605774	0	
7.9422	-0.0239563	0	
7.94373	0.0259399	0	
7.94678	0.0891113	0	
7.94678	0.166168	0	
7.94525	0.254974	0	
7.94525	0.354309	0	
7.94067	0.460815	0	
7.94067	0.570831	0	
7.93915	0.681763	0	
7.9422	0.789337	0	
7.93915	0.891876	0	
7.9422	0.984497	0	
7.94067	1.06339	0	
7.9422	1.12213	0	
7.93915	1.1528	0	
7.93915	1.14883	0	
7.93762	1.10626	0	
7.93457	1.02493	0	
7.93457	0.904236	0	
7.93457	0.74707	0	
7.9361	0.561218	0	
7.93915	0.358124	0	
7.93457	0.15152	0	
7.93762	-0.0439453	0	
7.93762	-0.216827	0	
7.93457	-0.357361	0	
7.92999	-0.458221	0	
7.93152	-0.516815	0	
7.92999	-0.535583	0	
7.93304	-0.520782	0	
7.9361	-0.481415	0	
7.93457	-0.428467	0	
7.93762	-0.371704	0	
7.93762	-0.318604	0	
7.93762	-0.274353	0	
7.93915	-0.241241	0	
7.93915	-0.220795	0	
7.93457	-0.211334	0	
7.93304	-0.210724	0	
7.93457	-0.21637	0	
7.93915	-0.224457	0	
7.9361	-0.233002	0	
7.9361	-0.240631	0	
7.94067	-0.245972	0	
7.9422	-0.24826	0	
7.93762	-0.247345	0	
7.93915	-0.244904	0	
7.93304	-0.240021	0	
7.93304	-0.233917	0	
7.93457	-0.227661	0	
7.93762	-0.221558	0	
7.94067	-0.215454	0	
7.93762	-0.209351	0	
7.93915	-0.203552	0	
7.93762	-0.199127	0	
7.93915	-0.195312	0	
7.9361	-0.192566	0	
7.93304	-0.190125	0	
7.93304	-0.187378	0	
7.93152	-0.184479	0	
7.93304	-0.180359	0	
7.93762	-0.175934	0	
7.9361	-0.170593	0	
7.93762	-0.16571	0	
7.93457	-0.161591	0	
7.9361	-0.157471	0	
7.93304	-0.154266	0	
7.93304	-0.151062	0	
7.9361	-0.1474	0	
7.93457	-0.144348	0	
7.92999	-0.140839	0	
7.9361	-0.138855	0	
7.93457	-0.136566	0	
7.93915	-0.134735	0	
7.93762	-0.133057	0	
7.92999	-0.130768	0	
7.93152	-0.126801	0	
7.92999	-0.122833	0	
7.93152	-0.11795	0	
7.92847	-0.113983	0	
7.93152	-0.110474	0	
7.93457	-0.106964	0	
7.9361	-0.104675	0	
7.9361	-0.102234	0	
7.93304	-0.0999451	0	
7.93304	-0.0968933	0	
7.93152	-0.0941467	0	
7.92847	-0.0917053	0	
7.93152	-0.0892639	0	
7.92999	-0.0874329	0	
7.93152	-0.0849915	0	
7.92847	-0.0811768	0	
7.9361	-0.0773621	0	
7.93152	-0.0732422	0	
7.92999	-0.0694275	0	
7.93304	-0.0645447	0	
7.92847	-0.0588989	0	
7.92847	-0.0531006	0	
7.92541	-0.0469971	0	
7.92389	-0.0408936	0	
7.92999	-0.0343323	0	
7.92999	-0.0276184	0	
7.93304	-0.0209045	0	
7.93152	-0.0141907	0	
7.93152	-0.00717163	0	
7.93152	0.000152588	0	
7.92999	0.00717163	0	
7.92694	0.0140381	0	
7.92694	0.0198364	0	
7.92694	0.0257874	0	
7.92694	0.0325012	0	
7.92847	0.0392151	0	
7.92999	0.0463867	0	
7.93304	0.0538635	0	
7.92847	0.0604248	0	
7.92999	0.0666809	0	
7.92541	0.0718689	0	
7.92694	0.0770569	0	
7.92389	0.0822449	0	
7.92541	0.0871277	0	
7.92389	0.091095	0	
7.92389	0.0946045	0	
7.92847	0.098114	0	
7.92847	0.101166	0	
7.92389	0.10498	0	
7.92694	0.108795	0	
7.92389	0.113068	0	
7.92236	0.117798	0	
7.92236	0.121002	0	
7.92389	0.123291	0	
7.92541	0.125275	0	
7.92694	0.126953	0	
7.92541	0.127869	0	
7.92694	0.128479	0	
7.92694	0.128937	0	
7.92236	0.129089	0	
7.92541	0.13031	0	
7.92236	0.131531	0	
7.91931	0.132294	0	
7.92389	0.131378	0	
7.92236	0.131073	0	
7.92694	0.130005	0	
7.92236	0.128174	0	
7.92541	0.125122	0	
7.92541	0.119934	0	
7.92236	0.114136	0	
7.91931	0.107422	0	
7.92236	0.100403	0	
7.91779	0.0935364	0	
7.92084	0.0874329	0	
7.92236	0.0808716	0	
7.92541	0.0730896	0	
7.92236	0.0643921	0	
7.92236	0.0543213	0	
7.92236	0.043335	0	
7.92084	0.0317383	0	
7.91779	0.0189209	0	
7.92084	0.00671387	0	
7.91779	-0.00579834	0	
7.92236	-0.0184631	0	
7.92084	-0.0297546	0	
7.92236	-0.039978	0	
7.92084	-0.0483704	0	
7.92389	-0.0549316	0	
7.92389	-0.0584412	0	
7.92236	-0.0602722	0	
7.92084	-0.0616455	0	
7.91931	-0.0627136	0	
7.92084	-0.0643921	0	
7.92236	-0.0657654	0	
7.92236	-0.0675964	0	
7.92236	-0.0694275	0	
7.92236	-0.0715637	0	
7.92084	-0.072937	0	
7.92389	-0.0744629	0	
7.91931	-0.0746155	0	
7.92084	-0.0747681	0	
7.91779	-0.0741577	0	
7.92084	-0.0730896	0	
7.92084	-0.0720215	0	
7.92236	-0.0704956	0	
7.92236	-0.0680542	0	
7.92084	-0.0653076	0	
7.92389	-0.0643921	0	
7.92084	-0.0643921	0	
7.92084	-0.0643921	0	
7.91779	-0.0637817	0	
7.91931	-0.0616455	0	
7.91779	-0.0590515	0	
7.91931	-0.0561523	0	
7.91931	-0.0532532	0	
7.92084	-0.0506592	0	
7.92236	-0.0486755	0	
7.92236	-0.0466919	0	
7.92084	-0.0447083	0	
7.91779	-0.0424194	0	
7.91779	-0.0401306	0	
7.91779	-0.0389099	0	
7.91321	-0.0389099	0	
7.91626	-0.0404358	0	
7.91626	-0.0421143	0	
7.91931	-0.0434875	0	
7.92236	-0.0439453	0	
7.92084	-0.0447083	0	
7.91779	-0.0448608	0	
7.91626	-0.0456238	0	
7.91626	-0.0463867	0	
7.91473	-0.0471497	0	
7.91473	-0.0471497	0	
7.92084	-0.0474548	0	
7.91321	-0.0473022	0	
7.91931	-0.04776	0	
7.91473	-0.0483704	0	
7.91779	-0.0482178	0	
7.91931	-0.0485229	0	
7.92084	-0.0494385	0	
7.91779	-0.0509644	0	
7.91626	-0.0527954	0	
7.91321	-0.0546265	0	
7.91168	-0.0553894	0	
7.91626	-0.0556946	0	
7.91931	-0.0558472	0	
7.91779	-0.0570679	0	
7.91626	-0.0578308	0	
7.91779	-0.0595093	0	
7.91626	-0.06073	0	
7.91321	-0.0617981	0	
7.91168	-0.0613403	0	
7.91473	-0.0605774	0	
7.91168	-0.0602722	0	
7.91321	-0.0613403	0	
7.91931	-0.0628662	0	
7.91626	-0.0648499	0	
7.91626	-0.0665283	0	
7.91626	-0.0680542	0	
7.91473	-0.067749	0	
7.91473	-0.0666809	0	
7.91473	-0.0640869	0	
7.91321	-0.0610352	0	
7.91321	-0.0567627	0	
7.91321	-0.0515747	0	
7.91321	-0.0447083	0	
7.91779	-0.0370789	0	
7.91626	-0.0289917	0	
7.91626	-0.0205994	0	
7.91321	-0.0117493	0	
7.91168	-0.00274658	0	
7.91016	0.00656128	0	
7.91168	0.0160217	0	
7.91016	0.0242615	0	
7.91321	0.0312805	0	
7.91016	0.0375366	0	
7.91626	0.0434875	0	
7.91626	0.0500488	0	
7.91321	0.0569153	0	
7.90863	0.0634766	0	
7.91168	0.0692749	0	
7.91168	0.0752258	0	
7.91168	0.0805664	0	
7.90863	0.0857544	0	
7.91016	0.0906372	0	
7.91473	0.0947571	0	
7.91321	0.0979614	0	
7.91473	0.0994873	0	
7.91473	0.0990295	0	
7.91321	0.0961304	0	
7.91168	0.0923157	0	
7.91168	0.0886536	0	
7.90558	0.083313	0	
7.91016	0.0759888	0	
7.91016	0.0671387	0	
7.91016	0.0561523	0	
7.91168	0.0422668	0	
7.91016	0.0265503	0	
7.91168	0.00946045	0	
7.91016	-0.00839233	0	
7.9071	-0.0263977	0	
7.9071	-0.0436401	0	
7.91016	-0.0613403	0	
7.90558	-0.0784302	0	
7.91016	-0.0944519	0	
7.91016	-0.107727	0	
7.91168	-0.118256	0	
7.91168	-0.126801	0	
7.9071	-0.133362	0	
7.90558	-0.138092	0	
7.9071	-0.142365	0	
7.90558	-0.145264	0	
7.90558	-0.147095	0	
7.90863	-0.148163	0	
7.9071	-0.149384	0	
7.90863	-0.149689	0	
7.9071	-0.149994	0	
7.90558	-0.149994	0	
7.90863	-0.149841	0	
7.90558	-0.149536	0	
7.90863	-0.148926	0	
7.90405	-0.148315	0	
7.90405	-0.1474	0	
7.9071	-0.146484	0	
7.9071	-0.144958	0	
7.90863	-0.143127	0	
7.91016	-0.141449	0	
7.91168	-0.139313	0	
7.9071	-0.137177	0	
7.90558	-0.134735	0	
7.90405	-0.132751	0	
7.90558	-0.130615	0	
7.90253	-0.129547	0	
7.90405	-0.128937	0	
7.90405	-0.130157	0	
7.90558	-0.131226	0	
7.90558	-0.132751	0	
7.90558	-0.132599	0	
7.90863	-0.128174	0	
7.90863	-0.116425	0	
7.90558	-0.0938416	0	
7.90253	-0.0579834	0	
7.901	-0.0102234	0	
7.90253	0.0500488	0	
7.90405	0.123291	0	
7.90558	0.209198	0	
7.90558	0.306702	0	
7.90863	0.412598	0	
7.90405	0.523682	0	
7.90405	0.637512	0	
7.90405	0.750275	0	
7.90253	0.860291	0	
7.89947	0.964203	0	
7.90253	1.05759	0	
7.901	1.13586	0	
7.90405	1.19019	0	
7.9071	1.21124	0	
7.90558	1.19324	0	
7.90253	1.13266	0	
7.89795	1.03012	0	
7.90253	0.885162	0	
7.89795	0.704041	0	
7.89795	0.495605	0	
7.89795	0.274353	0	
7.901	0.0572205	0	
7.901	-0.141754	0	
7.90405	-0.312042	0	
7.89795	-0.443726	0	
7.89947	-0.532684	0	
7.89795	-0.577393	0	
7.8949	-0.58136	0	
7.89795	-0.552521	0	
7.89642	-0.502319	0	
7.89642	-0.442505	0	
7.89795	-0.38208	0	
7.89795	-0.329742	0	
7.90253	-0.288391	0	
7.901	-0.260162	0	
7.89795	-0.245056	0	
7.901	-0.240936	0	
7.8949	-0.244751	0	
7.89795	-0.252533	0	
7.89795	-0.261536	0	
7.89795	-0.268707	0	
7.89947	-0.273132	0	
7.89795	-0.273132	0	
7.901	-0.270386	0	
7.90253	-0.265198	0	
7.901	-0.258789	0	
7.901	-0.25116	0	
7.89795	-0.242462	0	
7.89795	-0.234985	0	
7.89947	-0.229034	0	
7.89642	-0.224457	0	
7.89947	-0.221405	0	
7.901	-0.21759	0	
7.90253	-0.215302	0	
7.89947	-0.213165	0	
7.89795	-0.211334	0	
7.901	-0.209808	0	
7.89947	-0.20813	0	
7.89795	-0.205383	0	
7.89795	-0.202026	0	
7.89947	-0.198212	0	
7.90253	-0.195007	0	
7.901	-0.192871	0	
7.89947	-0.190887	0	
7.89947	-0.187988	0	
7.89947	-0.184479	0	
7.901	-0.180359	0	
7.89642	-0.175018	0	
7.89795	-0.16922	0	
7.89795	-0.163269	0	
7.89337	-0.157013	0	
7.89795	-0.15213	0	
7.8949	-0.147552	0	
7.89795	-0.142975	0	
7.89795	-0.13916	0	
7.89642	-0.136108	0	
7.89947	-0.132904	0	
7.89642	-0.13031	0	
7.8949	-0.127869	0	
7.89337	-0.12558	0	
7.89642	-0.123749	0	
7.89795	-0.122528	0	
7.901	-0.121765	0	
7.89947	-0.120087	0	
7.89642	-0.117645	0	
7.89947	-0.115204	0	
7.8949	-0.11261	0	
7.89337	-0.110321	0	
7.89185	-0.108185	0	
7.89337	-0.104523	0	
7.89642	-0.100555	0	
7.89185	-0.0958252	0	
7.89795	-0.0901794	0	
7.89642	-0.0848389	0	
7.89642	-0.0791931	0	
7.89642	-0.0737	0	
7.8949	-0.0689697	0	
7.89337	-0.0634766	0	
7.89337	-0.0576782	0	
7.89337	-0.0515747	0	
7.89032	-0.0447083	0	
7.89642	-0.0390625	0	
7.89642	-0.0337219	0	
7.8949	-0.0282288	0	
7.89642	-0.0218201	0	
7.89337	-0.014801	0	
7.89337	-0.00839233	0	
7.89185	-0.00289917	0	
7.88879	0.00183105	0	
7.89185	0.00671387	0	
7.89337	0.0100708	0	
7.89185	0.0128174	0	
7.89337	0.0151062	0	
7.89337	0.0178528	0	
7.89337	0.0221252	0	
7.89337	0.0271606	0	
7.89032	0.0332642	0	
7.89032	0.039978	0	
7.88727	0.0474548	0	
7.88879	0.0550842	0	
7.88879	0.0630188	0	
7.88727	0.0700378	0	
7.89185	0.0764465	0	
7.89337	0.0802612	0	
7.89185	0.0820923	0	
7.89337	0.0831604	0	
7.88879	0.0836182	0	
7.89185	0.083313	0	
7.88422	0.0823975	0	
7.88422	0.0814819	0	
7.88574	0.080719	0	
7.88574	0.0816345	0	
7.88727	0.0828552	0	
7.89337	0.0834656	0	
7.89032	0.0837708	0	
7.89337	0.0831604	0	
7.88574	0.0822449	0	
7.88422	0.0802612	0	
7.88727	0.0778198	0	
7.88574	0.0749207	0	
7.88727	0.0712585	0	
7.88727	0.0672913	0	
7.89032	0.0639343	0	
7.89032	0.0601196	0	
7.89032	0.0558472	0	
7.88727	0.0514221	0	
7.88727	0.0466919	0	
7.89032	0.0424194	0	
7.88422	0.0389099	0	
7.88574	0.0338745	0	
7.88574	0.0270081	0	
7.88879	0.0186157	0	
7.88727	0.00976562	0	
7.88879	0.00106812	0	
7.88727	-0.00717163	0	
7.89032	-0.0157166	0	
7.88879	-0.0236511	0	
7.88269	-0.0317383	0	
7.88727	-0.0387573	0	
7.88269	-0.045929	0	
7.88879	-0.0527954	0	
7.88727	-0.059967	0	
7.88574	-0.0662231	0	
7.89185	-0.0720215	0	
7.89032	-0.0759888	0	
7.88727	-0.0790405	0	
7.88574	-0.0814819	0	
7.88727	-0.0828552	0	
7.88422	-0.0830078	0	
7.88269	-0.0814819	0	
7.88422	-0.078125	0	
7.88879	-0.0737	0	
7.88727	-0.0691223	0	
7.88727	-0.0654602	0	
7.88879	-0.0628662	0	
7.88879	-0.0601196	0	
7.88727	-0.0579834	0	
7.88574	-0.0570679	0	
7.88269	-0.0561523	0	
7.88269	-0.0559998	0	
7.88574	-0.0563049	0	
7.88727	-0.0564575	0	
7.88422	-0.0556946	0	
7.89032	-0.0553894	0	
7.88727	-0.0546265	0	
7.88574	-0.0541687	0	
7.88727	-0.0532532	0	
7.88422	-0.0531006	0	
7.88422	-0.0526428	0	
7.88422	-0.0524902	0	
7.88269	-0.0518799	0	
7.88269	-0.050354	0	
7.89032	-0.0494385	0	
7.88879	-0.0488281	0	
7.88879	-0.0479126	0	
7.88574	-0.0463867	0	
7.88727	-0.0439453	0	
7.88574	-0.0413513	0	
7.88422	-0.0390625	0	
7.88422	-0.0379944	0	
7.88269	-0.0372314	0	
7.88574	-0.0369263	0	
7.88574	-0.0364685	0	
7.88727	-0.0361633	0	
7.88422	-0.0376892	0	
7.88574	-0.0395203	0	
7.88727	-0.0413513	0	
7.88116	-0.0422668	0	
7.88269	-0.0424194	0	
7.88269	-0.0419617	0	
7.88269	-0.0416565	0	
7.88269	-0.040741	0	
7.88422	-0.039978	0	
7.88574	-0.0396729	0	
7.88727	-0.0398254	0	
7.88574	-0.0405884	0	
7.88269	-0.0422668	0	
7.88269	-0.0448608	0	
7.88269	-0.0469971	0	
7.87964	-0.0485229	0	
7.88116	-0.0492859	0	
7.88269	-0.0479126	0	
7.88269	-0.0453186	0	
7.88422	-0.0410461	0	
7.88574	-0.0361633	0	
7.88269	-0.0300598	0	
7.88269	-0.0228882	0	
7.88269	-0.0149536	0	
7.87811	-0.00717163	0	
7.87964	-0.000152588	0	
7.88116	0.00686646	0	
7.88269	0.0137329	0	
7.88574	0.0205994	0	
7.88422	0.0268555	0	
7.88269	0.0332642	0	
7.88574	0.040741	0	
7.88116	0.0488281	0	
7.88116	0.0569153	0	
7.88269	0.0646973	0	
7.87811	0.0717163	0	
7.88116	0.0776672	0	
7.88269	0.0827026	0	
7.88269	0.0868225	0	
7.88269	0.091095	0	
7.88422	0.0947571	0	
7.88269	0.0990295	0	
7.88269	0.102234	0	
7.88116	0.104523	0	
7.87964	0.106506	0	
7.88116	0.106812	0	
7.88116	0.106354	0	
7.88116	0.103302	0	
7.88727	0.0978088	0	
7.88422	0.0886536	0	
7.88269	0.0753784	0	
7.88116	0.0593567	0	
7.88269	0.0419617	0	
7.88116	0.0234985	0	
7.87811	0.00534058	0	
7.87811	-0.0114441	0	
7.88116	-0.0271606	0	
7.88116	-0.0419617	0	
7.87964	-0.0561523	0	
7.88116	-0.0697327	0	
7.88116	-0.0820923	0	
7.87964	-0.0924683	0	
7.88422	-0.101776	0	
7.87964	-0.1091	0	
7.88116	-0.115814	0	
7.87964	-0.122986	0	
7.87964	-0.130005	0	
7.87964	-0.136566	0	
7.87811	-0.140991	0	
7.88422	-0.144958	0	
7.88269	-0.146332	0	
7.88269	-0.146332	0	
7.87811	-0.145264	0	
7.87659	-0.143585	0	
7.87964	-0.140686	0	
7.87659	-0.136414	0	
7.87659	-0.131531	0	
7.87353	-0.126343	0	
7.88116	-0.123291	0	
7.88116	-0.121002	0	
7.87964	-0.12085	0	
7.87811	-0.121155	0	
7.88116	-0.121002	0	
7.87659	-0.121155	0	
7.87659	-0.12146	0	
7.87811	-0.121307	0	
7.87964	-0.121155	0	
7.87964	-0.119476	0	
7.87811	-0.116272	0	
7.88269	-0.111694	0	
7.87964	-0.107422	0	
7.87964	-0.103149	0	
7.87811	-0.100708	0	
7.87811	-0.0991821	0	
7.87811	-0.0968933	0	
7.87659	-0.0920105	0	
7.87659	-0.0811768	0	
7.87811	-0.0601196	0	
7.87964	-0.0267029	0	
7.88116	0.0195312	0	
7.88269	0.0798035	0	
7.88116	0.155792	0	
7.88116	0.246887	0	
7.87659	0.350342	0	
7.87659	0.463562	0	
7.87659	0.582886	0	
7.87659	0.70343	0	
7.87811	0.821838	0	
7.87659	0.935822	0	
7.87811	1.04095	0	
7.87964	1.13403	0	
7.87659	1.20819	0	
7.87659	1.25595	0	
7.87506	1.26709	0	
7.87506	1.23718	0	
7.87659	1.16409	0	
7.87506	1.04767	0	
7.87353	0.890656	0	
7.87659	0.697479	0	
7.87659	0.479889	0	
7.87659	0.252228	0	
7.87506	0.0317383	0	
7.87506	-0.168915	0	
7.87353	-0.337067	0	
7.87048	-0.464325	0	
7.87201	-0.545502	0	
7.87506	-0.582275	0	
7.87811	-0.578613	0	
7.87506	-0.543671	0	
7.87659	-0.488739	0	
7.87659	-0.425568	0	
7.87811	-0.363312	0	
7.87506	-0.309753	0	
7.87201	-0.26825	0	
7.87353	-0.240936	0	
7.87506	-0.226746	0	
7.87201	-0.222473	0	
7.87811	-0.226593	0	
7.87811	-0.234985	0	
7.88116	-0.243225	0	
7.87659	-0.250244	0	
7.87964	-0.254669	0	
7.87811	-0.255432	0	
7.87811	-0.253601	0	
7.87353	-0.249939	0	
7.87659	-0.244751	0	
7.87659	-0.2388	0	
7.87811	-0.232239	0	
7.87964	-0.225983	0	
7.88116	-0.220642	0	
7.88116	-0.217896	0	
7.87811	-0.215454	0	
7.87811	-0.214081	0	
7.87659	-0.212708	0	
7.87659	-0.210724	0	
7.87353	-0.208282	0	
7.87811	-0.205383	0	
7.87964	-0.201263	0	
7.87964	-0.196533	0	
7.87964	-0.191498	0	
7.87964	-0.186768	0	
7.87811	-0.181732	0	
7.88116	-0.176392	0	
7.87506	-0.170898	0	
7.87506	-0.165863	0	
7.87506	-0.162354	0	
7.87811	-0.159302	0	
7.87811	-0.156555	0	
7.87964	-0.154114	0	
7.87811	-0.152283	0	
7.87964	-0.150299	0	
7.87811	-0.149078	0	
7.87659	-0.147247	0	
7.87506	-0.145111	0	
7.87506	-0.141144	0	
7.87506	-0.136414	0	
7.87811	-0.130768	0	
7.87659	-0.124969	0	
7.87811	-0.119629	0	
7.88269	-0.115051	0	
7.87659	-0.111389	0	
7.87659	-0.108185	0	
7.87659	-0.104675	0	
7.87506	-0.101776	0	
7.87659	-0.0999451	0	
7.87659	-0.0975037	0	
7.87811	-0.0961304	0	
7.87811	-0.0941467	0	
7.87659	-0.0915527	0	
7.87811	-0.088501	0	
7.87811	-0.0846863	0	
7.87964	-0.0805664	0	
7.87811	-0.0762939	0	
7.87659	-0.0718689	0	
7.87506	-0.0674438	0	
7.87659	-0.0631714	0	
7.87659	-0.0584412	0	
7.87659	-0.052948	0	
7.87964	-0.0474548	0	
7.87964	-0.0421143	0	
7.88116	-0.0367737	0	
7.87659	-0.0300598	0	
7.87506	-0.0231934	0	
7.87811	-0.0164795	0	
7.87659	-0.00930786	0	
7.87811	-0.00289917	0	
7.87659	0.00213623	0	
7.87811	0.00778198	0	
7.87964	0.0128174	0	
7.88116	0.0183105	0	
7.87659	0.0236511	0	
7.87964	0.0289917	0	
7.87659	0.0344849	0	
7.87964	0.039978	0	
7.87353	0.0460815	0	
7.87659	0.0527954	0	
7.87964	0.0601196	0	
7.87659	0.0666809	0	
7.87811	0.0723267	0	
7.87811	0.0764465	0	
7.87964	0.0796509	0	
7.87964	0.0820923	0	
7.87659	0.0846863	0	
7.87659	0.0869751	0	
7.87659	0.0889587	0	
7.87353	0.0898743	0	
7.87506	0.0904846	0	
7.87506	0.0895691	0	
7.87811	0.0900269	0	
7.87659	0.0909424	0	
7.88116	0.0920105	0	
7.87811	0.0941467	0	
7.87659	0.096283	0	
7.87964	0.0979614	0	
7.87353	0.0991821	0	
7.87659	0.100403	0	
7.87506	0.101013	0	
7.88116	0.101318	0	
7.87964	0.100098	0	
7.87964	0.0984192	0	
7.87964	0.0965881	0	
7.87811	0.0941467	0	
7.87811	0.0914001	0	
7.87659	0.0869751	0	
7.87353	0.0822449	0	
7.87201	0.0770569	0	
7.87659	0.0720215	0	
7.87964	0.065918	0	
7.87964	0.0592041	0	
7.88116	0.0517273	0	
7.87964	0.0437927	0	
7.88116	0.0360107	0	
7.87964	0.0276184	0	
7.87811	0.0184631	0	
7.87659	0.00991821	0	
7.87811	0.00152588	0	
7.87811	-0.00640869	0	
7.87811	-0.0141907	0	
7.87964	-0.0210571	0	
7.88269	-0.0271606	0	
7.87964	-0.0326538	0	
7.88269	-0.0376892	0	
7.88269	-0.0424194	0	
7.87964	-0.045929	0	
7.87659	-0.0482178	0	
7.87964	-0.0492859	0	
7.87811	-0.0502014	0	
7.88116	-0.0505066	0	
7.88116	-0.0511169	0	
7.88422	-0.0509644	0	
7.88574	-0.0500488	0	
7.88269	-0.0480652	0	
7.88116	-0.0468445	0	
7.88116	-0.0450134	0	
7.87811	-0.0430298	0	
7.87964	-0.0419617	0	
7.88269	-0.040741	0	
7.88116	-0.0404358	0	
7.88422	-0.0401306	0	
7.88422	-0.0396729	0	
7.88269	-0.039978	0	
7.88422	-0.039978	0	
7.88269	-0.0396729	0	
7.87659	-0.0395203	0	
7.87964	-0.0389099	0	
7.87811	-0.0372314	0	
7.88116	-0.0349426	0	
7.88116	-0.0315857	0	
7.88422	-0.0274658	0	
7.88422	-0.0234985	0	
7.88422	-0.0201416	0	
7.88574	-0.0172424	0	
7.87964	-0.0149536	0	
7.88116	-0.0132751	0	
7.87964	-0.0112915	0	
7.88116	-0.00915527	0	
7.88116	-0.00823975	0	
7.88116	-0.00747681	0	
7.88269	-0.00732422	0	
7.88574	-0.00839233	0	
7.88574	-0.00976562	0	
7.88727	-0.0111389	0	
7.88422	-0.0123596	0	
7.88116	-0.01297	0	
7.88116	-0.0131226	0	
7.88269	-0.0134277	0	
7.88269	-0.0140381	0	
7.88422	-0.0141907	0	
7.88422	-0.0141907	0	
7.88727	-0.01297	0	
7.88574	-0.0119019	0	
7.88422	-0.0114441	0	
7.88422	-0.0100708	0	
7.88116	-0.0088501	0	
7.87964	-0.00671387	0	
7.88116	-0.00518799	0	
7.88269	-0.00289917	0	
7.88879	0.000305176	0	
7.88574	0.0038147	0	
7.88422	0.00839233	0	
7.88879	0.0138855	0	
7.88422	0.0201416	0	
7.88574	0.0267029	0	
7.88422	0.0326538	0	
7.88269	0.0387573	0	
7.88116	0.045166	0	
7.88422	0.0518799	0	
7.88574	0.0593567	0	
7.88727	0.0663757	0	
7.88879	0.0726318	0	
7.88727	0.0778198	0	
7.88727	0.0831604	0	
7.88879	0.0891113	0	
7.88269	0.0941467	0	
7.88574	0.0993347	0	
7.88574	0.103455	0	
7.88727	0.107117	0	
7.88574	0.110016	0	
7.88727	0.112915	0	
7.88879	0.115204	0	
7.89185	0.116882	0	
7.88727	0.117493	0	
7.88727	0.117188	0	
7.88422	0.115967	0	
7.88574	0.112152	0	
7.88574	0.107727	0	
7.88574	0.101776	0	
7.88574	0.0942993	0	
7.88574	0.0845337	0	
7.88727	0.0726318	0	
7.89032	0.0593567	0	
7.88727	0.0457764	0	
7.88727	0.0325012	0	
7.88727	0.0184631	0	
7.88574	0.00442505	0	
7.88574	-0.00991821	0	
7.88727	-0.0253296	0	
7.88727	-0.0404358	0	
7.88727	-0.0544739	0	
7.88879	-0.0689697	0	
7.89032	-0.0820923	0	
7.88727	-0.0941467	0	
7.88879	-0.10498	0	
7.88879	-0.113983	0	
7.88422	-0.121918	0	
7.88422	-0.127563	0	
7.88574	-0.131683	0	
7.89185	-0.133972	0	
7.89185	-0.135956	0	
7.8949	-0.137024	0	
7.89032	-0.137634	0	
7.88879	-0.137787	0	
7.89032	-0.137787	0	
7.88727	-0.137787	0	
7.88422	-0.136719	0	
7.88727	-0.136108	0	
7.88727	-0.134735	0	
7.88727	-0.132904	0	
7.89185	-0.130615	0	
7.8949	-0.128326	0	
7.89337	-0.125732	0	
7.89032	-0.122375	0	
7.89032	-0.118866	0	
7.88879	-0.115814	0	
7.89032	-0.113373	0	
7.89032	-0.111542	0	
7.88574	-0.110321	0	
7.88879	-0.109711	0	
7.89337	-0.108948	0	
7.89185	-0.108948	0	
7.89337	-0.109863	0	
7.8949	-0.111237	0	
7.89185	-0.111847	0	
7.88574	-0.109406	0	
7.88727	-0.101471	0	
7.88574	-0.0854492	0	
7.88879	-0.0582886	0	
7.89032	-0.0180054	0	
7.8949	0.0369263	0	
7.8949	0.105591	0	
7.89795	0.187988	0	
7.8949	0.281677	0	
7.89337	0.385895	0	
7.89337	0.497894	0	
7.89032	0.615082	0	
7.89185	0.733337	0	
7.89032	0.849609	0	
7.8949	0.95932	0	
7.8949	1.06033	0	
7.89795	1.14868	0	
7.89337	1.21994	0	
7.89337	1.26633	0	
7.89032	1.27991	0	
7.89185	1.25443	0	
7.88727	1.18607	0	
7.88574	1.07452	0	
7.88727	0.920715	0	
7.89185	0.731201	0	
7.89185	0.518036	0	
7.89337	0.293884	0	
7.89642	0.0746155	0	
7.89642	-0.126343	0	
7.89032	-0.297546	0	
7.89032	-0.429077	0	
7.88879	-0.516052	0	
7.89185	-0.558624	0	
7.89032	-0.561829	0	
7.89337	-0.533142	0	
7.88574	-0.484619	0	
7.89032	-0.426483	0	
7.8949	-0.368958	0	
7.89337	-0.318451	0	
7.89032	-0.280304	0	
7.89032	-0.255585	0	
7.89032	-0.242462	0	
7.89337	-0.238495	0	
7.8949	-0.240784	0	
7.89642	-0.246277	0	
7.89795	-0.252533	0	
7.89795	-0.257874	0	
7.901	-0.260468	0	
7.901	-0.261078	0	
7.89947	-0.259094	0	
7.89642	-0.254211	0	
7.89642	-0.247803	0	
7.89795	-0.240631	0	
7.89642	-0.233307	0	
7.89795	-0.226898	0	
7.90253	-0.2211	0	
7.901	-0.216522	0	
7.901	-0.212097	0	
7.90405	-0.208435	0	
7.89795	-0.205536	0	
7.89795	-0.201874	0	
7.89947	-0.198517	0	
7.89795	-0.195007	0	
7.89795	-0.19165	0	
7.89947	-0.188751	0	
7.901	-0.185852	0	
7.90405	-0.183258	0	
7.90405	-0.180664	0	
7.90253	-0.177612	0	
7.90253	-0.174255	0	
7.8949	-0.170441	0	
7.90253	-0.166473	0	
7.89795	-0.161285	0	
7.89947	-0.156403	0	
7.90253	-0.151215	0	
7.90405	-0.145416	0	
7.90558	-0.140228	0	
7.90558	-0.135803	0	
7.90405	-0.131989	0	
7.90405	-0.127869	0	
7.90253	-0.123901	0	
7.90253	-0.120087	0	
7.89947	-0.116577	0	
7.89947	-0.112915	0	
7.901	-0.109406	0	
7.90405	-0.105743	0	
7.90558	-0.101776	0	
7.90405	-0.0976562	0	
7.90405	-0.0932312	0	
7.90558	-0.0888062	0	
7.901	-0.0842285	0	
7.90253	-0.0794983	0	
7.90253	-0.0753784	0	
7.90253	-0.0717163	0	
7.9071	-0.068512	0	
7.90558	-0.0648499	0	
7.90558	-0.0608826	0	
7.91016	-0.0570679	0	
7.90863	-0.0526428	0	
7.90558	-0.0474548	0	
7.90558	-0.0421143	0	
7.90405	-0.0364685	0	
7.90405	-0.0311279	0	
7.90558	-0.025177	0	
7.90558	-0.0184631	0	
7.91016	-0.0119019	0	
7.91168	-0.00640869	0	
7.91168	-0.000610352	0	
7.9071	0.0050354	0	
7.91016	0.010376	0	
7.9071	0.0158691	0	
7.9071	0.0215149	0	
7.90863	0.0265503	0	
7.9071	0.0318909	0	
7.90558	0.0378418	0	
7.91321	0.0439453	0	
7.9071	0.0506592	0	
7.91016	0.058136	0	
7.90863	0.0665283	0	
7.91168	0.0743103	0	
7.90863	0.0827026	0	
7.90863	0.0909424	0	
7.90863	0.0993347	0	
7.91016	0.106812	0	
7.91321	0.113678	0	
7.91321	0.118866	0	
7.91321	0.122223	0	
7.91016	0.123901	0	
7.91168	0.12558	0	
7.91168	0.127563	0	
7.91321	0.129395	0	
7.9071	0.13031	0	
7.90863	0.130615	0	
7.9071	0.131073	0	
7.91168	0.130768	0	
7.91321	0.130768	0	
7.91473	0.13092	0	
7.91473	0.130615	0	
7.91321	0.130615	0	
7.91626	0.130005	0	
7.91321	0.129089	0	
7.91168	0.128021	0	
7.91321	0.126953	0	
7.91168	0.125122	0	
7.91321	0.123291	0	
7.91779	0.120697	0	
7.91626	0.11795	0	
7.91779	0.114594	0	
7.92084	0.110474	0	
7.91473	0.105743	0	
7.91473	0.0999451	0	
7.91321	0.0935364	0	
7.91626	0.085907	0	
7.91779	0.078125	0	
7.91931	0.0700378	0	
7.91931	0.0621033	0	
7.92084	0.0543213	0	
7.92236	0.0457764	0	
7.92084	0.0378418	0	
7.92084	0.0296021	0	
7.91931	0.0216675	0	
7.91626	0.0134277	0	
7.91931	0.0062561	0	
7.92084	-0.00167847	0	
7.92236	-0.00900269	0	
7.92389	-0.0164795	0	
7.92694	-0.0221252	0	
7.92541	-0.0260925	0	
7.92541	-0.0291443	0	
7.92389	-0.0308228	0	
7.92389	-0.0314331	0	
7.92541	-0.032196	0	
7.92389	-0.0332642	0	
7.92389	-0.03479	0	
7.92541	-0.0367737	0	
7.92694	-0.0395203	0	
7.92999	-0.0437927	0	
7.92847	-0.0483704	0	
7.92999	-0.0538635	0	
7.92694	-0.0590515	0	
7.92847	-0.063324	0	
7.92847	-0.065918	0	
7.92694	-0.0669861	0	
7.92694	-0.0662231	0	
7.93152	-0.0642395	0	
7.92847	-0.0605774	0	
7.93304	-0.0569153	0	
7.93152	-0.0532532	0	
7.93152	-0.050354	0	
7.93457	-0.0480652	0	
7.93152	-0.0463867	0	
7.92847	-0.045166	0	
7.93152	-0.0434875	0	
7.92999	-0.0418091	0	
7.9361	-0.0398254	0	
7.9361	-0.0378418	0	
7.93762	-0.0349426	0	
7.93915	-0.0328064	0	
7.9361	-0.0291443	0	
7.93457	-0.0256348	0	
7.93457	-0.022583	0	
7.92999	-0.0193787	0	
7.93457	-0.0160217	0	
7.93762	-0.0132751	0	
7.9361	-0.0109863	0	
7.94067	-0.00961304	0	
7.94525	-0.0088501	0	
7.9422	-0.00793457	0	
7.9422	-0.00747681	0	
7.93762	-0.00701904	0	
7.94067	-0.00686646	0	
7.93915	-0.00671387	0	
7.93762	-0.00686646	0	
7.93762	-0.00717163	0	
7.9422	-0.00640869	0	
7.94678	-0.00579834	0	
7.9422	-0.00366211	0	
7.94678	-0.00106812	0	
7.94678	0.00305176	0	
7.9422	0.00762939	0	
7.94067	0.01297	0	
7.93915	0.0201416	0	
7.94067	0.027771	0	
7.94373	0.0360107	0	
7.94678	0.0439453	0	
7.9483	0.0521851	0	
7.94983	0.0601196	0	
7.95135	0.0688171	0	
7.94983	0.0773621	0	
7.95288	0.0854492	0	
7.94678	0.0932312	0	
7.94678	0.101166	0	
7.94678	0.108337	0	
7.94983	0.114594	0	
7.95135	0.120392	0	
7.95441	0.125275	0	
7.95746	0.129547	0	
7.95288	0.133209	0	
7.95288	0.136414	0	
7.95441	0.139618	0	
7.95135	0.141144	0	
7.95288	0.14267	0	
7.95135	0.14267	0	
7.95593	0.141754	0	
7.95441	0.139313	0	
7.96051	0.134735	0	
7.96051	0.128174	0	
7.95746	0.119171	0	
7.96051	0.109558	0	
7.95898	0.0973511	0	
7.95898	0.0842285	0	
7.95746	0.0704956	0	
7.96051	0.0561523	0	
7.96051	0.0416565	0	
7.96204	0.0280762	0	
7.96204	0.0144958	0	
7.96509	0.00106812	0	
7.96661	-0.0120544	0	
7.96356	-0.0245667	0	
7.96661	-0.0366211	0	
7.96356	-0.0483704	0	
7.96051	-0.0595093	0	
7.96204	-0.0697327	0	
7.95898	-0.0799561	0	
7.96509	-0.0897217	0	
7.96814	-0.0990295	0	
7.96814	-0.106354	0	
7.96967	-0.112762	0	
7.96967	-0.118103	0	
7.96967	-0.122833	0	
7.96967	-0.12619	0	
7.96661	-0.128632	0	
7.96967	-0.13031	0	
7.97119	-0.131378	0	
7.97119	-0.131378	0	
7.97272	-0.131073	0	
7.97424	-0.130768	0	
7.97577	-0.13031	0	
7.97424	-0.130157	0	
7.97424	-0.129547	0	
7.97424	-0.128937	0	
7.97424	-0.127869	0	
7.97424	-0.126648	0	
7.97272	-0.125275	0	
7.97424	-0.124207	0	
7.97729	-0.122833	0	
7.98035	-0.121307	0	
7.97882	-0.120544	0	
7.98187	-0.119629	0	
7.97882	-0.118713	0	
7.97882	-0.117188	0	
7.97577	-0.115814	0	
7.98035	-0.114746	0	
7.98187	-0.114288	0	
7.98035	-0.112915	0	
7.98187	-0.108948	0	
7.98645	-0.100861	0	
7.98492	-0.0854492	0	
7.98645	-0.0596619	0	
7.98645	-0.020752	0	
7.98645	0.032196	0	
7.9834	0.0994873	0	
7.98492	0.180664	0	
7.98798	0.274353	0	
7.9895	0.378418	0	
7.98798	0.490417	0	
7.99255	0.6073	0	
7.99103	0.725861	0	
7.99561	0.841675	0	
7.99255	0.950012	0	
7.99103	1.04904	0	
7.98798	1.13617	0	
7.98798	1.20758	0	
7.99255	1.25793	0	
7.99255	1.27991	0	
7.99713	1.26465	0	
7.99408	1.20758	0	
7.99713	1.10779	0	
7.99255	0.968628	0	
7.99255	0.795288	0	
7.99255	0.596771	0	
7.99255	0.383759	0	
7.99255	0.169525	0	
7.99408	-0.0328064	0	
7.99561	-0.210419	0	
7.99866	-0.353546	0	
8.00171	-0.45517	0	
7.99866	-0.514069	0	
8.00323	-0.533447	0	
8.00018	-0.52002	0	
7.99866	-0.483704	0	
7.99866	-0.436401	0	
7.99866	-0.385742	0	
8.00018	-0.339661	0	
8.00018	-0.302734	0	
8.00476	-0.275879	0	
8.00781	-0.259857	0	
8.01086	-0.252533	0	
8.00629	-0.251923	0	
8.00781	-0.255127	0	
8.00476	-0.259552	0	
8.00781	-0.262604	0	
8.00781	-0.264435	0	
8.01392	-0.263977	0	
8.01544	-0.261688	0	
8.01697	-0.258026	0	
8.01697	-0.253143	0	
8.02002	-0.247345	0	
8.02002	-0.241089	0	
8.02002	-0.234985	0	
8.02002	-0.228882	0	
8.01697	-0.223389	0	
8.01544	-0.217743	0	
8.02155	-0.212708	0	
8.02307	-0.207367	0	
8.02307	-0.202026	0	
8.02612	-0.196686	0	
8.02612	-0.19165	0	
8.02612	-0.18692	0	
8.0246	-0.181427	0	
8.02307	-0.176392	0	
8.0246	-0.171204	0	
8.02612	-0.166168	0	
8.02307	-0.161591	0	
8.02612	-0.157776	0	
8.0307	-0.154266	0	
8.02917	-0.151215	0	
8.02917	-0.148315	0	
8.02917	-0.145264	0	
8.02917	-0.142517	0	
8.03223	-0.13916	0	
8.02917	-0.136719	0	
8.0307	-0.133057	0	
8.03375	-0.129395	0	
8.03375	-0.126038	0	
8.03375	-0.121765	0	
8.0368	-0.117798	0	
8.03833	-0.113525	0	
8.0368	-0.109253	0	
8.0368	-0.105743	0	
8.0368	-0.101013	0	
8.0368	-0.0971985	0	
8.04138	-0.0933838	0	
8.0368	-0.0892639	0	
8.04291	-0.0849915	0	
8.04443	-0.0805664	0	
8.04443	-0.0764465	0	
8.04596	-0.0723267	0	
8.04596	-0.0680542	0	
8.04596	-0.0634766	0	
8.04138	-0.0593567	0	
8.04291	-0.0541687	0	
8.04291	-0.0495911	0	
8.05054	-0.0444031	0	
8.04749	-0.0396729	0	
8.04901	-0.0346375	0	
8.05206	-0.0288391	0	
8.05206	-0.0239563	0	
8.05206	-0.0184631	0	
8.04901	-0.0125122	0	
8.05359	-0.0062561	0	
8.04901	0.000762939	0	
8.05206	0.00778198	0	
8.05359	0.0151062	0	
8.05664	0.0224304	0	
8.05511	0.0299072	0	
8.05817	0.0375366	0	
8.05817	0.0448608	0	
8.05664	0.0526428	0	
8.05664	0.0601196	0	
8.05359	0.067749	0	
8.05511	0.0752258	0	
8.06122	0.0827026	0	
8.05511	0.0900269	0	
8.06427	0.0973511	0	
8.06274	0.104065	0	
8.06732	0.110779	0	
8.06732	0.115662	0	
8.06885	0.120239	0	
8.06427	0.124359	0	
8.06274	0.128021	0	
8.0658	0.13031	0	
8.06274	0.132599	0	
8.06732	0.13382	0	
8.07037	0.13443	0	
8.07343	0.134888	0	
8.0719	0.135498	0	
8.06885	0.135651	0	
8.07495	0.137177	0	
8.0719	0.138702	0	
8.06885	0.139618	0	
8.07343	0.141907	0	
8.0719	0.144043	0	
8.0719	0.145264	0	
8.07495	0.145721	0	
8.07648	0.145721	0	
8.07648	0.145111	0	
8.07648	0.14328	0	
8.07953	0.141144	0	
8.07953	0.137787	0	
8.07953	0.133514	0	
8.078	0.128021	0	
8.078	0.12207	0	
8.07953	0.115509	0	
8.08258	0.10849	0	
8.08105	0.101013	0	
8.08563	0.0927734	0	
8.08716	0.0839233	0	
8.08868	0.0746155	0	
8.08716	0.0654602	0	
8.08563	0.055542	0	
8.08563	0.0462341	0	
8.08716	0.037384	0	
8.08716	0.0283813	0	
8.09174	0.0193787	0	
8.09174	0.0108337	0	
8.09631	0.00244141	0	
8.09479	-0.00595093	0	
8.09326	-0.01297	0	
8.09479	-0.0201416	0	
8.09326	-0.0263977	0	
8.09479	-0.032196	0	
8.09631	-0.0372314	0	
8.09631	-0.0413513	0	
8.09631	-0.045166	0	
8.10242	-0.0488281	0	
8.10089	-0.0517273	0	
8.10089	-0.052948	0	
8.10242	-0.0541687	0	
8.10089	-0.0543213	0	
8.10394	-0.0546265	0	
8.09936	-0.0543213	0	
8.10089	-0.0538635	0	
8.10547	-0.0535583	0	
8.10547	-0.0532532	0	
8.10699	-0.0523376	0	
8.10852	-0.0524902	0	
8.11005	-0.0518799	0	
8.1131	-0.0514221	0	
8.11157	-0.0506592	0	
8.10699	-0.0500488	0	
8.10852	-0.0479126	0	
8.10699	-0.045929	0	
8.1131	-0.0445557	0	
8.11157	-0.0424194	0	
8.11615	-0.0404358	0	
8.1131	-0.0386047	0	
8.11768	-0.0367737	0	
8.11462	-0.0349426	0	
8.11615	-0.0334167	0	
8.11768	-0.0323486	0	
8.11615	-0.0308228	0	
8.11615	-0.0288391	0	
8.11768	-0.0268555	0	
8.12073	-0.025177	0	
8.11768	-0.0233459	0	
8.12378	-0.0216675	0	
8.12225	-0.020752	0	
8.1253	-0.0187683	0	
8.12378	-0.0172424	0	
8.1253	-0.0160217	0	
8.12683	-0.014801	0	
8.12225	-0.0137329	0	
8.12836	-0.0126648	0	
8.12683	-0.0120544	0	
8.12988	-0.0111389	0	
8.12836	-0.0105286	0	
8.12988	-0.00961304	0	
8.13141	-0.00900269	0	
8.12836	-0.00808716	0	
8.12988	-0.00778198	0	
8.12836	-0.00717163	0	
8.13141	-0.00640869	0	
8.13141	-0.00564575	0	
8.13446	-0.00610352	0	
8.13599	-0.00640869	0	
8.13599	-0.00778198	0	
8.13751	-0.0088501	0	
8.13751	-0.0100708	0	
8.13751	-0.0119019	0	
8.13751	-0.0131226	0	
8.13904	-0.0143433	0	
8.13446	-0.0157166	0	
8.13751	-0.0164795	0	
8.14209	-0.0157166	0	
8.14209	-0.0135803	0	
8.14209	-0.00976562	0	
8.14514	-0.00442505	0	
8.14362	0.00244141	0	
8.14362	0.0102234	0	
8.14209	0.0195312	0	
8.13904	0.0292969	0	
8.14209	0.0390625	0	
8.14514	0.0482178	0	
8.14819	0.0570679	0	
8.14667	0.0648499	0	
8.14819	0.0726318	0	
8.15124	0.0802612	0	
8.14819	0.0880432	0	
8.15124	0.09552	0	
8.14819	0.102081	0	
8.15124	0.108795	0	
8.14819	0.114746	0	
8.15124	0.119629	0	
8.1543	0.124207	0	
8.1543	0.127716	0	
8.1604	0.129852	0	
8.15582	0.130157	0	
8.15735	0.130005	0	
8.15735	0.128174	0	
8.1543	0.125427	0	
8.1543	0.122223	0	
8.15735	0.119476	0	
8.15582	0.116272	0	
8.15887	0.11261	0	
8.15887	0.108032	0	
8.16345	0.102234	0	
8.16345	0.0947571	0	
8.16193	0.0857544	0	
8.16345	0.0750732	0	
8.16345	0.0628662	0	
8.16193	0.0492859	0	
8.16193	0.0346375	0	
8.16498	0.0180054	0	
8.16498	0.000915527	0	
8.1665	-0.0161743	0	
8.16956	-0.0326538	0	
8.16956	-0.0485229	0	
8.16803	-0.0630188	0	
8.1665	-0.0761414	0	
8.16803	-0.0875854	0	
8.1665	-0.0975037	0	
8.1665	-0.105896	0	
8.16956	-0.112762	0	
8.16956	-0.118256	0	
8.17413	-0.122986	0	
8.17413	-0.126343	0	
8.17413	-0.129547	0	
8.17566	-0.131836	0	
8.17261	-0.133667	0	
8.17261	-0.135345	0	
8.16956	-0.136566	0	
8.17108	-0.137024	0	
8.17261	-0.137482	0	
8.17566	-0.138397	0	
8.17718	-0.137787	0	
8.17871	-0.137482	0	
8.18024	-0.136871	0	
8.17718	-0.135956	0	
8.17718	-0.134735	0	
8.17566	-0.133209	0	
8.17871	-0.130768	0	
8.17566	-0.127869	0	
8.18024	-0.124817	0	
8.17871	-0.122681	0	
8.18634	-0.120392	0	
8.18329	-0.118408	0	
8.18939	-0.116425	0	
8.18787	-0.114136	0	
8.18634	-0.112152	0	
8.18634	-0.110626	0	
8.18329	-0.1091	0	
8.18634	-0.106964	0	
8.18329	-0.103302	0	
8.18634	-0.0953674	0	
8.19092	-0.0796509	0	
8.19244	-0.0546265	0	
8.19244	-0.0167847	0	
8.19244	0.03479	0	
8.19092	0.101624	0	
8.18939	0.181274	0	
8.18939	0.272827	0	
8.19244	0.373688	0	
8.18939	0.482178	0	
8.19397	0.59494	0	
8.1955	0.708313	0	
8.19702	0.818329	0	
8.19855	0.92041	0	
8.1955	1.01303	0	
8.19397	1.09329	0	
8.19397	1.16104	0	
8.19397	1.21201	0	
8.19244	1.23795	0	
8.19702	1.22986	0	
8.19397	1.18134	0	
8.19855	1.09253	0	
8.20007	0.966187	0	
8.19855	0.808563	0	
8.19702	0.625153	0	
8.19702	0.425568	0	
8.1955	0.220642	0	
8.1955	0.0236511	0	
8.1955	-0.15213	0	
8.1955	-0.296783	0	
8.19702	-0.4039	0	
8.20312	-0.469971	0	
8.20007	-0.49881	0	
8.20312	-0.496063	0	
8.20312	-0.470428	0	
8.2016	-0.431213	0	
8.20007	-0.388184	0	
8.2016	-0.346985	0	
8.19855	-0.312805	0	
8.20007	-0.287933	0	
8.20312	-0.271606	0	
8.20312	-0.263214	0	
8.2077	-0.260468	0	
8.20465	-0.261383	0	
8.20618	-0.263367	0	
8.2077	-0.265198	0	
8.20923	-0.265961	0	
8.20618	-0.264282	0	
8.20618	-0.260468	0	
8.21075	-0.255127	0	
8.21228	-0.248413	0	
8.21381	-0.240173	0	
8.21228	-0.231476	0	
8.21686	-0.222931	0	
8.21533	-0.215302	0	
8.21838	-0.207825	0	
8.21686	-0.201416	0	
8.21228	-0.195312	0	
8.21381	-0.190277	0	
8.21686	-0.18631	0	
8.21838	-0.183258	0	
8.21991	-0.180359	0	
8.21991	-0.178375	0	
8.22144	-0.176392	0	
8.21991	-0.174255	0	
8.22144	-0.170441	0	
8.21838	-0.167236	0	
8.21533	-0.162506	0	
8.21991	-0.157471	0	
8.22144	-0.152283	0	
8.21838	-0.146942	0	
8.22296	-0.141449	0	
8.22449	-0.136566	0	
8.22601	-0.131378	0	
8.22449	-0.126953	0	
8.22296	-0.123291	0	
8.21991	-0.119476	0	
8.22144	-0.116272	0	
8.21991	-0.112762	0	
8.22144	-0.109558	0	
8.22449	-0.106354	0	
8.22754	-0.102997	0	
8.22906	-0.0990295	0	
8.22449	-0.0950623	0	
8.22754	-0.091095	0	
8.22601	-0.0869751	0	
8.22601	-0.0828552	0	
8.22144	-0.0784302	0	
8.22601	-0.0741577	0	
8.22754	-0.0701904	0	
8.22754	-0.0657654	0	
8.22754	-0.0617981	0	
8.22906	-0.0569153	0	
8.23059	-0.0523376	0	
8.23059	-0.0476074	0	
8.22906	-0.0424194	0	
8.22754	-0.0378418	0	
8.22906	-0.032196	0	
8.22906	-0.0267029	0	
8.22754	-0.0218201	0	
8.23059	-0.0163269	0	
8.23517	-0.0111389	0	
8.23517	-0.00610352	0	
8.23517	-0.000305176	0	
8.23517	0.00549316	0	
8.23517	0.012207	0	
8.22906	0.0192261	0	
8.23364	0.0265503	0	
8.23517	0.0343323	0	
8.23059	0.0421143	0	
8.23669	0.0500488	0	
8.23975	0.0572205	0	
8.23822	0.0643921	0	
8.23822	0.0721741	0	
8.23822	0.0793457	0	
8.23822	0.0862122	0	
8.23364	0.0930786	0	
8.23364	0.10025	0	
8.23517	0.106659	0	
8.23669	0.11322	0	
8.23669	0.119171	0	
8.23822	0.124664	0	
8.24127	0.130005	0	
8.24432	0.134583	0	
8.24127	0.138092	0	
8.24127	0.140991	0	
8.23975	0.143585	0	
8.23517	0.146484	0	
8.23669	0.148315	0	
8.23669	0.150299	0	
8.24127	0.151978	0	
8.2428	0.153809	0	
8.2428	0.155487	0	
8.24432	0.15686	0	
8.24127	0.158844	0	
8.23975	0.15976	0	
8.23975	0.160675	0	
8.2428	0.161133	0	
8.24127	0.160828	0	
8.24127	0.159149	0	
8.24432	0.157013	0	
8.24432	0.154114	0	
8.24738	0.150146	0	
8.24127	0.145264	0	
8.24585	0.139313	0	
8.24432	0.132446	0	
8.24432	0.124969	0	
8.24127	0.11673	0	
8.24432	0.108185	0	
8.24432	0.0990295	0	
8.24585	0.0895691	0	
8.25043	0.0793457	0	
8.24585	0.0688171	0	
8.24738	0.0576782	0	
8.24738	0.0462341	0	
8.24738	0.0350952	0	
8.24585	0.0236511	0	
8.24585	0.0132751	0	
8.24585	0.00289917	0	
8.25043	-0.00701904	0	
8.24738	-0.0163269	0	
8.2489	-0.0257874	0	
8.25043	-0.0337219	0	
8.24738	-0.040741	0	
8.25195	-0.0469971	0	
8.25043	-0.0521851	0	
8.2489	-0.0570679	0	
8.25043	-0.0613403	0	
8.25043	-0.0643921	0	
8.2489	-0.0675964	0	
8.2489	-0.0695801	0	
8.25195	-0.0717163	0	
8.255	-0.0735474	0	
8.255	-0.0749207	0	
8.255	-0.0753784	0	
8.25195	-0.0765991	0	
8.25195	-0.0769043	0	
8.25348	-0.0761414	0	
8.25195	-0.075531	0	
8.25348	-0.0750732	0	
8.25653	-0.0747681	0	
8.255	-0.0738525	0	
8.255	-0.0732422	0	
8.255	-0.0727844	0	
8.25653	-0.0720215	0	
8.255	-0.0718689	0	
8.255	-0.071106	0	
8.25348	-0.0701904	0	
8.25348	-0.0689697	0	
8.25653	-0.0674438	0	
8.255	-0.0657654	0	
8.25806	-0.063324	0	
8.25958	-0.0617981	0	
8.25958	-0.0590515	0	
8.25653	-0.0563049	0	
8.25653	-0.0532532	0	
8.25958	-0.0498962	0	
8.255	-0.0463867	0	
8.255	-0.0434875	0	
8.25958	-0.0411987	0	
8.26111	-0.0392151	0	
8.26263	-0.0384521	0	
8.26111	-0.0369263	0	
8.25958	-0.0360107	0	
8.25806	-0.035553	0	
8.26263	-0.035553	0	
8.25806	-0.035553	0	
8.25653	-0.0354004	0	
8.25806	-0.03479	0	
8.26111	-0.0338745	0	
8.26263	-0.0325012	0	
8.26416	-0.0308228	0	
8.26416	-0.0289917	0	
8.26416	-0.0276184	0	
8.26263	-0.0257874	0	
8.26111	-0.0244141	0	
8.25958	-0.0233459	0	
8.25958	-0.0224304	0	
8.25958	-0.0219727	0	
8.26263	-0.0221252	0	
8.26111	-0.0230408	0	
8.26416	-0.0238037	0	
8.26569	-0.025177	0	
8.26569	-0.0262451	0	
8.26416	-0.027771	0	
8.26263	-0.0296021	0	
8.26416	-0.0308228	0	
8.26111	-0.0320435	0	
8.26111	-0.0328064	0	
8.26416	-0.0337219	0	
8.26263	-0.0341797	0	
8.26569	-0.0346375	0	
8.26874	-0.0354004	0	
8.26721	-0.0363159	0	
8.26721	-0.0372314	0	
8.26721	-0.0378418	0	
8.26263	-0.0390625	0	
8.26416	-0.0402832	0	
8.25958	-0.0415039	0	
8.26416	-0.043335	0	
8.26416	-0.0448608	0	
8.26721	-0.0468445	0	
8.26874	-0.0491333	0	
8.26874	-0.0512695	0	
8.26721	-0.0532532	0	
8.26569	-0.0552368	0	
8.26569	-0.0566101	0	
8.26263	-0.0579834	0	
8.26416	-0.0585938	0	
8.26874	-0.0588989	0	
8.26721	-0.0590515	0	
8.26874	-0.0592041	0	
8.26874	-0.0592041	0	
8.27026	-0.0595093	0	
8.26874	-0.0595093	0	
8.26721	-0.0598145	0	
8.26569	-0.0604248	0	
8.26721	-0.0611877	0	
8.26569	-0.0619507	0	
8.26569	-0.0628662	0	
8.26721	-0.063324	0	
8.26874	-0.0650024	0	
8.27179	-0.0657654	0	
8.26721	-0.065918	0	
8.27179	-0.065918	0	
8.26874	-0.065918	0	
8.26721	-0.0646973	0	
8.26569	-0.0642395	0	
8.26416	-0.0628662	0	
8.26569	-0.0621033	0	
8.26721	-0.0613403	0	
8.27026	-0.06073	0	
8.27332	-0.06073	0	
8.27179	-0.0605774	0	
8.26874	-0.0604248	0	
8.26874	-0.0604248	0	
8.26874	-0.06073	0	
8.26721	-0.0608826	0	
8.26721	-0.06073	0	
8.26416	-0.06073	0	
8.27026	-0.0605774	0	
8.27179	-0.0601196	0	
8.27026	-0.0596619	0	
8.27179	-0.0595093	0	
8.27179	-0.0582886	0	
8.26721	-0.0575256	0	
8.27026	-0.055542	0	
8.26874	-0.0521851	0	
8.26874	-0.0476074	0	
8.27026	-0.0413513	0	
8.27026	-0.0338745	0	
8.27332	-0.0254822	0	
8.27179	-0.0157166	0	
8.27332	-0.00579834	0	
8.27026	0.00488281	0	
8.27332	0.015564	0	
8.27179	0.025177	0	
8.26874	0.0344849	0	
8.27026	0.0424194	0	
8.26569	0.0491333	0	
8.27332	0.0549316	0	
8.27026	0.0593567	0	
8.27789	0.0624084	0	
8.27637	0.0650024	0	
8.27332	0.067749	0	
8.27026	0.0701904	0	
8.27179	0.0721741	0	
8.27026	0.0758362	0	
8.27332	0.0787354	0	
8.27179	0.0814819	0	
8.27484	0.0845337	0	
8.27637	0.0878906	0	
8.27484	0.0901794	0	
8.27484	0.092926	0	
8.27484	0.0952148	0	
8.26874	0.0961304	0	
8.27332	0.0959778	0	
8.27026	0.0939941	0	
8.27332	0.0892639	0	
8.27179	0.0823975	0	
8.27332	0.0726318	0	
8.27484	0.0598145	0	
8.27179	0.045929	0	
8.27637	0.0318909	0	
8.27332	0.0167847	0	
8.27484	0.00274658	0	
8.27484	-0.0102234	0	
8.27332	-0.0224304	0	
8.27332	-0.0332642	0	
8.27179	-0.0427246	0	
8.27332	-0.0523376	0	
8.27484	-0.0604248	0	
8.27332	-0.067749	0	
8.27637	-0.0753784	0	
8.27484	-0.0830078	0	
8.27179	-0.0901794	0	
8.27332	-0.0976562	0	
8.27332	-0.103912	0	
8.26874	-0.1091	0	
8.27332	-0.113068	0	
8.27484	-0.116425	0	
8.27789	-0.118256	0	
8.27332	-0.119324	0	
8.27484	-0.119934	0	
8.27484	-0.119629	0	
8.27332	-0.119476	0	
8.27332	-0.118866	0	
8.27179	-0.118713	0	
8.27179	-0.118103	0	
8.27332	-0.117188	0	
8.27332	-0.115509	0	
8.27484	-0.114288	0	
8.27789	-0.112152	0	
8.27789	-0.110321	0	
8.27484	-0.108032	0	
8.27026	-0.105438	0	
8.27332	-0.102844	0	
8.27332	-0.100403	0	
8.27484	-0.098114	0	
8.27484	-0.0958252	0	
8.27026	-0.093689	0	
8.27484	-0.0920105	0	
8.27637	-0.0909424	0	
8.27789	-0.0901794	0	
8.27637	-0.0897217	0	
8.27637	-0.088501	0	
8.27332	-0.0840759	0	
8.27026	-0.0749207	0	
8.27179	-0.057373	0	
8.27332	-0.027771	0	
8.27637	0.0151062	0	
8.27179	0.072937	0	
8.27637	0.145264	0	
8.27637	0.230103	0	
8.27637	0.324402	0	
8.27332	0.427551	0	
8.27179	0.534821	0	
8.27332	0.643158	0	
8.27332	0.749359	0	
8.27332	0.847626	0	
8.27332	0.935364	0	
8.27637	1.01059	0	
8.27637	1.07361	0	
8.27484	1.12152	0	
8.27332	1.1525	0	
8.27179	1.15784	0	
8.27026	1.13068	0	
8.27026	1.06781	0	
8.26874	0.970001	0	
8.27179	0.841675	0	
8.27026	0.687561	0	
8.27179	0.513916	0	
8.27179	0.329285	0	
8.26874	0.144196	0	
8.27026	-0.0283813	0	
8.26874	-0.178833	0	
8.26569	-0.298004	0	
8.26416	-0.381622	0	
8.26569	-0.428925	0	
8.26721	-0.443726	0	
8.26721	-0.432892	0	
8.26874	-0.404663	0	
8.27179	-0.367889	0	
8.26721	-0.328979	0	
8.27179	-0.294647	0	
8.26721	-0.267334	0	
8.27026	-0.24826	0	
8.26569	-0.237274	0	
8.26721	-0.232086	0	
8.26721	-0.231018	0	
8.27026	-0.232391	0	
8.27484	-0.234528	0	
8.27332	-0.235748	0	
8.27484	-0.235443	0	
8.27179	-0.233459	0	
8.27179	-0.230408	0	
8.27179	-0.225525	0	
8.27332	-0.220032	0	
8.27332	-0.213623	0	
8.27332	-0.20752	0	
8.27332	-0.201874	0	
8.27332	-0.196381	0	
8.27637	-0.191956	0	
8.27332	-0.187225	0	
8.27484	-0.183258	0	
8.27332	-0.179901	0	
8.27637	-0.176697	0	
8.27179	-0.172882	0	
8.27026	-0.169525	0	
8.27332	-0.165863	0	
8.27637	-0.162659	0	
8.27637	-0.159302	0	
8.27332	-0.155792	0	
8.27637	-0.15213	0	
8.27484	-0.148163	0	
8.27484	-0.144501	0	
8.27332	-0.140228	0	
8.27026	-0.135956	0	
8.26874	-0.131683	0	
8.27026	-0.127716	0	
8.27332	-0.123444	0	
8.27332	-0.119324	0	
8.27637	-0.115814	0	
8.27942	-0.112305	0	
8.27637	-0.108795	0	
8.27484	-0.105438	0	
8.27026	-0.101624	0	
8.26416	-0.0984192	0	
8.27179	-0.09552	0	
8.27332	-0.0921631	0	
8.27179	-0.0897217	0	
8.27179	-0.0869751	0	
8.27484	-0.0845337	0	
8.27332	-0.0822449	0	
8.27484	-0.0796509	0	
8.27026	-0.0773621	0	
8.27026	-0.0746155	0	
8.27179	-0.0714111	0	
8.27026	-0.067749	0	
8.26874	-0.0642395	0	
8.27179	-0.0595093	0	
8.27332	-0.0549316	0	
8.27637	-0.0495911	0	
8.27332	-0.0436401	0	
8.27179	-0.037384	0	
8.26874	-0.0312805	0	
8.27179	-0.0248718	0	
8.26721	-0.0183105	0	
8.27026	-0.012207	0	
8.27179	-0.00640869	0	
8.27026	-0.000457764	0	
8.27332	0.0050354	0	
8.27332	0.010376	0	
8.27332	0.0154114	0	
8.27026	0.0205994	0	
8.26874	0.0267029	0	
8.26874	0.0328064	0	
8.26874	0.0398254	0	
8.26874	0.0469971	0	
8.26874	0.0546265	0	
8.26874	0.0621033	0	
8.27332	0.0700378	0	
8.27179	0.0767517	0	
8.27484	0.0836182	0	
8.26874	0.0895691	0	
8.26721	0.0949097	0	
8.26569	0.0996399	0	
8.26874	0.10437	0	
8.26569	0.108337	0	
8.26569	0.112305	0	
8.27026	0.116119	0	
8.27026	0.119934	0	
8.27026	0.123749	0	
8.27026	0.127563	0	
8.26721	0.131836	0	
8.26874	0.13504	0	
8.26569	0.138702	0	
8.26416	0.142059	0	
8.26569	0.145111	0	
8.26721	0.147858	0	
8.26721	0.150299	0	
8.26721	0.151978	0	
8.26569	0.153656	0	
8.26721	0.155182	0	
8.27026	0.156708	0	
8.26569	0.158234	0	
8.26569	0.159302	0	
8.26721	0.159912	0	
8.26721	0.159607	0	
8.26569	0.159149	0	
8.26569	0.157623	0	
8.26721	0.155334	0	
8.26874	0.152283	0	
8.26874	0.14801	0	
8.26874	0.142975	0	
8.26721	0.137482	0	
8.26416	0.13092	0	
8.26111	0.123901	0	
8.26263	0.115814	0	
8.26721	0.107117	0	
8.26874	0.0971985	0	
8.26874	0.0865173	0	
8.26874	0.0752258	0	
8.26416	0.063324	0	
8.26721	0.0518799	0	
8.26721	0.039978	0	
8.26416	0.0289917	0	
8.26569	0.0183105	0	
8.26111	0.00839233	0	
8.26569	-0.000762939	0	
8.26569	-0.00900269	0	
8.26416	-0.0167847	0	
8.27026	-0.0239563	0	
8.27026	-0.0302124	0	
8.26416	-0.0361633	0	
8.26721	-0.0418091	0	
8.26263	-0.0462341	0	
8.26263	-0.0509644	0	
8.26416	-0.0549316	0	
8.26569	-0.0590515	0	
8.26263	-0.0616455	0	
8.26416	-0.0642395	0	
8.26569	-0.0662231	0	
8.26874	-0.0672913	0	
8.26721	-0.0680542	0	
8.26263	-0.068512	0	
8.26111	-0.0686646	0	
8.26263	-0.0682068	0	
8.26263	-0.0672913	0	
8.26416	-0.0666809	0	
8.26263	-0.0656128	0	
8.26721	-0.0640869	0	
8.26721	-0.0627136	0	
8.26721	-0.0611877	0	
8.26569	-0.0596619	0	
8.26111	-0.0578308	0	
8.26263	-0.0559998	0	
8.26111	-0.0540161	0	
8.25958	-0.0517273	0	
8.26416	-0.0494385	0	
8.26263	-0.0473022	0	
8.26263	-0.0448608	0	
8.26874	-0.0430298	0	
8.26721	-0.0408936	0	
8.26569	-0.0390625	0	
8.26569	-0.0364685	0	
8.26416	-0.0338745	0	
8.25958	-0.0309753	0	
8.25958	-0.0286865	0	
8.26263	-0.0263977	0	
8.26263	-0.0250244	0	
8.26263	-0.0241089	0	
8.26263	-0.0236511	0	
8.26263	-0.0234985	0	
8.26416	-0.0227356	0	
8.26111	-0.0227356	0	
8.25653	-0.0230408	0	
8.25806	-0.0230408	0	
8.25806	-0.0231934	0	
8.25806	-0.0233459	0	
8.26111	-0.0230408	0	
8.26569	-0.0230408	0	
8.26416	-0.0227356	0	
8.26263	-0.0230408	0	
8.26111	-0.0230408	0	
8.26263	-0.0233459	0	
8.26111	-0.0242615	0	
8.25806	-0.0244141	0	
8.26111	-0.0241089	0	
8.25806	-0.0245667	0	
8.25958	-0.025177	0	
8.26111	-0.0256348	0	
8.25958	-0.0267029	0	
8.26111	-0.0274658	0	
8.25958	-0.0285339	0	
8.25958	-0.0300598	0	
8.255	-0.0309753	0	
8.25653	-0.032196	0	
8.25653	-0.0334167	0	
8.26111	-0.03479	0	
8.26111	-0.0363159	0	
8.26263	-0.0375366	0	
8.25958	-0.0387573	0	
8.25958	-0.0402832	0	
8.25958	-0.0418091	0	
8.26111	-0.0430298	0	
8.255	-0.0447083	0	
8.25806	-0.0460815	0	
8.255	-0.0473022	0	
8.255	-0.0488281	0	
8.25653	-0.0502014	0	
8.25806	-0.0511169	0	
8.25958	-0.0523376	0	
8.25958	-0.0531006	0	
8.255	-0.0541687	0	
8.25958	-0.0549316	0	
8.255	-0.0558472	0	
8.25348	-0.0558472	0	
8.25195	-0.0559998	0	
8.255	-0.0559998	0	
8.255	-0.0558472	0	
8.25653	-0.0559998	0	
8.25653	-0.0564575	0	
8.25806	-0.0570679	0	
8.25348	-0.0576782	0	
8.25348	-0.0578308	0	
8.255	-0.0587463	0	
8.25043	-0.0593567	0	
8.25043	-0.0596619	0	
8.25348	-0.0605774	0	
8.255	-0.0610352	0	
8.25653	-0.0610352	0	
8.25806	-0.0611877	0	
8.25806	-0.0608826	0	
8.25653	-0.0601196	0	
8.255	-0.0590515	0	
8.25348	-0.058136	0	
8.25195	-0.0572205	0	
8.25348	-0.0559998	0	
8.25348	-0.055542	0	
8.255	-0.0550842	0	
8.25806	-0.0547791	0	
8.25653	-0.0546265	0	
8.255	-0.0546265	0	
8.255	-0.0544739	0	
8.25348	-0.0541687	0	
8.25043	-0.0543213	0	
8.24738	-0.0543213	0	
8.25348	-0.0538635	0	
8.25043	-0.0535583	0	
8.25195	-0.0527954	0	
8.255	-0.0523376	0	
8.255	-0.0523376	0	
8.25195	-0.0518799	0	
8.25348	-0.0514221	0	
8.25195	-0.0508118	0	
8.25043	-0.0509644	0	
8.24585	-0.0505066	0	
8.24585	-0.0506592	0	
8.2489	-0.050354	0	
8.2489	-0.0506592	0	
8.25043	-0.0505066	0	
8.25043	-0.0506592	0	
8.25348	-0.0512695	0	
8.25195	-0.0515747	0	
8.2489	-0.0512695	0	
8.2489	-0.0517273	0	
8.2489	-0.0509644	0	
8.24585	-0.0505066	0	
8.2489	-0.0505066	0	
8.25043	-0.0500488	0	
8.2489	-0.0500488	0	
8.25043	-0.0495911	0	
8.25043	-0.0494385	0	
8.25043	-0.0489807	0	
8.24585	-0.0486755	0	
8.25043	-0.0483704	0	
8.24432	-0.0476074	0	
8.24585	-0.0468445	0	
8.24585	-0.0456238	0	
8.2489	-0.0450134	0	
8.2489	-0.0437927	0	
8.24585	-0.0431824	0	
8.25043	-0.0421143	0	
8.2489	-0.0410461	0	
8.2428	-0.040741	0	
8.24432	-0.0404358	0	
8.24585	-0.0396729	0	
8.24432	-0.0392151	0	
8.24585	-0.0387573	0	
8.2489	-0.0386047	0	
8.24738	-0.0382996	0	
8.24585	-0.0370789	0	
8.25043	-0.0343323	0	
8.2489	-0.030365	0	
8.24432	-0.0248718	0	
8.2428	-0.0183105	0	
8.24432	-0.0108337	0	
8.24432	-0.00228882	0	
8.24585	0.00640869	0	
8.24585	0.0157166	0	
8.24585	0.0256348	0	
8.24585	0.0340271	0	
8.2428	0.0419617	0	
8.24585	0.0491333	0	
8.2428	0.0553894	0	
8.2428	0.0605774	0	
8.23975	0.065155	0	
8.24432	0.0694275	0	
8.24127	0.0724792	0	
8.24585	0.0752258	0	
8.24432	0.078125	0	
8.24585	0.0814819	0	
8.24585	0.0843811	0	
8.24127	0.0871277	0	
8.23975	0.090332	0	
8.2428	0.0932312	0	
8.23822	0.0971985	0	
8.23822	0.0999451	0	
8.24127	0.102234	0	
8.24127	0.10376	0	
8.24127	0.102997	0	
8.24432	0.100098	0	
8.24127	0.0939941	0	
8.2428	0.0854492	0	
8.23975	0.0741577	0	
8.23975	0.0610352	0	
8.23975	0.0471497	0	
8.23975	0.032959	0	
8.23822	0.0187683	0	
8.24127	0.00518799	0	
8.24127	-0.00717163	0	
8.24127	-0.0183105	0	
8.24127	-0.0289917	0	
8.23975	-0.038147	0	
8.23822	-0.0468445	0	
8.23669	-0.0543213	0	
8.23517	-0.0608826	0	
8.23364	-0.067749	0	
8.23669	-0.0746155	0	
8.23975	-0.0819397	0	
8.24127	-0.0881958	0	
8.24127	-0.0939941	0	
8.23975	-0.0985718	0	
8.24127	-0.101318	0	
8.23822	-0.103149	0	
8.23364	-0.103149	0	
8.23517	-0.102539	0	
8.23517	-0.101166	0	
8.23364	-0.10025	0	
8.23669	-0.098877	0	
8.23822	-0.098114	0	
8.23975	-0.0970459	0	
8.23669	-0.0968933	0	
8.23517	-0.0967407	0	
8.23364	-0.0965881	0	
8.23517	-0.096283	0	
8.23059	-0.09552	0	
8.23212	-0.0946045	0	
8.23517	-0.093689	0	
8.23212	-0.0926208	0	
8.23364	-0.0914001	0	
8.23517	-0.0894165	0	
8.23212	-0.0878906	0	
8.23364	-0.0865173	0	
8.23059	-0.0856018	0	
8.23212	-0.0848389	0	
8.23212	-0.0837708	0	
8.23059	-0.0839233	0	
8.23212	-0.0842285	0	
8.23364	-0.0839233	0	
8.23517	-0.080719	0	
8.23669	-0.0724792	0	
8.23517	-0.0564575	0	
8.23669	-0.0280762	0	
8.23212	0.0125122	0	
8.23059	0.0680542	0	
8.23059	0.138092	0	
8.22906	0.22049	0	
8.22906	0.313873	0	
8.23059	0.415497	0	
8.23059	0.523071	0	
8.23517	0.632629	0	
8.22906	0.739441	0	
8.23364	0.839996	0	
8.23059	0.930786	0	
8.22906	1.01059	0	
8.22601	1.07681	0	
8.22449	1.12732	0	
8.22449	1.15692	0	
8.22601	1.15921	0	
8.22754	1.12671	0	
8.22601	1.0582	0	
8.22754	0.955048	0	
8.22601	0.821075	0	
8.22144	0.661621	0	
8.22296	0.483704	0	
8.22144	0.298309	0	
8.21991	0.115967	0	
8.21991	-0.0518799	0	
8.22296	-0.194855	0	
8.21991	-0.306244	0	
8.22296	-0.381775	0	
8.22144	-0.422058	0	
8.21838	-0.43045	0	
8.21838	-0.414581	0	
8.21991	-0.383759	0	
8.21838	-0.345764	0	
8.21838	-0.307617	0	
8.21838	-0.275421	0	
8.22144	-0.250549	0	
8.22296	-0.235291	0	
8.22449	-0.227661	0	
8.22296	-0.22583	0	
8.21991	-0.227661	0	
8.22449	-0.231476	0	
8.21991	-0.234833	0	
8.21991	-0.236664	0	
8.21991	-0.237122	0	
8.21991	-0.235443	0	
8.22144	-0.232239	0	
8.22449	-0.227661	0	
8.22754	-0.223083	0	
8.22296	-0.218811	0	
8.22449	-0.214081	0	
8.22601	-0.209503	0	
8.22144	-0.204926	0	
8.22144	-0.200195	0	
8.22296	-0.196075	0	
8.22144	-0.192108	0	
8.22296	-0.187836	0	
8.22601	-0.183563	0	
8.22144	-0.179596	0	
8.22296	-0.175629	0	
8.22449	-0.171051	0	
8.22144	-0.167084	0	
8.22296	-0.162659	0	
8.21991	-0.158844	0	
8.21991	-0.154724	0	
8.21991	-0.15152	0	
8.22144	-0.148315	0	
8.22296	-0.145264	0	
8.22144	-0.141754	0	
8.21991	-0.138397	0	
8.22144	-0.13504	0	
8.21991	-0.13092	0	
8.21838	-0.127106	0	
8.21838	-0.123749	0	
8.21533	-0.120087	0	
8.21686	-0.117035	0	
8.21991	-0.11322	0	
8.22296	-0.110321	0	
8.22144	-0.107727	0	
8.22144	-0.105438	0	
8.21686	-0.103149	0	
8.21686	-0.100861	0	
8.21686	-0.0982666	0	
8.21381	-0.0953674	0	
8.21686	-0.0914001	0	
8.21533	-0.0875854	0	
8.21686	-0.0840759	0	
8.21686	-0.0799561	0	
8.21991	-0.0762939	0	
8.21686	-0.0724792	0	
8.21533	-0.0683594	0	
8.21381	-0.0643921	0	
8.21228	-0.0610352	0	
8.21075	-0.0569153	0	
8.21381	-0.0532532	0	
8.21228	-0.0489807	0	
8.21228	-0.0445557	0	
8.21686	-0.0396729	0	
8.21533	-0.0344849	0	
8.21686	-0.0291443	0	
8.21686	-0.0238037	0	
8.21228	-0.0183105	0	
8.20923	-0.0131226	0	
8.21228	-0.00793457	0	
8.20923	-0.00228882	0	
8.21381	0.00259399	0	
8.21075	0.00793457	0	
8.21533	0.0128174	0	
8.21381	0.0187683	0	
8.21381	0.0248718	0	
8.21228	0.0306702	0	
8.20923	0.0370789	0	
8.21075	0.0436401	0	
8.20923	0.0509644	0	
8.2077	0.0575256	0	
8.21228	0.0646973	0	
8.2077	0.0712585	0	
8.21228	0.0773621	0	
8.21228	0.083313	0	
8.21228	0.0888062	0	
8.2077	0.0944519	0	
8.2077	0.0990295	0	
8.2077	0.103149	0	
8.20465	0.107574	0	
8.20465	0.110931	0	
8.20618	0.113983	0	
8.2077	0.115967	0	
8.20618	0.11795	0	
8.2077	0.119324	0	
8.2077	0.119934	0	
8.20618	0.12085	0	
8.2077	0.12146	0	
8.20312	0.121918	0	
8.2016	0.123138	0	
8.20312	0.124512	0	
8.20465	0.12558	0	
8.20312	0.126648	0	
8.20465	0.127411	0	
8.20618	0.128174	0	
8.20923	0.128784	0	
8.20465	0.128937	0	
8.20618	0.128784	0	
8.2016	0.128326	0	
8.19855	0.128021	0	
8.2016	0.127258	0	
8.20312	0.125885	0	
8.2016	0.123138	0	
8.20618	0.119629	0	
8.20312	0.114899	0	
8.20465	0.108643	0	
8.2016	0.101929	0	
8.20312	0.0935364	0	
8.20007	0.0848389	0	
8.19702	0.0761414	0	
8.2016	0.0662231	0	
8.2016	0.0563049	0	
8.20312	0.0465393	0	
8.19855	0.0375366	0	
8.20007	0.027771	0	
8.20312	0.0187683	0	
8.19855	0.0105286	0	
8.20007	0.00244141	0	
8.19702	-0.00534058	0	
8.20007	-0.0125122	0	
8.20007	-0.0192261	0	
8.19855	-0.0265503	0	
8.20007	-0.032959	0	
8.2016	-0.0389099	0	
8.20312	-0.0444031	0	
8.20007	-0.0494385	0	
8.1955	-0.0534058	0	
8.19702	-0.0569153	0	
8.19855	-0.0595093	0	
8.19397	-0.0610352	0	
8.19702	-0.0621033	0	
8.1955	-0.0628662	0	
8.20007	-0.0622559	0	
8.20007	-0.0617981	0	
8.20312	-0.0608826	0	
8.19855	-0.0601196	0	
8.20007	-0.0587463	0	
8.19855	-0.0576782	0	
8.19244	-0.0561523	0	
8.1955	-0.0547791	0	
8.19244	-0.052948	0	
8.19855	-0.0509644	0	
8.20007	-0.0491333	0	
8.19702	-0.0471497	0	
8.19855	-0.0444031	0	
8.1955	-0.0419617	0	
8.19397	-0.0393677	0	
8.19397	-0.0364685	0	
8.19397	-0.0343323	0	
8.19397	-0.032196	0	
8.19092	-0.0300598	0	
8.19092	-0.0289917	0	
8.19397	-0.0282288	0	
8.1955	-0.0279236	0	
8.19397	-0.027771	0	
8.1955	-0.027771	0	
8.19244	-0.0279236	0	
8.19092	-0.0282288	0	
8.18939	-0.0288391	0	
8.19092	-0.0285339	0	
8.18787	-0.0276184	0	
8.18939	-0.0263977	0	
8.19397	-0.0253296	0	
8.19397	-0.0244141	0	
8.19397	-0.0236511	0	
8.1955	-0.022583	0	
8.19092	-0.0215149	0	
8.18939	-0.0210571	0	
8.19244	-0.0213623	0	
8.18939	-0.0216675	0	
8.18787	-0.0222778	0	
8.18634	-0.0231934	0	
8.18939	-0.0241089	0	
8.1955	-0.0259399	0	
8.19397	-0.0276184	0	
8.19092	-0.0289917	0	
8.19092	-0.0302124	0	
8.18787	-0.0312805	0	
8.18787	-0.0323486	0	
8.18787	-0.0338745	0	
8.18787	-0.0349426	0	
8.18634	-0.0360107	0	
8.18787	-0.0375366	0	
8.18939	-0.0390625	0	
8.19092	-0.040741	0	
8.19092	-0.0430298	0	
8.18939	-0.0447083	0	
8.18787	-0.0469971	0	
8.18329	-0.0488281	0	
8.18634	-0.0498962	0	
8.18176	-0.0511169	0	
8.18634	-0.0524902	0	
8.18481	-0.052948	0	
8.18634	-0.0538635	0	
8.18939	-0.0546265	0	
8.19092	-0.0549316	0	
8.18634	-0.0552368	0	
8.18176	-0.055542	0	
8.18176	-0.0559998	0	
8.18329	-0.0566101	0	
8.18329	-0.0578308	0	
8.18329	-0.0587463	0	
8.18176	-0.0602722	0	
8.18481	-0.0611877	0	
8.18634	-0.0628662	0	
8.18481	-0.0650024	0	
8.18329	-0.0666809	0	
8.17871	-0.0682068	0	
8.17871	-0.0700378	0	
8.18176	-0.0704956	0	
8.18024	-0.0714111	0	
8.18024	-0.0721741	0	
8.18024	-0.0724792	0	
8.18176	-0.0726318	0	
8.18329	-0.0726318	0	
8.18329	-0.072937	0	
8.18329	-0.0726318	0	
8.18024	-0.0727844	0	
8.18024	-0.0724792	0	
8.18024	-0.0720215	0	
8.17718	-0.0708008	0	
8.17566	-0.0701904	0	
8.18024	-0.0698853	0	
8.18024	-0.0694275	0	
8.18329	-0.0688171	0	
8.17871	-0.0680542	0	
8.17871	-0.067749	0	
8.18024	-0.0679016	0	
8.17566	-0.0674438	0	
8.17108	-0.0671387	0	
8.17413	-0.0669861	0	
8.17718	-0.0666809	0	
8.17566	-0.0666809	0	
8.17718	-0.065918	0	
8.17871	-0.0656128	0	
8.17871	-0.0648499	0	
8.17718	-0.0642395	0	
8.17413	-0.0640869	0	
8.17413	-0.0636292	0	
8.17261	-0.0631714	0	
8.17261	-0.0627136	0	
8.17261	-0.0624084	0	
8.17261	-0.062561	0	
8.17566	-0.0627136	0	
8.17261	-0.0628662	0	
8.17413	-0.062561	0	
8.17566	-0.0622559	0	
8.17261	-0.0616455	0	
8.17108	-0.0605774	0	
8.16956	-0.0593567	0	
8.17108	-0.0576782	0	
8.16956	-0.0563049	0	
8.17261	-0.0544739	0	
8.17261	-0.0532532	0	
8.17108	-0.0523376	0	
8.17261	-0.0521851	0	
8.17261	-0.0521851	0	
8.16956	-0.0523376	0	
8.16956	-0.0527954	0	
8.1665	-0.0531006	0	
8.16956	-0.0537109	0	
8.16956	-0.0544739	0	
8.17261	-0.0552368	0	
8.16956	-0.0558472	0	
8.17108	-0.0559998	0	
8.17261	-0.0559998	0	
8.16956	-0.055542	0	
8.16956	-0.0550842	0	
8.1665	-0.0543213	0	
8.16498	-0.0531006	0	
8.16803	-0.0521851	0	
8.1665	-0.0512695	0	
8.17108	-0.0506592	0	
8.16803	-0.0500488	0	
8.16803	-0.0498962	0	
8.16803	-0.0495911	0	
8.16956	-0.0492859	0	
8.16803	-0.0488281	0	
8.16803	-0.0486755	0	
8.16193	-0.0485229	0	
8.1665	-0.0479126	0	
8.16956	-0.0471497	0	
8.1665	-0.0468445	0	
8.1665	-0.0465393	0	
8.16803	-0.0457764	0	
8.16803	-0.0453186	0	
8.1665	-0.0437927	0	
8.16803	-0.0427246	0	
8.16498	-0.0419617	0	
8.16345	-0.0398254	0	
8.1604	-0.0369263	0	
8.16498	-0.0328064	0	
8.16193	-0.0274658	0	
8.16498	-0.0218201	0	
8.16498	-0.014801	0	
8.16498	-0.00717163	0	
8.16498	0.00198364	0	
8.1604	0.0111389	0	
8.16193	0.0204468	0	
8.1604	0.0296021	0	
8.1604	0.0379944	0	
8.15887	0.0444031	0	
8.16345	0.050354	0	
8.16345	0.0550842	0	
8.1665	0.0582886	0	
8.16345	0.0610352	0	
8.16345	0.0636292	0	
8.15735	0.0665283	0	
8.15887	0.0698853	0	
8.15582	0.0740051	0	
8.15735	0.0782776	0	
8.1543	0.08255	0	
8.16193	0.0878906	0	
8.15735	0.0939941	0	
8.15887	0.0987244	0	
8.15887	0.102539	0	
8.16345	0.104828	0	
8.15582	0.105133	0	
8.15735	0.102844	0	
8.1543	0.0978088	0	
8.1543	0.0894165	0	
8.15582	0.0785828	0	
8.15582	0.0653076	0	
8.15735	0.0508118	0	
8.15735	0.0354004	0	
8.16193	0.0202942	0	
8.1543	0.00656128	0	
8.15277	-0.00534058	0	
8.15582	-0.0151062	0	
8.15277	-0.0234985	0	
8.15582	-0.0314331	0	
8.15277	-0.0375366	0	
8.15582	-0.043335	0	
8.15277	-0.0491333	0	
8.15582	-0.0546265	0	
8.1543	-0.0613403	0	
8.15582	-0.068512	0	
8.1543	-0.0756836	0	
8.14819	-0.0822449	0	
8.14972	-0.0878906	0	
8.15277	-0.091095	0	
8.14972	-0.0938416	0	
8.15124	-0.0942993	0	
8.15277	-0.0939941	0	
8.15124	-0.0927734	0	
8.1543	-0.0917053	0	
8.15124	-0.0898743	0	
8.14972	-0.0881958	0	
8.14667	-0.0869751	0	
8.15124	-0.085907	0	
8.14972	-0.0856018	0	
8.14819	-0.0849915	0	
8.15124	-0.0854492	0	
8.15124	-0.0846863	0	
8.15124	-0.0846863	0	
8.14972	-0.0842285	0	
8.14819	-0.0834656	0	
8.14972	-0.0828552	0	
8.14667	-0.0819397	0	
8.14667	-0.0802612	0	
8.14362	-0.0790405	0	
8.14819	-0.0776672	0	
8.14667	-0.0762939	0	
8.14972	-0.0750732	0	
8.14972	-0.0744629	0	
8.14514	-0.0743103	0	
8.14667	-0.0744629	0	
8.14667	-0.0746155	0	
8.14362	-0.0715637	0	
8.14514	-0.063324	0	
8.14667	-0.0465393	0	
8.14667	-0.0187683	0	
8.14514	0.0216675	0	
8.14667	0.0764465	0	
8.14667	0.144958	0	
8.14667	0.225525	0	
8.14514	0.316467	0	
8.14514	0.417175	0	
8.14209	0.523834	0	
8.14362	0.633087	0	
8.14209	0.741577	0	
8.14209	0.844269	0	
8.14514	0.938416	0	
8.14362	1.02158	0	
8.14514	1.09116	0	
8.14362	1.14487	0	
8.14667	1.17554	0	
8.13904	1.17691	0	
8.13751	1.14258	0	
8.13446	1.07117	0	
8.13446	0.964203	0	
8.13599	0.824585	0	
8.13599	0.65918	0	
8.13446	0.476837	0	
8.14056	0.288086	0	
8.13599	0.104065	0	
8.13293	-0.0621033	0	
8.13141	-0.201416	0	
8.13141	-0.307465	0	
8.13141	-0.376892	0	
8.13141	-0.410309	0	
8.13141	-0.413055	0	
8.13446	-0.392761	0	
8.13446	-0.358429	0	
8.13293	-0.319977	0	
8.13599	-0.281982	0	
8.13599	-0.250549	0	
8.13293	-0.228119	0	
8.13293	-0.214539	0	
8.12988	-0.20874	0	
8.13446	-0.209656	0	
8.13141	-0.214233	0	
8.13446	-0.22049	0	
8.13751	-0.225983	0	
8.13904	-0.230255	0	
8.13446	-0.232239	0	
8.13599	-0.232391	0	
8.13751	-0.23056	0	
8.13446	-0.226898	0	
8.13751	-0.221863	0	
8.13599	-0.216675	0	
8.13293	-0.210876	0	
8.13446	-0.205078	0	
8.13446	-0.19928	0	
8.13904	-0.194092	0	
8.13599	-0.188751	0	
8.13751	-0.184174	0	
8.13751	-0.179749	0	
8.13446	-0.175476	0	
8.13446	-0.171509	0	
8.13293	-0.167694	0	
8.13446	-0.164185	0	
8.13446	-0.161133	0	
8.13599	-0.157928	0	
8.13599	-0.154572	0	
8.13446	-0.151367	0	
8.13293	-0.148163	0	
8.13141	-0.144958	0	
8.13141	-0.141602	0	
8.12988	-0.138092	0	
8.12988	-0.134583	0	
8.12988	-0.131073	0	
8.12836	-0.127869	0	
8.13293	-0.124359	0	
8.13293	-0.12146	0	
8.13293	-0.118866	0	
8.13141	-0.116425	0	
8.12988	-0.113831	0	
8.12988	-0.111542	0	
8.12836	-0.108795	0	
8.1253	-0.105743	0	
8.12683	-0.102692	0	
8.12836	-0.100098	0	
8.12988	-0.0970459	0	
8.12683	-0.0941467	0	
8.12988	-0.0907898	0	
8.12836	-0.0878906	0	
8.12836	-0.0849915	0	
8.12378	-0.0811768	0	
8.12378	-0.0779724	0	
8.12378	-0.0743103	0	
8.12378	-0.0698853	0	
8.12836	-0.0653076	0	
8.12683	-0.0613403	0	
8.12836	-0.0570679	0	
8.12683	-0.0531006	0	
8.12988	-0.0482178	0	
8.12683	-0.0437927	0	
8.12225	-0.0395203	0	
8.12225	-0.0343323	0	
8.11768	-0.0297546	0	
8.1253	-0.0257874	0	
8.1253	-0.0215149	0	
8.1253	-0.0175476	0	
8.12683	-0.0131226	0	
8.1253	-0.00823975	0	
8.1253	-0.00289917	0	
8.12225	0.00244141	0	
8.1192	0.00823975	0	
8.1192	0.0146484	0	
8.1192	0.020752	0	
8.12225	0.0279236	0	
8.12225	0.0344849	0	
8.12073	0.0410461	0	
8.12073	0.0479126	0	
8.12225	0.0547791	0	
8.11768	0.0614929	0	
8.1192	0.0679016	0	
8.1192	0.0746155	0	
8.11768	0.080719	0	
8.11615	0.0866699	0	
8.12073	0.0923157	0	
8.12073	0.0973511	0	
8.1192	0.101624	0	
8.1192	0.106049	0	
8.12073	0.109253	0	
8.1192	0.111847	0	
8.11615	0.114746	0	
8.11615	0.11673	0	
8.11768	0.119019	0	
8.11157	0.120087	0	
8.11462	0.121613	0	
8.11768	0.122833	0	
8.11615	0.123901	0	
8.11615	0.124969	0	
8.11615	0.125275	0	
8.11615	0.12619	0	
8.11462	0.126343	0	
8.1131	0.126648	0	
8.11462	0.127258	0	
8.11157	0.127411	0	
8.11157	0.127563	0	
8.11462	0.127869	0	
8.1131	0.127411	0	
8.1131	0.126343	0	
8.11615	0.125275	0	
8.10852	0.124664	0	
8.11005	0.122528	0	
8.10852	0.119781	0	
8.10852	0.116272	0	
8.11005	0.111237	0	
8.1131	0.10498	0	
8.11005	0.0978088	0	
8.11157	0.0897217	0	
8.11157	0.0810242	0	
8.11157	0.0717163	0	
8.11157	0.0619507	0	
8.11005	0.0526428	0	
8.11005	0.0430298	0	
8.10699	0.0346375	0	
8.10852	0.0265503	0	
8.10699	0.0183105	0	
8.10547	0.0105286	0	
8.11005	0.00366211	0	
8.1131	-0.00350952	0	
8.11005	-0.0102234	0	
8.1131	-0.0170898	0	
8.11005	-0.0233459	0	
8.10852	-0.0294495	0	
8.10699	-0.03479	0	
8.10547	-0.0396729	0	
8.10852	-0.0439453	0	
8.11005	-0.0473022	0	
8.10852	-0.050354	0	
8.11157	-0.0527954	0	
8.11005	-0.0546265	0	
8.10852	-0.055542	0	
8.11005	-0.0561523	0	
8.10547	-0.0564575	0	
8.10394	-0.0564575	0	
8.10089	-0.0552368	0	
8.10547	-0.0538635	0	
8.10852	-0.0521851	0	
8.10699	-0.050354	0	
8.10699	-0.0479126	0	
8.10699	-0.0460815	0	
8.10852	-0.0434875	0	
8.10394	-0.0411987	0	
8.10089	-0.0389099	0	
8.10394	-0.0367737	0	
8.10242	-0.0341797	0	
8.10242	-0.0323486	0	
8.10394	-0.0306702	0	
8.10547	-0.0288391	0	
8.10699	-0.0279236	0	
8.10242	-0.0276184	0	
8.10394	-0.0273132	0	
8.10242	-0.0271606	0	
8.10089	-0.0268555	0	
8.09784	-0.0268555	0	
8.10089	-0.0273132	0	
8.10089	-0.0279236	0	
8.10394	-0.0280762	0	
8.10242	-0.0286865	0	
8.10394	-0.0289917	0	
8.10394	-0.0294495	0	
8.10699	-0.0289917	0	
8.10242	-0.0282288	0	
8.09784	-0.0274658	0	
8.09631	-0.0263977	0	
8.09936	-0.025177	0	
8.10242	-0.0244141	0	
8.10242	-0.0239563	0	
8.10242	-0.0230408	0	
8.10089	-0.0230408	0	
8.10242	-0.0236511	0	
8.10242	-0.0239563	0	
8.09784	-0.0248718	0	
8.09936	-0.0260925	0	
8.09631	-0.0271606	0	
8.09631	-0.0285339	0	
8.09631	-0.0300598	0	
8.09631	-0.0318909	0	
8.10089	-0.0335693	0	
8.10089	-0.0358582	0	
8.09936	-0.0379944	0	
8.09631	-0.0404358	0	
8.09479	-0.042572	0	
8.09479	-0.0445557	0	
8.09479	-0.0462341	0	
8.09174	-0.0479126	0	
8.09479	-0.0488281	0	
8.09631	-0.0505066	0	
8.09784	-0.0517273	0	
8.09631	-0.0524902	0	
8.09631	-0.0534058	0	
8.09784	-0.0534058	0	
8.09326	-0.0535583	0	
8.09326	-0.0534058	0	
8.09174	-0.0535583	0	
8.09174	-0.0544739	0	
8.09326	-0.0558472	0	
8.09326	-0.0572205	0	
8.09631	-0.0585938	0	
8.09479	-0.0605774	0	
8.09479	-0.0619507	0	
8.09174	-0.0636292	0	
8.09479	-0.0654602	0	
8.09174	-0.0660706	0	
8.08868	-0.0662231	0	
8.08868	-0.0657654	0	
8.08868	-0.0650024	0	
8.09021	-0.0643921	0	
8.09021	-0.0637817	0	
8.09326	-0.0634766	0	
8.09631	-0.0637817	0	
8.09479	-0.0645447	0	
8.09174	-0.0653076	0	
8.09021	-0.0663757	0	
8.08868	-0.0674438	0	
8.08868	-0.0686646	0	
8.08868	-0.0695801	0	
8.08868	-0.0700378	0	
8.09021	-0.070343	0	
8.09174	-0.0706482	0	
8.09021	-0.0704956	0	
8.09174	-0.070343	0	
8.08563	-0.0694275	0	
8.08563	-0.0683594	0	
8.08716	-0.067749	0	
8.08563	-0.0669861	0	
8.08105	-0.0666809	0	
8.08868	-0.065918	0	
8.09021	-0.0656128	0	
8.09174	-0.0645447	0	
8.08868	-0.0640869	0	
8.08716	-0.0636292	0	
8.08563	-0.0628662	0	
8.08411	-0.062561	0	
8.07953	-0.0616455	0	
8.08105	-0.0613403	0	
8.08563	-0.0604248	0	
8.08411	-0.059967	0	
8.08411	-0.0595093	0	
8.08716	-0.0585938	0	
8.08411	-0.0584412	0	
8.08563	-0.0575256	0	
8.08258	-0.0570679	0	
8.08105	-0.0556946	0	
8.07953	-0.0552368	0	
8.08105	-0.0544739	0	
8.08105	-0.0537109	0	
8.08105	-0.0532532	0	
8.08105	-0.0527954	0	
8.07953	-0.0518799	0	
8.08411	-0.0515747	0	
8.08411	-0.0511169	0	
8.08105	-0.0508118	0	
8.078	-0.0502014	0	
8.07953	-0.050354	0	
8.07953	-0.0502014	0	
8.08105	-0.0495911	0	
8.08411	-0.0492859	0	
8.08258	-0.0488281	0	
8.08258	-0.0488281	0	
8.078	-0.0491333	0	
8.08105	-0.0489807	0	
8.07953	-0.0491333	0	
8.078	-0.0489807	0	
8.07648	-0.0482178	0	
8.07495	-0.0474548	0	
8.078	-0.0471497	0	
8.07648	-0.0462341	0	
8.07953	-0.045166	0	
8.07953	-0.0447083	0	
8.07953	-0.0440979	0	
8.07953	-0.0430298	0	
8.07648	-0.0424194	0	
8.07343	-0.0413513	0	
8.07343	-0.039978	0	
8.07343	-0.0384521	0	
8.07648	-0.037384	0	
8.07648	-0.0361633	0	
8.078	-0.0350952	0	
8.078	-0.0352478	0	
8.078	-0.03479	0	
8.07648	-0.0346375	0	
8.07648	-0.0344849	0	
8.07343	-0.0341797	0	
8.07343	-0.0340271	0	
8.07343	-0.0340271	0	
8.0719	-0.0343323	0	
8.07648	-0.0341797	0	
8.07495	-0.0340271	0	
8.07343	-0.0332642	0	
8.07495	-0.0325012	0	
8.07648	-0.0317383	0	
8.0719	-0.030365	0	
8.0719	-0.0280762	0	
8.0719	-0.0248718	0	
8.07037	-0.0202942	0	
8.07343	-0.0152588	0	
8.0719	-0.00915527	0	
8.0719	-0.00183105	0	
8.07343	0.00610352	0	
8.07495	0.0144958	0	
8.0719	0.0234985	0	
8.07037	0.0323486	0	
8.06732	0.0402832	0	
8.06885	0.0485229	0	
8.06732	0.0558472	0	
8.06885	0.0617981	0	
8.07037	0.0663757	0	
8.07037	0.070343	0	
8.07495	0.0740051	0	
8.07037	0.0773621	0	
8.06885	0.0811768	0	
8.07037	0.0854492	0	
8.0658	0.0901794	0	
8.0658	0.09552	0	
8.06885	0.101624	0	
8.06732	0.108032	0	
8.07037	0.113678	0	
8.06885	0.118713	0	
8.07037	0.122375	0	
8.07037	0.123901	0	
8.06732	0.123138	0	
8.06732	0.118713	0	
8.0658	0.110474	0	
8.06122	0.0999451	0	
8.06274	0.0868225	0	
8.06427	0.0717163	0	
8.06732	0.0564575	0	
8.06732	0.0401306	0	
8.06732	0.0259399	0	
8.0658	0.01297	0	
8.06274	0.00198364	0	
8.0658	-0.00778198	0	
8.06274	-0.0158691	0	
8.06274	-0.022583	0	
8.06122	-0.0283813	0	
8.06427	-0.0340271	0	
8.06122	-0.039978	0	
8.06732	-0.0460815	0	
8.0658	-0.0518799	0	
8.0658	-0.0582886	0	
8.06122	-0.0643921	0	
8.05817	-0.0698853	0	
8.06122	-0.0738525	0	
8.05969	-0.0765991	0	
8.05969	-0.0778198	0	
8.06122	-0.0779724	0	
8.06122	-0.0778198	0	
8.06274	-0.0775146	0	
8.06274	-0.0767517	0	
8.06274	-0.0756836	0	
8.06274	-0.0753784	0	
8.05969	-0.0746155	0	
8.06122	-0.0740051	0	
8.05817	-0.0732422	0	
8.05664	-0.0726318	0	
8.05511	-0.0715637	0	
8.05664	-0.0704956	0	
8.06122	-0.0686646	0	
8.06427	-0.0679016	0	
8.06122	-0.065918	0	
8.06122	-0.0646973	0	
8.05664	-0.0628662	0	
8.05511	-0.0617981	0	
8.05664	-0.0604248	0	
8.05511	-0.0590515	0	
8.05817	-0.0590515	0	
8.05664	-0.0601196	0	
8.05817	-0.0616455	0	
8.05969	-0.063324	0	
8.05969	-0.0630188	0	
8.05817	-0.0579834	0	
8.05511	-0.0454712	0	
8.05664	-0.0224304	0	
8.04901	0.0140381	0	
8.05511	0.0639343	0	
8.05206	0.127869	0	
8.05511	0.204773	0	
8.05817	0.293121	0	
8.05664	0.391083	0	
8.05511	0.495758	0	
8.05359	0.605011	0	
8.05511	0.714569	0	
8.05359	0.820007	0	
8.05054	0.917969	0	
8.05359	1.00662	0	
8.05054	1.08215	0	
8.05054	1.14212	0	
8.05359	1.18073	0	
8.05511	1.19019	0	
8.05359	1.16547	0	
8.04901	1.1026	0	
8.05206	1.00372	0	
8.04596	0.870209	0	
8.04443	0.708923	0	
8.04596	0.527802	0	
8.04443	0.337524	0	
8.04596	0.150299	0	
8.04443	-0.0212097	0	
8.04443	-0.167999	0	
8.04901	-0.281982	0	
8.04443	-0.358429	0	
8.04291	-0.39917	0	
8.04138	-0.407562	0	
8.04138	-0.390167	0	
8.04291	-0.356903	0	
8.04443	-0.316315	0	
8.04749	-0.276184	0	
8.04443	-0.24231	0	
8.04749	-0.217285	0	
8.04596	-0.202179	0	
8.04596	-0.196075	0	
8.04596	-0.196991	0	
8.04443	-0.201263	0	
8.04443	-0.207367	0	
8.04596	-0.213318	0	
8.04596	-0.218811	0	
8.04443	-0.220795	0	
8.04749	-0.220947	0	
8.04596	-0.219574	0	
8.05206	-0.215454	0	
8.04901	-0.210724	0	
8.04596	-0.204468	0	
8.04596	-0.198517	0	
8.04443	-0.192261	0	
8.04596	-0.18631	0	
8.04596	-0.181274	0	
8.04443	-0.176086	0	
8.04749	-0.171661	0	
8.04901	-0.167999	0	
8.05206	-0.163879	0	
8.04749	-0.160828	0	
8.04596	-0.157318	0	
8.04443	-0.154114	0	
8.04443	-0.149994	0	
8.04443	-0.145721	0	
8.04443	-0.142365	0	
8.04749	-0.137787	0	
8.04596	-0.133362	0	
8.04596	-0.129547	0	
8.04901	-0.125885	0	
8.04443	-0.121918	0	
8.04596	-0.119019	0	
8.04443	-0.116119	0	
8.04138	-0.11322	0	
8.04443	-0.110931	0	
8.03986	-0.108643	0	
8.04138	-0.106354	0	
8.04749	-0.103607	0	
8.04596	-0.101318	0	
8.04443	-0.0976562	0	
8.04291	-0.0949097	0	
8.03986	-0.0912476	0	
8.03833	-0.0875854	0	
8.0368	-0.0837708	0	
8.04138	-0.0799561	0	
8.03528	-0.0762939	0	
8.04138	-0.0724792	0	
8.04138	-0.0695801	0	
8.04443	-0.0665283	0	
8.04596	-0.0642395	0	
8.04138	-0.0610352	0	
8.03833	-0.058136	0	
8.03986	-0.0546265	0	
8.03833	-0.0508118	0	
8.0368	-0.0466919	0	
8.03528	-0.042572	0	
8.03528	-0.0386047	0	
8.03986	-0.0338745	0	
8.03986	-0.0299072	0	
8.03986	-0.025177	0	
8.03833	-0.0205994	0	
8.03833	-0.0160217	0	
8.03375	-0.0114441	0	
8.0368	-0.00656128	0	
8.03833	-0.00198364	0	
8.03528	0.00335693	0	
8.0368	0.00869751	0	
8.0368	0.0141907	0	
8.03986	0.0202942	0	
8.03528	0.0262451	0	
8.03528	0.032196	0	
8.03528	0.0382996	0	
8.03528	0.0450134	0	
8.0307	0.0520325	0	
8.0307	0.0595093	0	
8.0368	0.0666809	0	
8.0368	0.0735474	0	
8.03528	0.0796509	0	
8.0368	0.0849915	0	
8.03833	0.0906372	0	
8.03375	0.09552	0	
8.03223	0.10025	0	
8.0307	0.10437	0	
8.03223	0.108185	0	
8.02765	0.111389	0	
8.0307	0.114899	0	
8.0307	0.11795	0	
8.03528	0.12207	0	
8.0307	0.125885	0	
8.03375	0.128937	0	
8.03375	0.132294	0	
8.03223	0.13504	0	
8.03223	0.137177	0	
8.02765	0.138855	0	
8.0307	0.140381	0	
8.03375	0.140686	0	
8.03223	0.140991	0	
8.02917	0.140991	0	
8.03375	0.140381	0	
8.03375	0.139923	0	
8.0307	0.139618	0	
8.0307	0.138855	0	
8.02612	0.138702	0	
8.02612	0.138702	0	
8.02917	0.138702	0	
8.02765	0.138397	0	
8.02765	0.137634	0	
8.03223	0.136261	0	
8.03223	0.134277	0	
8.02765	0.131226	0	
8.02917	0.127258	0	
8.02917	0.122833	0	
8.0246	0.117798	0	
8.02307	0.112305	0	
8.02612	0.106354	0	
8.0246	0.0993347	0	
8.02765	0.0918579	0	
8.02765	0.0839233	0	
8.02917	0.0752258	0	
8.02917	0.0668335	0	
8.02917	0.0575256	0	
8.0246	0.0482178	0	
8.02612	0.0393677	0	
8.02612	0.030365	0	
8.02307	0.0216675	0	
8.02612	0.0125122	0	
8.02765	0.0038147	0	
8.0246	-0.00442505	0	
8.02765	-0.012207	0	
8.02612	-0.0193787	0	
8.0246	-0.0263977	0	
8.02612	-0.0318909	0	
8.0246	-0.0370789	0	
8.02307	-0.0408936	0	
8.0246	-0.0439453	0	
8.02307	-0.0457764	0	
8.02155	-0.0466919	0	
8.02917	-0.0473022	0	
8.02612	-0.0463867	0	
8.02917	-0.0454712	0	
8.02612	-0.0439453	0	
8.02612	-0.0424194	0	
8.02155	-0.0405884	0	
8.02155	-0.0389099	0	
8.02155	-0.0379944	0	
8.0246	-0.0364685	0	
8.02307	-0.0354004	0	
8.02307	-0.0344849	0	
8.02612	-0.0340271	0	
8.02612	-0.0337219	0	
8.02612	-0.0335693	0	
8.02155	-0.0331116	0	
8.02002	-0.032196	0	
8.02155	-0.0311279	0	
8.01849	-0.0297546	0	
8.02002	-0.0283813	0	
8.02002	-0.0265503	0	
8.02307	-0.0256348	0	
8.02307	-0.0239563	0	
8.02612	-0.0231934	0	
8.02155	-0.0219727	0	
8.02002	-0.0215149	0	
8.01849	-0.0210571	0	
8.02155	-0.0213623	0	
8.02002	-0.0213623	0	
8.01849	-0.0215149	0	
8.02307	-0.0215149	0	
8.02155	-0.0215149	0	
8.02155	-0.0215149	0	
8.02155	-0.0216675	0	
8.02307	-0.0222778	0	
8.02002	-0.0227356	0	
8.01697	-0.0231934	0	
8.01697	-0.0233459	0	
8.01697	-0.0238037	0	
8.02002	-0.0244141	0	
8.02002	-0.0257874	0	
8.02307	-0.0271606	0	
8.02002	-0.0286865	0	
8.02002	-0.0299072	0	
8.02002	-0.0305176	0	
8.01849	-0.0314331	0	
8.01849	-0.0323486	0	
8.01544	-0.0332642	0	
8.01544	-0.0340271	0	
8.01697	-0.0352478	0	
8.01849	-0.0360107	0	
8.01697	-0.0375366	0	
8.02307	-0.0387573	0	
8.02155	-0.0402832	0	
8.01849	-0.0419617	0	
8.01697	-0.0437927	0	
8.01697	-0.0447083	0	
8.01392	-0.0456238	0	
8.01392	-0.0469971	0	
8.01697	-0.0483704	0	
8.01544	-0.0492859	0	
8.01697	-0.0505066	0	
8.01849	-0.0508118	0	
8.01697	-0.0515747	0	
8.01697	-0.0518799	0	
8.01849	-0.0526428	0	
8.01086	-0.0527954	0	
8.01239	-0.0537109	0	
8.01392	-0.0540161	0	
8.01544	-0.0552368	0	
8.01544	-0.0558472	0	
8.01849	-0.0567627	0	
8.01697	-0.0578308	0	
8.01849	-0.0593567	0	
8.01544	-0.0610352	0	
8.01849	-0.0624084	0	
8.01544	-0.0631714	0	
8.01544	-0.0636292	0	
8.01392	-0.0631714	0	
8.01239	-0.0631714	0	
8.01697	-0.0627136	0	
8.01697	-0.062561	0	
8.01697	-0.0634766	0	
8.01697	-0.0631714	0	
8.01697	-0.0634766	0	
8.00781	-0.0637817	0	
8.01086	-0.0643921	0	
8.01239	-0.0642395	0	
8.01086	-0.0645447	0	
8.01392	-0.0643921	0	
8.00934	-0.0646973	0	
8.01544	-0.0645447	0	
8.01544	-0.0639343	0	
8.01239	-0.063324	0	
8.01544	-0.0621033	0	
8.01392	-0.0608826	0	
8.01392	-0.059967	0	
8.00934	-0.0588989	0	
8.01239	-0.0578308	0	
8.00934	-0.0576782	0	
8.01392	-0.0575256	0	
8.01392	-0.0572205	0	
8.01544	-0.057373	0	
8.01239	-0.0575256	0	
8.01239	-0.0578308	0	
8.01086	-0.0582886	0	
8.00934	-0.0588989	0	
8.00934	-0.0590515	0	
8.00934	-0.0588989	0	
8.01544	-0.0588989	0	
8.00934	-0.0582886	0	
8.01239	-0.058136	0	
8.01239	-0.0575256	0	
8.01239	-0.0569153	0	
8.00934	-0.0566101	0	
8.00934	-0.0558472	0	
8.00629	-0.0553894	0	
8.00934	-0.0544739	0	
8.00476	-0.0541687	0	
8.00629	-0.0535583	0	
8.01086	-0.052948	0	
8.01086	-0.0523376	0	
8.01086	-0.0515747	0	
8.01239	-0.0502014	0	
8.01239	-0.0483704	0	
8.00934	-0.0468445	0	
8.00781	-0.045929	0	
8.00781	-0.0448608	0	
8.00781	-0.0442505	0	
8.00934	-0.0442505	0	
8.00781	-0.0448608	0	
8.00934	-0.0454712	0	
8.00934	-0.0473022	0	
8.01239	-0.0482178	0	
8.01239	-0.0495911	0	
8.00323	-0.0505066	0	
8.00476	-0.050354	0	
8.00476	-0.0497437	0	
8.00476	-0.0491333	0	
8.00629	-0.0479126	0	
8.00476	-0.0460815	0	
8.00781	-0.0447083	0	
8.00934	-0.0434875	0	
8.00781	-0.0421143	0	
8.00781	-0.0415039	0	
8.00476	-0.0402832	0	
8.00781	-0.0401306	0	
8.00476	-0.0393677	0	
8.00476	-0.0389099	0	
8.00629	-0.0382996	0	
8.00476	-0.0375366	0	
8.00781	-0.0367737	0	
8.00781	-0.0361633	0	
8.00629	-0.0344849	0	
8.00781	-0.0311279	0	
8.00629	-0.0274658	0	
8.00323	-0.0218201	0	
8.00171	-0.0151062	0	
8.00476	-0.00762939	0	
8.00171	0.0012207	0	
8.00476	0.00976562	0	
8.00781	0.0187683	0	
8.00781	0.0280762	0	
8.00934	0.0363159	0	
8.00629	0.0444031	0	
8.00171	0.0518799	0	
8.00171	0.0582886	0	
8.00171	0.0636292	0	
8.00171	0.0675964	0	
8.00323	0.0708008	0	
8.00476	0.0735474	0	
8.00629	0.0753784	0	
8.00934	0.0776672	0	
8.00476	0.0808716	0	
8.00171	0.085144	0	
8.00171	0.0894165	0	
8.00476	0.0941467	0	
8.00323	0.0994873	0	
8.00323	0.104065	0	
8.00323	0.109558	0	
8.00629	0.114594	0	
8.00629	0.118103	0	
8.00476	0.12085	0	
8.00323	0.120697	0	
8.00323	0.117798	0	
8.00323	0.111694	0	
7.99866	0.102234	0	
8.00018	0.0912476	0	
8.00323	0.0785828	0	
8.00018	0.0643921	0	
8.00018	0.0497437	0	
8.00171	0.035553	0	
8.00629	0.0216675	0	
8.00476	0.00747681	0	
8.00629	-0.00564575	0	
8.00171	-0.0180054	0	
7.99713	-0.0296021	0	
7.99713	-0.0395203	0	
7.99866	-0.0492859	0	
8.00171	-0.0584412	0	
8.00171	-0.0671387	0	
8.00171	-0.0747681	0	
8.00629	-0.0814819	0	
8.00171	-0.0872803	0	
8.00018	-0.0914001	0	
7.99713	-0.0939941	0	
7.99866	-0.0949097	0	
8.00018	-0.0947571	0	
7.99408	-0.0938416	0	
7.99866	-0.0923157	0	
8.00018	-0.0909424	0	
8.00171	-0.0891113	0	
8.00171	-0.0881958	0	
8.00018	-0.0868225	0	
7.99866	-0.085907	0	
8.00018	-0.0848389	0	
7.99866	-0.0840759	0	
7.99866	-0.0827026	0	
7.99561	-0.0813293	0	
7.99713	-0.0808716	0	
7.99713	-0.0796509	0	
8.00323	-0.0787354	0	
7.99866	-0.0779724	0	
8.00018	-0.0775146	0	
7.99866	-0.0775146	0	
7.99408	-0.0776672	0	
7.99713	-0.0785828	0	
7.99713	-0.0796509	0	
7.99561	-0.080719	0	
8.00018	-0.0813293	0	
7.99866	-0.0801086	0	
7.99866	-0.0738525	0	
7.99713	-0.059967	0	
8.00171	-0.0354004	0	
7.99713	0.00320435	0	
7.99408	0.0552368	0	
7.99561	0.12085	0	
7.99255	0.198669	0	
7.99713	0.287781	0	
7.99561	0.385895	0	
7.99713	0.491486	0	
7.99713	0.600586	0	
7.99255	0.709686	0	
7.99866	0.814362	0	
7.99408	0.91217	0	
7.99561	0.999603	0	
7.99255	1.07391	0	
7.99255	1.13037	0	
7.99255	1.16394	0	
7.99255	1.16608	0	
7.99561	1.13235	0	
7.99255	1.06049	0	
7.99561	0.952148	0	
7.99408	0.810547	0	
7.98645	0.642853	0	
7.99103	0.457458	0	
7.9895	0.267181	0	
7.98645	0.0840759	0	
7.98645	-0.080719	0	
7.98798	-0.217133	0	
7.9895	-0.319519	0	
7.99103	-0.384979	0	
7.99255	-0.414886	0	
7.98798	-0.414581	0	
7.98492	-0.391693	0	
7.98798	-0.355682	0	
7.9834	-0.315094	0	
7.98798	-0.276947	0	
7.9895	-0.246582	0	
7.98645	-0.22522	0	
7.9895	-0.213318	0	
7.99255	-0.210114	0	
7.99255	-0.212555	0	
7.99255	-0.218048	0	
7.99255	-0.224457	0	
7.9895	-0.230255	0	
7.99408	-0.233307	0	
7.98645	-0.234375	0	
7.9895	-0.233154	0	
7.99255	-0.229187	0	
7.99408	-0.224304	0	
7.99408	-0.218506	0	
7.99561	-0.213013	0	
7.99561	-0.207825	0	
7.99408	-0.202637	0	
7.99408	-0.198212	0	
7.99103	-0.194702	0	
7.99103	-0.190887	0	
7.99103	-0.187073	0	
7.99255	-0.184021	0	
7.99561	-0.180817	0	
7.99866	-0.177307	0	
7.99408	-0.173492	0	
7.99103	-0.169678	0	
7.99408	-0.1651	0	
7.99255	-0.160522	0	
7.99255	-0.15625	0	
7.98798	-0.151825	0	
7.9895	-0.147247	0	
7.99255	-0.143433	0	
7.99103	-0.139618	0	
7.99408	-0.135651	0	
7.99255	-0.132599	0	
7.99713	-0.129395	0	
7.99103	-0.125122	0	
7.99103	-0.121002	0	
7.98645	-0.116577	0	
7.98492	-0.112762	0	
7.98645	-0.108643	0	
7.9895	-0.104218	0	
7.99255	-0.100555	0	
7.98798	-0.0971985	0	
7.99103	-0.0941467	0	
7.99255	-0.0912476	0	
7.99255	-0.0883484	0	
7.9895	-0.085907	0	
7.98645	-0.083313	0	
7.98645	-0.0805664	0	
7.98645	-0.0778198	0	
7.98645	-0.0752258	0	
7.9895	-0.0723267	0	
7.99255	-0.0689697	0	
7.99255	-0.065155	0	
7.99103	-0.0613403	0	
7.9895	-0.0572205	0	
7.9834	-0.0531006	0	
7.98645	-0.0486755	0	
7.98492	-0.0445557	0	
7.98492	-0.0402832	0	
7.98645	-0.0364685	0	
7.9895	-0.0317383	0	
7.98798	-0.0276184	0	
7.99255	-0.0236511	0	
7.99103	-0.0190735	0	
7.9895	-0.0143433	0	
7.98645	-0.00915527	0	
7.98645	-0.00350952	0	
7.98492	0.00305176	0	
7.9834	0.00976562	0	
7.9834	0.0163269	0	
7.98645	0.0231934	0	
7.98798	0.0300598	0	
7.98645	0.0364685	0	
7.98645	0.0422668	0	
7.98798	0.0489807	0	
7.98492	0.055542	0	
7.9834	0.0616455	0	
7.98187	0.0688171	0	
7.98187	0.0747681	0	
7.98492	0.0811768	0	
7.9834	0.0871277	0	
7.98798	0.0930786	0	
7.98645	0.0984192	0	
7.98645	0.103607	0	
7.98492	0.108643	0	
7.9834	0.11322	0	
7.97882	0.11734	0	
7.98187	0.12207	0	
7.9834	0.125885	0	
7.98035	0.1297	0	
7.98492	0.133209	0	
7.9834	0.135803	0	
7.98492	0.13855	0	
7.98492	0.140533	0	
7.9834	0.142365	0	
7.98187	0.14328	0	
7.98187	0.143585	0	
7.9834	0.144043	0	
7.97882	0.143738	0	
7.98187	0.14389	0	
7.9834	0.143585	0	
7.98492	0.142975	0	
7.98492	0.142212	0	
7.9834	0.141754	0	
7.98492	0.141144	0	
7.98035	0.141144	0	
7.98035	0.141602	0	
7.97882	0.141449	0	
7.97729	0.140533	0	
7.97882	0.138245	0	
7.98187	0.135193	0	
7.98035	0.130615	0	
7.98492	0.125427	0	
7.98187	0.118408	0	
7.9834	0.111237	0	
7.98187	0.102844	0	
7.98035	0.0938416	0	
7.97882	0.0843811	0	
7.98035	0.0753784	0	
7.97882	0.0662231	0	
7.9834	0.057373	0	
7.98492	0.0485229	0	
7.98492	0.039978	0	
7.98492	0.0323486	0	
7.98187	0.0236511	0	
7.98035	0.0154114	0	
7.97729	0.00686646	0	
7.97577	-0.000915527	0	
7.97882	-0.00854492	0	
7.98035	-0.0158691	0	
7.98187	-0.0224304	0	
7.98035	-0.0286865	0	
7.98187	-0.0341797	0	
7.98187	-0.0386047	0	
7.9834	-0.0421143	0	
7.97882	-0.0444031	0	
7.97882	-0.0456238	0	
7.97577	-0.0468445	0	
7.97729	-0.0468445	0	
7.97882	-0.0471497	0	
7.98187	-0.0466919	0	
7.9834	-0.0466919	0	
7.98187	-0.0462341	0	
7.98187	-0.0457764	0	
7.98035	-0.0447083	0	
7.97882	-0.0445557	0	
7.97729	-0.0431824	0	
7.97729	-0.0419617	0	
7.97577	-0.0404358	0	
7.97729	-0.0384521	0	
7.97729	-0.0363159	0	
7.98492	-0.0337219	0	
7.98035	-0.0311279	0	
7.97882	-0.0288391	0	
7.97882	-0.0268555	0	
7.98035	-0.0250244	0	
7.97729	-0.0238037	0	
7.97729	-0.0234985	0	
7.97424	-0.0228882	0	
7.97729	-0.0236511	0	
7.97882	-0.0239563	0	
7.97882	-0.0253296	0	
7.97882	-0.0268555	0	
7.97882	-0.0282288	0	
7.97882	-0.0292969	0	
7.97729	-0.0302124	0	
7.97577	-0.0306702	0	
7.97424	-0.0302124	0	
7.97577	-0.0302124	0	
7.97424	-0.0296021	0	
7.97729	-0.0300598	0	
7.97729	-0.0297546	0	
7.97577	-0.0296021	0	
7.98035	-0.0297546	0	
7.97882	-0.0300598	0	
7.97424	-0.0305176	0	
7.97729	-0.0308228	0	
7.97424	-0.0308228	0	
7.97424	-0.0311279	0	
7.97424	-0.0309753	0	
7.97882	-0.0311279	0	
7.98035	-0.0312805	0	
7.97882	-0.0323486	0	
7.97882	-0.0331116	0	
7.97577	-0.0338745	0	
7.97577	-0.0352478	0	
7.97424	-0.0364685	0	
7.97424	-0.0378418	0	
7.97424	-0.0392151	0	
7.97424	-0.0405884	0	
7.97882	-0.0419617	0	
7.97729	-0.0430298	0	
7.97882	-0.0448608	0	
7.97424	-0.0460815	0	
7.97729	-0.0476074	0	
7.97424	-0.0485229	0	
7.97119	-0.0495911	0	
7.97119	-0.0508118	0	
7.97119	-0.0520325	0	
7.97272	-0.0532532	0	
7.97424	-0.0546265	0	
7.97577	-0.0558472	0	
7.97577	-0.0567627	0	
7.97577	-0.0575256	0	
7.97424	-0.0575256	0	
7.97424	-0.0578308	0	
7.97424	-0.0575256	0	
7.97119	-0.057373	0	
7.97119	-0.0570679	0	
7.97119	-0.0569153	0	
7.97119	-0.0575256	0	
7.97729	-0.0582886	0	
7.97577	-0.0588989	0	
7.97577	-0.0602722	0	
7.97272	-0.0610352	0	
7.97119	-0.0621033	0	
7.97424	-0.0628662	0	
7.97119	-0.0630188	0	
7.97119	-0.0631714	0	
7.97272	-0.063324	0	
7.97119	-0.0630188	0	
7.97119	-0.062561	0	
7.97577	-0.0613403	0	
7.97119	-0.0608826	0	
7.97424	-0.0601196	0	
7.96356	-0.0592041	0	
7.97119	-0.0588989	0	
7.96814	-0.0584412	0	
7.96814	-0.0578308	0	
7.96814	-0.0576782	0	
7.97119	-0.0570679	0	
7.97119	-0.0569153	0	
7.97424	-0.0567627	0	
7.97119	-0.0570679	0	
7.97424	-0.0572205	0	
7.96814	-0.0569153	0	
7.96814	-0.0567627	0	
7.96814	-0.0563049	0	
7.96814	-0.0563049	0	
7.96814	-0.0561523	0	
7.97119	-0.0552368	0	
7.97272	-0.0550842	0	
7.97424	-0.0546265	0	
7.97119	-0.0532532	0	
7.96967	-0.0523376	0	
7.97119	-0.0509644	0	
7.96661	-0.0498962	0	
7.96814	-0.0483704	0	
7.96814	-0.0474548	0	
7.96509	-0.0463867	0	
7.96967	-0.0456238	0	
7.97119	-0.0450134	0	
7.97272	-0.0450134	0	
7.96814	-0.0457764	0	
7.97272	-0.0463867	0	
7.96967	-0.0473022	0	
7.96509	-0.0485229	0	
7.96356	-0.0489807	0	
7.96661	-0.0491333	0	
7.96967	-0.0492859	0	
7.96509	-0.0492859	0	
7.96967	-0.0488281	0	
7.96814	-0.0485229	0	
7.96967	-0.0476074	0	
7.96967	-0.0462341	0	
7.96509	-0.045166	0	
7.96509	-0.0439453	0	
7.96661	-0.0428772	0	
7.96356	-0.0416565	0	
7.96509	-0.0401306	0	
7.96509	-0.0398254	0	
7.96967	-0.0387573	0	
7.96814	-0.0382996	0	
7.96967	-0.0378418	0	
7.96967	-0.037384	0	
7.96356	-0.0375366	0	
7.96204	-0.037384	0	
7.96204	-0.0372314	0	
7.96509	-0.0367737	0	
7.96814	-0.0352478	0	
7.96661	-0.0328064	0	
7.96661	-0.0291443	0	
7.96814	-0.0244141	0	
7.96356	-0.0175476	0	
7.96967	-0.00900269	0	
7.96356	0.000762939	0	
7.96204	0.0106812	0	
7.95898	0.020752	0	
7.96356	0.0300598	0	
7.96356	0.0387573	0	
7.96204	0.0463867	0	
7.96814	0.0531006	0	
7.96814	0.0596619	0	
7.96814	0.0642395	0	
7.96204	0.068512	0	
7.96204	0.0718689	0	
7.96051	0.0750732	0	
7.96051	0.0791931	0	
7.96356	0.0837708	0	
7.96204	0.0889587	0	
7.96356	0.0942993	0	
7.96509	0.100098	0	
7.96661	0.106659	0	
7.96661	0.113678	0	
7.96204	0.120239	0	
7.96051	0.126953	0	
7.96356	0.131683	0	
7.95898	0.136871	0	
7.96509	0.139771	0	
7.96051	0.140381	0	
7.96204	0.138245	0	
7.96509	0.133667	0	
7.96204	0.125885	0	
7.96509	0.114746	0	
7.96356	0.101929	0	
7.96204	0.0865173	0	
7.95898	0.0708008	0	
7.95746	0.0546265	0	
7.96051	0.0386047	0	
7.95593	0.0216675	0	
7.96204	0.00595093	0	
7.96356	-0.00946045	0	
7.96356	-0.0241089	0	
7.96051	-0.0372314	0	
7.96204	-0.0489807	0	
7.95898	-0.0598145	0	
7.95898	-0.0686646	0	
7.95746	-0.0775146	0	
7.95898	-0.0839233	0	
7.96356	-0.0892639	0	
7.95898	-0.0933838	0	
7.95898	-0.0959778	0	
7.96051	-0.0978088	0	
7.96051	-0.098877	0	
7.96051	-0.0996399	0	
7.96051	-0.0996399	0	
7.95898	-0.0987244	0	
7.95898	-0.0970459	0	
7.95746	-0.0949097	0	
7.95746	-0.093689	0	
7.95898	-0.0920105	0	
7.96051	-0.0909424	0	
7.95898	-0.0891113	0	
7.96051	-0.088501	0	
7.95898	-0.0871277	0	
7.95898	-0.0856018	0	
7.95746	-0.0842285	0	
7.95593	-0.0834656	0	
7.95746	-0.0823975	0	
7.95746	-0.0823975	0	
7.95593	-0.08255	0	
7.95898	-0.0830078	0	
7.95898	-0.0846863	0	
7.95898	-0.0868225	0	
7.95593	-0.0883484	0	
7.95746	-0.0878906	0	
7.95593	-0.083313	0	
7.95593	-0.0704956	0	
7.95288	-0.0465393	0	
7.95746	-0.00961304	0	
7.95441	0.0410461	0	
7.95746	0.106812	0	
7.95898	0.185242	0	
7.95898	0.274811	0	
7.95441	0.374908	0	
7.95441	0.48111	0	
7.95441	0.590973	0	
7.95441	0.700226	0	
7.94983	0.805664	0	
7.95288	0.902557	0	
7.95441	0.98938	0	
7.95746	1.06232	0	
7.95746	1.11893	0	
7.95441	1.1528	0	
7.95441	1.15753	0	
7.95288	1.12686	0	
7.94983	1.06018	0	
7.94983	0.957794	0	
7.94678	0.822449	0	
7.9483	0.659637	0	
7.9483	0.478821	0	
7.95288	0.29068	0	
7.95135	0.10788	0	
7.95135	-0.0590515	0	
7.94983	-0.199432	0	
7.94525	-0.306702	0	
7.94525	-0.377197	0	
7.94678	-0.411835	0	
7.94373	-0.415955	0	
7.94678	-0.396118	0	
7.94525	-0.361786	0	
7.9483	-0.321655	0	
7.9483	-0.283356	0	
7.94983	-0.25116	0	
7.95441	-0.228119	0	
7.9483	-0.214996	0	
7.94678	-0.209656	0	
7.94525	-0.210114	0	
7.9483	-0.214081	0	
7.9483	-0.219879	0	
7.95135	-0.22522	0	
7.95135	-0.229187	0	
7.95288	-0.231171	0	
7.95288	-0.230865	0	
7.95288	-0.228882	0	
7.95135	-0.225372	0	
7.94983	-0.220795	0	
7.9483	-0.215759	0	
7.9483	-0.211029	0	
7.95135	-0.205688	0	
7.95135	-0.201111	0	
7.95441	-0.196686	0	
7.95288	-0.192719	0	
7.95441	-0.188751	0	
7.95288	-0.183868	0	
7.95288	-0.179596	0	
7.94525	-0.175018	0	
7.9483	-0.16983	0	
7.94983	-0.165253	0	
7.95288	-0.160522	0	
7.95135	-0.15625	0	
7.95288	-0.15152	0	
7.95288	-0.14679	0	
7.95288	-0.14267	0	
7.9483	-0.138245	0	
7.94983	-0.13443	0	
7.9483	-0.130615	0	
7.9483	-0.127869	0	
7.9483	-0.124359	0	
7.95135	-0.121155	0	
7.94983	-0.117798	0	
7.94983	-0.114899	0	
7.95135	-0.112457	0	
7.95135	-0.109253	0	
7.94983	-0.105438	0	
7.94678	-0.101929	0	
7.94525	-0.0984192	0	
7.94678	-0.0949097	0	
7.94525	-0.0909424	0	
7.94678	-0.0874329	0	
7.9483	-0.0839233	0	
7.9483	-0.0801086	0	
7.94983	-0.0767517	0	
7.94983	-0.0737	0	
7.9483	-0.0706482	0	
7.94525	-0.0674438	0	
7.94373	-0.0645447	0	
7.94373	-0.0619507	0	
7.94678	-0.0593567	0	
7.94373	-0.0566101	0	
7.94525	-0.0535583	0	
7.9483	-0.0505066	0	
7.9483	-0.0479126	0	
7.94678	-0.0442505	0	
7.94678	-0.0401306	0	
7.94525	-0.0349426	0	
7.9422	-0.0289917	0	
7.9422	-0.0227356	0	
7.94067	-0.0158691	0	
7.94525	-0.00915527	0	
7.94525	-0.00244141	0	
7.94983	0.00366211	0	
7.94983	0.00991821	0	
7.94678	0.015564	0	
7.94983	0.0210571	0	
7.9422	0.0263977	0	
7.9422	0.032196	0	
7.9422	0.0384521	0	
7.93915	0.0440979	0	
7.94525	0.0506592	0	
7.94678	0.0576782	0	
7.94525	0.0646973	0	
7.94373	0.0721741	0	
7.94373	0.0791931	0	
7.94373	0.0871277	0	
7.94373	0.0935364	0	
7.94067	0.0997925	0	
7.9422	0.105896	0	
7.9422	0.111694	0	
7.93915	0.116119	0	
7.94373	0.12085	0	
7.94373	0.124817	0	
7.94525	0.128174	0	
7.94373	0.131683	0	
7.94373	0.134583	0	
7.9422	0.137482	0	
7.94067	0.140381	0	
7.94067	0.143738	0	
7.93762	0.146942	0	
7.93915	0.149384	0	
7.94067	0.150909	0	
7.94525	0.152435	0	
7.94373	0.152893	0	
7.9422	0.153198	0	
7.94067	0.153656	0	
7.93915	0.153198	0	
7.93762	0.15274	0	
7.93915	0.15213	0	
7.93762	0.15152	0	
7.94067	0.150909	0	
7.93915	0.150452	0	
7.94373	0.149841	0	
7.9422	0.148621	0	
7.94067	0.147247	0	
7.9422	0.145264	0	
7.93915	0.141754	0	
7.94067	0.137482	0	
7.93762	0.132141	0	
7.93915	0.125732	0	
7.9422	0.118866	0	
7.94067	0.110779	0	
7.9422	0.102386	0	
7.94067	0.0930786	0	
7.94067	0.0836182	0	
7.93915	0.0747681	0	
7.93915	0.0657654	0	
7.93915	0.0569153	0	
7.9361	0.04776	0	
7.93762	0.0392151	0	
7.93762	0.0302124	0	
7.93915	0.0212097	0	
7.94067	0.0128174	0	
7.93915	0.00518799	0	
7.93915	-0.00274658	0	
7.93915	-0.00961304	0	
7.93915	-0.0160217	0	
7.93762	-0.0216675	0	
7.9361	-0.0267029	0	
7.93915	-0.0311279	0	
7.9361	-0.0349426	0	
7.93762	-0.0379944	0	
7.94067	-0.0405884	0	
7.93915	-0.0427246	0	
7.93915	-0.0442505	0	
7.93915	-0.0447083	0	
7.9361	-0.0448608	0	
7.9361	-0.0444031	0	
7.93457	-0.0434875	0	
7.9361	-0.0421143	0	
7.93762	-0.0404358	0	
7.93762	-0.0384521	0	
7.93762	-0.0370789	0	
7.93915	-0.035553	0	
7.93915	-0.0350952	0	
7.93915	-0.0341797	0	
7.9361	-0.0335693	0	
7.93304	-0.0332642	0	
7.93457	-0.0328064	0	
7.9361	-0.0328064	0	
7.93152	-0.0326538	0	
7.93457	-0.0320435	0	
7.93915	-0.0320435	0	
7.9422	-0.0317383	0	
7.94067	-0.0311279	0	
7.93915	-0.0308228	0	
7.93457	-0.0309753	0	
7.93457	-0.0305176	0	
7.93152	-0.030365	0	
7.93457	-0.0302124	0	
7.93457	-0.0302124	0	
7.9361	-0.030365	0	
7.9361	-0.0306702	0	
7.93762	-0.0311279	0	
7.9361	-0.0314331	0	
7.93915	-0.032196	0	
7.93304	-0.0325012	0	
7.93457	-0.0323486	0	
7.92999	-0.0323486	0	
7.93457	-0.0317383	0	
7.93152	-0.032196	0	
7.93457	-0.0315857	0	
7.93457	-0.0318909	0	
7.93457	-0.0323486	0	
7.93762	-0.032959	0	
7.9361	-0.0334167	0	
7.92999	-0.0341797	0	
7.92999	-0.0352478	0	
7.93304	-0.0366211	0	
7.93304	-0.037384	0	
7.93152	-0.0389099	0	
7.9361	-0.0401306	0	
7.93304	-0.0418091	0	
7.93457	-0.043335	0	
7.9361	-0.0444031	0	
7.93304	-0.0457764	0	
7.93152	-0.0465393	0	
7.93304	-0.0483704	0	
7.93304	-0.0502014	0	
7.93304	-0.0520325	0	
7.92999	-0.0538635	0	
7.93304	-0.0553894	0	
7.93457	-0.0569153	0	
7.93304	-0.0582886	0	
7.93304	-0.059967	0	
7.93152	-0.0613403	0	
7.93457	-0.0624084	0	
7.92847	-0.0631714	0	
7.92847	-0.062561	0	
7.92847	-0.0621033	0	
7.93304	-0.0611877	0	
7.93457	-0.0610352	0	
7.93457	-0.0605774	0	
7.93457	-0.06073	0	
7.92999	-0.0610352	0	
7.93457	-0.0613403	0	
7.92999	-0.0617981	0	
7.92999	-0.0619507	0	
7.92999	-0.0624084	0	
7.92847	-0.0631714	0	
7.92847	-0.0639343	0	
7.92999	-0.0642395	0	
7.92999	-0.0640869	0	
7.9361	-0.0640869	0	
7.93304	-0.0640869	0	
7.92999	-0.0637817	0	
7.92389	-0.0634766	0	
7.92694	-0.0630188	0	
7.92847	-0.0622559	0	
7.92541	-0.0616455	0	
7.92847	-0.0617981	0	
7.92999	-0.0611877	0	
7.92999	-0.0611877	0	
7.93152	-0.0608826	0	
7.93304	-0.0604248	0	
7.92847	-0.0602722	0	
7.92999	-0.0590515	0	
7.92541	-0.0578308	0	
7.92389	-0.0567627	0	
7.92694	-0.0563049	0	
7.92999	-0.0558472	0	
7.93152	-0.0558472	0	
7.93304	-0.055542	0	
7.93152	-0.0561523	0	
7.92999	-0.057373	0	
7.92847	-0.058136	0	
7.92694	-0.0588989	0	
7.92847	-0.0595093	0	
7.92694	-0.0596619	0	
7.92236	-0.0595093	0	
7.92694	-0.0585938	0	
7.92847	-0.0579834	0	
7.92999	-0.057373	0	
7.92999	-0.0566101	0	
7.92999	-0.0558472	0	
7.92847	-0.0550842	0	
7.92847	-0.0544739	0	
7.92694	-0.0540161	0	
7.92541	-0.0531006	0	
7.92389	-0.0526428	0	
7.92694	-0.0521851	0	
7.92694	-0.0515747	0	
7.92847	-0.0508118	0	
7.92999	-0.0495911	0	
7.92847	-0.0466919	0	
7.92541	-0.0428772	0	
7.92541	-0.0375366	0	
7.92541	-0.0309753	0	
7.92389	-0.0230408	0	
7.92389	-0.0140381	0	
7.92694	-0.0038147	0	
7.92389	0.0062561	0	
7.92847	0.0163269	0	
7.92847	0.0260925	0	
7.92389	0.0352478	0	
7.92541	0.0434875	0	
7.92541	0.0517273	0	
7.92236	0.0587463	0	
7.92541	0.0645447	0	
7.92236	0.0691223	0	
7.92389	0.0724792	0	
7.92541	0.0752258	0	
7.92541	0.078125	0	
7.92847	0.0811768	0	
7.92847	0.0842285	0	
7.92694	0.0880432	0	
7.92389	0.0923157	0	
7.92236	0.0971985	0	
7.92389	0.102844	0	
7.92389	0.108795	0	
7.92389	0.114288	0	
7.92389	0.120087	0	
7.92541	0.124817	0	
7.92541	0.127716	0	
7.92541	0.128326	0	
7.92541	0.126495	0	
7.92236	0.121765	0	
7.92236	0.113525	0	
7.92084	0.102692	0	
7.92236	0.0886536	0	
7.92236	0.0735474	0	
7.92694	0.0570679	0	
7.92541	0.0395203	0	
7.92541	0.0213623	0	
7.92847	0.00259399	0	
7.92084	-0.0146484	0	
7.92389	-0.0311279	0	
7.91931	-0.0460815	0	
7.91779	-0.0596619	0	
7.92084	-0.0714111	0	
7.92236	-0.0811768	0	
7.92084	-0.0891113	0	
7.92541	-0.09552	0	
7.92389	-0.101166	0	
7.92389	-0.104675	0	
7.92236	-0.107269	0	
7.92084	-0.108795	0	
7.91779	-0.109558	0	
7.91931	-0.109558	0	
7.92084	-0.108643	0	
7.92084	-0.10788	0	
7.92084	-0.107574	0	
7.92084	-0.106201	0	
7.92236	-0.105286	0	
7.92236	-0.103302	0	
7.92236	-0.101013	0	
7.92236	-0.0991821	0	
7.91931	-0.0976562	0	
7.91626	-0.0959778	0	
7.91626	-0.0946045	0	
7.91931	-0.0930786	0	
7.92236	-0.0918579	0	
7.92236	-0.0907898	0	
7.92236	-0.0907898	0	
7.91931	-0.0900269	0	
7.91779	-0.0907898	0	
7.92236	-0.0917053	0	
7.91931	-0.0927734	0	
7.91626	-0.0939941	0	
7.91931	-0.093689	0	
7.91626	-0.0901794	0	
7.91626	-0.0798035	0	
7.92084	-0.0593567	0	
7.91931	-0.0270081	0	
7.92084	0.0193787	0	
7.91626	0.0798035	0	
7.91931	0.153809	0	
7.91779	0.239868	0	
7.91626	0.337219	0	
7.91626	0.442352	0	
7.91779	0.552063	0	
7.91931	0.662537	0	
7.91931	0.769806	0	
7.92084	0.870514	0	
7.91931	0.960999	0	
7.91779	1.03958	0	
7.91321	1.10123	0	
7.91168	1.14197	0	
7.91168	1.15509	0	
7.91168	1.13297	0	
7.91168	1.07452	0	
7.91626	0.979309	0	
7.91626	0.849457	0	
7.91321	0.69046	0	
7.91779	0.511475	0	
7.91168	0.323029	0	
7.91016	0.137482	0	
7.91168	-0.0340271	0	
7.90405	-0.180664	0	
7.90558	-0.295715	0	
7.91168	-0.37384	0	
7.91321	-0.415344	0	
7.91321	-0.424347	0	
7.91016	-0.40802	0	
7.91321	-0.375061	0	
7.90863	-0.33432	0	
7.91016	-0.2948	0	
7.91016	-0.260315	0	
7.90863	-0.235138	0	
7.91016	-0.220032	0	
7.90863	-0.213776	0	
7.91321	-0.214233	0	
7.91473	-0.219421	0	
7.91779	-0.226288	0	
7.91473	-0.233307	0	
7.91321	-0.238342	0	
7.91168	-0.241241	0	
7.91321	-0.241394	0	
7.91321	-0.239258	0	
7.91321	-0.235291	0	
7.91321	-0.230103	0	
7.91321	-0.224152	0	
7.91779	-0.217743	0	
7.91473	-0.211487	0	
7.92084	-0.205536	0	
7.91626	-0.200195	0	
7.91321	-0.19516	0	
7.91016	-0.191193	0	
7.91168	-0.186615	0	
7.91168	-0.182495	0	
7.91626	-0.179138	0	
7.91168	-0.175629	0	
7.91321	-0.172272	0	
7.91779	-0.16922	0	
7.91321	-0.165558	0	
7.91321	-0.161896	0	
7.91473	-0.158386	0	
7.91016	-0.154572	0	
7.91168	-0.150757	0	
7.91016	-0.147247	0	
7.91168	-0.143585	0	
7.91473	-0.139923	0	
7.91626	-0.136414	0	
7.91168	-0.132751	0	
7.91473	-0.128937	0	
7.91473	-0.125732	0	
7.91016	-0.12207	0	
7.9071	-0.118408	0	
7.91168	-0.114594	0	
7.91016	-0.110931	0	
7.90863	-0.107422	0	
7.91168	-0.10376	0	
7.91779	-0.0999451	0	
7.91321	-0.0958252	0	
7.91473	-0.0918579	0	
7.91168	-0.0886536	0	
7.9071	-0.0846863	0	
7.9071	-0.0816345	0	
7.9071	-0.078125	0	
7.91016	-0.0752258	0	
7.90863	-0.0724792	0	
7.90863	-0.0701904	0	
7.91016	-0.0671387	0	
7.91321	-0.0646973	0	
7.91473	-0.0617981	0	
7.91016	-0.0582886	0	
7.91016	-0.0543213	0	
7.91016	-0.0498962	0	
7.91016	-0.0447083	0	
7.9071	-0.0390625	0	
7.91016	-0.0340271	0	
7.90863	-0.0283813	0	
7.91168	-0.0228882	0	
7.91016	-0.0172424	0	
7.91168	-0.0117493	0	
7.90863	-0.0062561	0	
7.91016	-0.000457764	0	
7.90405	0.0050354	0	
7.9071	0.0112915	0	
7.9071	0.0177002	0	
7.91016	0.0238037	0	
7.91168	0.0302124	0	
7.9071	0.0366211	0	
7.91168	0.042572	0	
7.91016	0.0495911	0	
7.9071	0.0563049	0	
7.90558	0.0628662	0	
7.90405	0.0700378	0	
7.90558	0.0773621	0	
7.9071	0.0837708	0	
7.901	0.0906372	0	
7.9071	0.096283	0	
7.9071	0.102692	0	
7.90863	0.10788	0	
7.90863	0.11261	0	
7.90558	0.11734	0	
7.9071	0.12146	0	
7.90253	0.124817	0	
7.90405	0.128326	0	
7.90253	0.130768	0	
7.90558	0.133362	0	
7.90405	0.135803	0	
7.9071	0.137939	0	
7.90863	0.140533	0	
7.90558	0.14267	0	
7.90405	0.145264	0	
7.90253	0.147247	0	
7.90253	0.149689	0	
7.90405	0.151825	0	
7.901	0.153198	0	
7.901	0.154877	0	
7.90558	0.156403	0	
7.9071	0.157471	0	
7.90405	0.158081	0	
7.90405	0.157623	0	
7.90405	0.156403	0	
7.90253	0.154724	0	
7.901	0.152893	0	
7.89795	0.150146	0	
7.90253	0.14679	0	
7.901	0.142059	0	
7.90405	0.136566	0	
7.90253	0.130157	0	
7.90405	0.122528	0	
7.90405	0.114441	0	
7.89947	0.105438	0	
7.901	0.0959778	0	
7.90405	0.0869751	0	
7.89947	0.0773621	0	
7.89947	0.067749	0	
7.901	0.0579834	0	
7.901	0.0485229	0	
7.90405	0.0392151	0	
7.90558	0.0297546	0	
7.90558	0.020752	0	
7.90253	0.0119019	0	
7.901	0.0038147	0	
7.90253	-0.00335693	0	
7.901	-0.0106812	0	
7.901	-0.0166321	0	
7.901	-0.0215149	0	
7.901	-0.0262451	0	
7.90558	-0.0300598	0	
7.90405	-0.0326538	0	
7.90253	-0.0352478	0	
7.90558	-0.0366211	0	
7.89947	-0.0378418	0	
7.89947	-0.0382996	0	
7.89947	-0.0387573	0	
7.89795	-0.0389099	0	
7.90253	-0.0389099	0	
7.90253	-0.0389099	0	
7.90405	-0.0384521	0	
7.90253	-0.038147	0	
7.90253	-0.037384	0	
7.90405	-0.0366211	0	
7.901	-0.0357056	0	
7.89795	-0.03479	0	
7.89947	-0.0331116	0	
7.89795	-0.0320435	0	
7.901	-0.0306702	0	
7.901	-0.0292969	0	
7.901	-0.0294495	0	
7.90405	-0.0297546	0	
7.90253	-0.030365	0	
7.90253	-0.0306702	0	
7.901	-0.0315857	0	
7.89947	-0.0328064	0	
7.89795	-0.0335693	0	
7.89947	-0.0346375	0	
7.89795	-0.0352478	0	
7.89795	-0.0360107	0	
7.89947	-0.0357056	0	
7.901	-0.035553	0	
7.89947	-0.03479	0	
7.90253	-0.0341797	0	
7.89795	-0.0337219	0	
7.901	-0.0335693	0	
7.89947	-0.0331116	0	
7.89947	-0.0332642	0	
7.89795	-0.0340271	0	
7.901	-0.0350952	0	
7.89795	-0.0358582	0	
7.90253	-0.0370789	0	
7.89795	-0.0387573	0	
7.89947	-0.0398254	0	
7.89947	-0.0408936	0	
7.89795	-0.0421143	0	
7.8949	-0.0427246	0	
7.8949	-0.0437927	0	
7.89642	-0.0450134	0	
7.901	-0.0457764	0	
7.90253	-0.0468445	0	
7.89947	-0.0479126	0	
7.89947	-0.0491333	0	
7.89947	-0.0500488	0	
7.89642	-0.0512695	0	
7.89337	-0.0520325	0	
7.89337	-0.0523376	0	
7.89642	-0.0524902	0	
7.89642	-0.0532532	0	
7.89947	-0.0534058	0	
7.901	-0.0543213	0	
7.901	-0.0549316	0	
7.89642	-0.055542	0	
7.89642	-0.0559998	0	
7.89947	-0.0566101	0	
7.89795	-0.0575256	0	
7.89642	-0.0579834	0	
7.8949	-0.0588989	0	
7.89642	-0.0593567	0	
7.8949	-0.059967	0	
7.89795	-0.0596619	0	
7.89947	-0.0604248	0	
7.89642	-0.0602722	0	
7.8949	-0.0611877	0	
7.89642	-0.0621033	0	
7.89337	-0.0628662	0	
7.89337	-0.0630188	0	
7.89032	-0.0637817	0	
7.89642	-0.0645447	0	
7.89947	-0.0654602	0	
7.89642	-0.0669861	0	
7.89795	-0.0675964	0	
7.89642	-0.0683594	0	
7.8949	-0.0688171	0	
7.8949	-0.0683594	0	
7.8949	-0.0683594	0	
7.89337	-0.0675964	0	
7.8949	-0.0671387	0	
7.8949	-0.0665283	0	
7.89642	-0.0656128	0	
7.89642	-0.065155	0	
7.89642	-0.0645447	0	
7.8949	-0.0640869	0	
7.8949	-0.0631714	0	
7.8949	-0.062561	0	
7.89337	-0.0617981	0	
7.88879	-0.0613403	0	
7.89185	-0.0608826	0	
7.89337	-0.0605774	0	
7.8949	-0.0610352	0	
7.89337	-0.0611877	0	
7.89795	-0.0616455	0	
7.89337	-0.0619507	0	
7.8949	-0.0611877	0	
7.8949	-0.0593567	0	
7.89032	-0.0556946	0	
7.88727	-0.0506592	0	
7.89337	-0.043335	0	
7.88879	-0.0352478	0	
7.89337	-0.0257874	0	
7.89642	-0.0154114	0	
7.89032	-0.00442505	0	
7.8949	0.00595093	0	
7.8949	0.015564	0	
7.89185	0.0242615	0	
7.88727	0.0328064	0	
7.88879	0.0398254	0	
7.88879	0.0465393	0	
7.88727	0.0518799	0	
7.89185	0.0572205	0	
7.89337	0.0616455	0	
7.89795	0.065918	0	
7.8949	0.0704956	0	
7.89185	0.0753784	0	
7.88879	0.080719	0	
7.88879	0.0862122	0	
7.88574	0.0917053	0	
7.88727	0.0978088	0	
7.89032	0.103912	0	
7.89185	0.1091	0	
7.8949	0.113831	0	
7.89337	0.118103	0	
7.8949	0.12146	0	
7.89185	0.123291	0	
7.88879	0.122681	0	
7.88727	0.119781	0	
7.88727	0.113983	0	
7.88727	0.10498	0	
7.88879	0.0927734	0	
7.89185	0.0779724	0	
7.8949	0.0616455	0	
7.89185	0.0437927	0	
7.89032	0.0253296	0	
7.88879	0.00534058	0	
7.88879	-0.0138855	0	
7.88879	-0.0315857	0	
7.88727	-0.0476074	0	
7.88574	-0.0627136	0	
7.88727	-0.0756836	0	
7.89032	-0.0865173	0	
7.88879	-0.0956726	0	
7.89032	-0.103455	0	
7.89337	-0.109711	0	
7.89032	-0.113831	0	
7.88727	-0.117035	0	
7.89032	-0.119324	0	
7.88727	-0.120239	0	
7.88727	-0.120697	0	
7.88879	-0.12085	0	
7.89032	-0.119934	0	
7.88727	-0.119324	0	
7.89185	-0.118713	0	
7.88727	-0.117188	0	
7.88727	-0.115967	0	
7.88574	-0.115051	0	
7.88269	-0.113068	0	
7.88727	-0.111694	0	
7.88269	-0.110626	0	
7.88727	-0.109406	0	
7.89032	-0.10849	0	
7.89032	-0.107727	0	
7.89032	-0.106506	0	
7.88727	-0.105286	0	
7.88879	-0.10376	0	
7.88574	-0.103149	0	
7.88422	-0.102539	0	
7.88422	-0.102539	0	
7.88422	-0.103607	0	
7.88574	-0.105438	0	
7.88727	-0.105896	0	
7.88727	-0.103912	0	
7.88727	-0.0956726	0	
7.89032	-0.0775146	0	
7.88574	-0.0468445	0	
7.88422	-0.00183105	0	
7.88269	0.0578308	0	
7.88574	0.132294	0	
7.88269	0.218811	0	
7.88269	0.317688	0	
7.88269	0.424194	0	
7.88727	0.536346	0	
7.88422	0.649872	0	
7.88727	0.760651	0	
7.88574	0.86441	0	
7.88422	0.958405	0	
7.88269	1.03836	0	
7.88116	1.10153	0	
7.88269	1.14151	0	
7.87964	1.15295	0	
7.88269	1.12823	0	
7.88422	1.06628	0	
7.88422	0.96756	0	
7.88116	0.834198	0	
7.87964	0.67215	0	
7.87964	0.49118	0	
7.87659	0.301666	0	
7.87659	0.115967	0	
7.87811	-0.0543213	0	
7.87659	-0.19928	0	
7.87964	-0.310822	0	
7.87964	-0.3862	0	
7.87811	-0.4245	0	
7.88269	-0.431213	0	
7.87964	-0.412903	0	
7.87964	-0.378876	0	
7.87811	-0.338135	0	
7.87964	-0.297852	0	
7.87506	-0.264587	0	
7.87811	-0.240784	0	
7.87964	-0.226898	0	
7.87964	-0.22171	0	
7.88116	-0.223083	0	
7.87811	-0.227661	0	
7.87964	-0.23407	0	
7.87964	-0.239868	0	
7.87659	-0.24353	0	
7.87811	-0.245056	0	
7.87811	-0.244751	0	
7.88116	-0.242462	0	
7.88116	-0.238037	0	
7.88269	-0.233307	0	
7.88574	-0.228424	0	
7.88574	-0.222931	0	
7.88269	-0.217743	0	
7.88116	-0.21347	0	
7.88116	-0.209045	0	
7.88269	-0.20401	0	
7.87964	-0.19928	0	
7.87964	-0.194702	0	
7.88269	-0.19043	0	
7.88269	-0.185547	0	
7.88422	-0.180969	0	
7.88574	-0.176239	0	
7.88269	-0.172119	0	
7.87964	-0.167389	0	
7.87964	-0.163879	0	
7.87659	-0.159454	0	
7.87659	-0.156097	0	
7.88422	-0.152588	0	
7.88269	-0.149231	0	
7.88422	-0.146332	0	
7.88269	-0.143585	0	
7.88269	-0.140533	0	
7.88422	-0.137177	0	
7.88269	-0.134735	0	
7.87659	-0.131378	0	
7.87506	-0.128174	0	
7.87659	-0.124054	0	
7.87659	-0.119934	0	
7.88116	-0.115967	0	
7.88269	-0.111847	0	
7.88269	-0.107422	0	
7.88269	-0.103607	0	
7.87964	-0.0999451	0	
7.87659	-0.09552	0	
7.87506	-0.0915527	0	
7.87659	-0.0878906	0	
7.87811	-0.0846863	0	
7.87964	-0.0808716	0	
7.87964	-0.0779724	0	
7.88269	-0.0743103	0	
7.88116	-0.0708008	0	
7.88116	-0.0666809	0	
7.88116	-0.0622559	0	
7.87811	-0.057373	0	
7.87811	-0.0526428	0	
7.87811	-0.0479126	0	
7.87811	-0.0434875	0	
7.87811	-0.0387573	0	
7.87659	-0.03479	0	
7.88116	-0.0305176	0	
7.87811	-0.0259399	0	
7.87811	-0.0213623	0	
7.87811	-0.0164795	0	
7.87659	-0.0112915	0	
7.87659	-0.00640869	0	
7.87506	-0.0012207	0	
7.87506	0.00442505	0	
7.87506	0.0106812	0	
7.87964	0.0164795	0	
7.87659	0.0227356	0	
7.87964	0.0285339	0	
7.87811	0.0346375	0	
7.87506	0.039978	0	
7.87353	0.0460815	0	
7.87811	0.0521851	0	
7.87506	0.0587463	0	
7.87506	0.0653076	0	
7.87506	0.0714111	0	
7.87811	0.0779724	0	
7.87964	0.0836182	0	
7.87659	0.0897217	0	
7.87811	0.0949097	0	
7.87811	0.100403	0	
7.87353	0.105133	0	
7.87353	0.109406	0	
7.87506	0.114441	0	
7.87048	0.118408	0	
7.87506	0.121918	0	
7.87506	0.125427	0	
7.87811	0.128479	0	
7.87811	0.13092	0	
7.87811	0.133514	0	
7.87506	0.135651	0	
7.87659	0.137634	0	
7.87353	0.139618	0	
7.87048	0.140991	0	
7.86896	0.14267	0	
7.87201	0.14389	0	
7.87506	0.144806	0	
7.87659	0.145721	0	
7.87353	0.146637	0	
7.87506	0.147247	0	
7.87048	0.147552	0	
7.87353	0.148163	0	
7.87201	0.147858	0	
7.87048	0.1474	0	
7.86896	0.145721	0	
7.87506	0.142517	0	
7.87201	0.138397	0	
7.86896	0.133667	0	
7.87659	0.127411	0	
7.87506	0.120087	0	
7.87506	0.112305	0	
7.87201	0.103149	0	
7.87353	0.093689	0	
7.87048	0.0845337	0	
7.87353	0.0752258	0	
7.87048	0.0653076	0	
7.87659	0.0559998	0	
7.87353	0.0463867	0	
7.87506	0.0372314	0	
7.87353	0.0274658	0	
7.87353	0.0178528	0	
7.87048	0.00839233	0	
7.87048	-0.000305176	0	
7.86591	-0.00839233	0	
7.87048	-0.0157166	0	
7.87201	-0.0218201	0	
7.87201	-0.0271606	0	
7.87506	-0.0320435	0	
7.87201	-0.0357056	0	
7.87353	-0.0386047	0	
7.87048	-0.0404358	0	
7.87201	-0.0418091	0	
7.87353	-0.0421143	0	
7.87048	-0.0419617	0	
7.87201	-0.0418091	0	
7.87506	-0.0416565	0	
7.87353	-0.0415039	0	
7.87201	-0.0415039	0	
7.87506	-0.0408936	0	
7.87353	-0.040741	0	
7.87048	-0.039978	0	
7.87048	-0.0396729	0	
7.87048	-0.0386047	0	
7.86896	-0.0376892	0	
7.86896	-0.0372314	0	
7.87201	-0.0354004	0	
7.87048	-0.0344849	0	
7.87201	-0.0335693	0	
7.87506	-0.0332642	0	
7.87201	-0.0331116	0	
7.87048	-0.0337219	0	
7.86896	-0.0340271	0	
7.86743	-0.03479	0	
7.86743	-0.035553	0	
7.87201	-0.0364685	0	
7.86896	-0.037384	0	
7.86743	-0.0382996	0	
7.87048	-0.0393677	0	
7.87201	-0.039978	0	
7.87201	-0.040741	0	
7.87201	-0.0405884	0	
7.86591	-0.040741	0	
7.86743	-0.0402832	0	
7.86896	-0.0396729	0	
7.86896	-0.0396729	0	
7.87353	-0.0396729	0	
7.87201	-0.0393677	0	
7.87048	-0.0393677	0	
7.87353	-0.039978	0	
7.87048	-0.0404358	0	
7.87048	-0.0408936	0	
7.86896	-0.0413513	0	
7.86743	-0.0421143	0	
7.86591	-0.0430298	0	
7.86743	-0.0440979	0	
7.86896	-0.0457764	0	
7.87048	-0.0468445	0	
7.87201	-0.0488281	0	
7.86743	-0.0502014	0	
7.87353	-0.0518799	0	
7.86591	-0.0531006	0	
7.86591	-0.0547791	0	
7.86591	-0.0556946	0	
7.86743	-0.0564575	0	
7.86743	-0.0567627	0	
7.86743	-0.0564575	0	
7.87048	-0.0566101	0	
7.87201	-0.0561523	0	
7.87048	-0.0570679	0	
7.87048	-0.0578308	0	
7.86896	-0.0584412	0	
7.86743	-0.0590515	0	
7.86591	-0.059967	0	
7.86896	-0.0608826	0	
7.86438	-0.0616455	0	
7.86896	-0.0628662	0	
7.87048	-0.0634766	0	
7.87048	-0.0643921	0	
7.86896	-0.0650024	0	
7.87201	-0.065155	0	
7.86896	-0.0650024	0	
7.86896	-0.0650024	0	
7.86285	-0.0639343	0	
7.86743	-0.0634766	0	
7.86438	-0.0631714	0	
7.86743	-0.0631714	0	
7.86591	-0.0636292	0	
7.86591	-0.0640869	0	
7.86743	-0.065155	0	
7.86896	-0.0662231	0	
7.86896	-0.0672913	0	
7.86591	-0.0682068	0	
7.86438	-0.0692749	0	
7.86133	-0.0700378	0	
7.86591	-0.0697327	0	
7.86438	-0.0689697	0	
7.86743	-0.065918	0	
7.87048	-0.0622559	0	
7.86896	-0.0569153	0	
7.86896	-0.0502014	0	
7.86591	-0.0424194	0	
7.86133	-0.0337219	0	
7.86285	-0.0233459	0	
7.86438	-0.0132751	0	
7.86438	-0.00289917	0	
7.86591	0.0062561	0	
7.86591	0.0141907	0	
7.87048	0.0227356	0	
7.86591	0.0308228	0	
7.86743	0.037384	0	
7.86896	0.0442505	0	
7.86285	0.050354	0	
7.86438	0.0561523	0	
7.86285	0.0613403	0	
7.86133	0.0660706	0	
7.86896	0.071106	0	
7.86591	0.0759888	0	
7.86896	0.0814819	0	
7.86743	0.0866699	0	
7.86591	0.0918579	0	
7.86285	0.0967407	0	
7.86591	0.102386	0	
7.86285	0.107422	0	
7.86285	0.112915	0	
7.86285	0.116882	0	
7.86285	0.119781	0	
7.86438	0.120087	0	
7.86896	0.118408	0	
7.86743	0.113373	0	
7.86438	0.105133	0	
7.86438	0.0933838	0	
7.86438	0.0787354	0	
7.86133	0.0621033	0	
7.86133	0.0431824	0	
7.86438	0.0233459	0	
7.86438	0.00320435	0	
7.86438	-0.0166321	0	
7.86591	-0.035553	0	
7.86438	-0.0526428	0	
7.86285	-0.0686646	0	
7.8598	-0.0831604	0	
7.85828	-0.0964355	0	
7.86133	-0.107269	0	
7.86285	-0.115814	0	
7.8598	-0.123138	0	
7.86285	-0.128937	0	
7.86438	-0.13443	0	
7.86285	-0.137634	0	
7.86438	-0.140533	0	
7.86285	-0.142212	0	
7.86285	-0.142517	0	
7.86133	-0.141907	0	
7.85828	-0.140381	0	
7.85828	-0.138397	0	
7.8598	-0.136108	0	
7.86133	-0.13382	0	
7.8598	-0.131989	0	
7.86285	-0.130157	0	
7.86133	-0.128632	0	
7.86285	-0.126953	0	
7.86133	-0.125427	0	
7.8598	-0.124054	0	
7.85675	-0.122833	0	
7.85828	-0.12085	0	
7.85675	-0.119171	0	
7.86133	-0.117645	0	
7.8598	-0.11673	0	
7.86438	-0.115662	0	
7.86133	-0.115204	0	
7.86133	-0.115814	0	
7.86285	-0.116882	0	
7.86133	-0.118256	0	
7.8598	-0.118103	0	
7.85675	-0.114288	0	
7.85675	-0.103607	0	
7.85522	-0.0820923	0	
7.86133	-0.0476074	0	
7.86285	0.00183105	0	
7.8598	0.0660706	0	
7.86133	0.144196	0	
7.86438	0.235901	0	
7.8537	0.337372	0	
7.85522	0.448151	0	
7.85675	0.562744	0	
7.85828	0.67749	0	
7.8598	0.788116	0	
7.85828	0.890656	0	
7.85675	0.981445	0	
7.86133	1.05774	0	
7.85675	1.11404	0	
7.8537	1.14441	0	
7.85828	1.14304	0	
7.85217	1.10458	0	
7.85217	1.02798	0	
7.85522	0.91507	0	
7.85522	0.769043	0	
7.85675	0.597992	0	
7.85828	0.411224	0	
7.85522	0.220337	0	
7.85522	0.0378418	0	
7.85217	-0.12558	0	
7.85522	-0.26001	0	
7.8537	-0.359344	0	
7.85065	-0.420837	0	
7.85065	-0.445862	0	
7.84912	-0.441284	0	
7.8537	-0.415497	0	
7.85675	-0.377197	0	
7.8537	-0.335693	0	
7.85675	-0.298004	0	
7.85675	-0.267639	0	
7.85065	-0.247498	0	
7.85065	-0.237122	0	
7.85217	-0.23407	0	
7.8537	-0.237579	0	
7.85828	-0.243225	0	
7.85522	-0.249786	0	
7.85828	-0.25528	0	
7.8537	-0.258484	0	
7.85828	-0.259399	0	
7.85828	-0.257263	0	
7.85828	-0.253754	0	
7.85217	-0.247955	0	
7.85522	-0.241394	0	
7.85522	-0.234985	0	
7.8537	-0.228271	0	
7.8598	-0.222168	0	
7.8598	-0.216675	0	
7.85828	-0.211029	0	
7.8598	-0.206604	0	
7.85675	-0.202026	0	
7.85522	-0.197601	0	
7.85675	-0.192871	0	
7.8537	-0.188599	0	
7.85217	-0.183716	0	
7.8598	-0.180206	0	
7.8598	-0.176392	0	
7.86133	-0.172577	0	
7.86133	-0.16983	0	
7.85828	-0.166626	0	
7.85675	-0.163269	0	
7.8537	-0.160065	0	
7.8537	-0.15686	0	
7.85217	-0.152893	0	
7.85522	-0.149231	0	
7.85065	-0.145111	0	
7.85675	-0.140991	0	
7.85828	-0.136871	0	
7.85522	-0.132904	0	
7.85675	-0.128937	0	
7.85217	-0.125122	0	
7.85675	-0.121765	0	
7.8537	-0.118103	0	
7.85522	-0.115356	0	
7.8537	-0.112	0	
7.8537	-0.108643	0	
7.85675	-0.105438	0	
7.85522	-0.101929	0	
7.85828	-0.098877	0	
7.85522	-0.0949097	0	
7.85675	-0.0915527	0	
7.8537	-0.087738	0	
7.85217	-0.0840759	0	
7.84912	-0.0793457	0	
7.8537	-0.075531	0	
7.85675	-0.0717163	0	
7.85522	-0.0679016	0	
7.8537	-0.0643921	0	
7.85675	-0.0610352	0	
7.8537	-0.0575256	0	
7.85828	-0.0537109	0	
7.85217	-0.0502014	0	
7.85065	-0.0462341	0	
7.84912	-0.0418091	0	
7.85217	-0.0375366	0	
7.85217	-0.0331116	0	
7.85675	-0.0280762	0	
7.85522	-0.0231934	0	
7.8537	-0.0177002	0	
7.85522	-0.0117493	0	
7.8537	-0.00579834	0	
7.85217	0.000610352	0	
7.85065	0.00671387	0	
7.84607	0.0135803	0	
7.84912	0.019989	0	
7.85065	0.0268555	0	
7.85217	0.0332642	0	
7.85675	0.039978	0	
7.8537	0.0465393	0	
7.85065	0.0532532	0	
7.8537	0.0598145	0	
7.85065	0.065918	0	
7.84759	0.0720215	0	
7.84912	0.0779724	0	
7.85065	0.083313	0	
7.85065	0.0888062	0	
7.84912	0.0941467	0	
7.8537	0.0984192	0	
7.85217	0.102997	0	
7.8537	0.106964	0	
7.8537	0.110016	0	
7.85065	0.11322	0	
7.84912	0.115662	0	
7.84759	0.117645	0	
7.84759	0.119019	0	
7.84759	0.120239	0	
7.85065	0.12146	0	
7.85217	0.122223	0	
7.85217	0.124054	0	
7.85065	0.126343	0	
7.84912	0.128479	0	
7.84912	0.131683	0	
7.84912	0.134735	0	
7.84759	0.137177	0	
7.84607	0.140228	0	
7.84759	0.14267	0	
7.85065	0.144348	0	
7.8537	0.145111	0	
7.85217	0.143585	0	
7.85217	0.141296	0	
7.84759	0.137329	0	
7.84912	0.131989	0	
7.84759	0.125885	0	
7.84759	0.120087	0	
7.84607	0.11261	0	
7.84912	0.104675	0	
7.84759	0.0958252	0	
7.85217	0.0868225	0	
7.85065	0.0772095	0	
7.85217	0.0672913	0	
7.84759	0.0569153	0	
7.84759	0.0473022	0	
7.84607	0.037384	0	
7.84759	0.0276184	0	
7.84607	0.0178528	0	
7.84912	0.00823975	0	
7.84759	-0.0012207	0	
7.84759	-0.00961304	0	
7.84912	-0.018158	0	
7.84607	-0.0256348	0	
7.84912	-0.0318909	0	
7.84607	-0.0379944	0	
7.84454	-0.042572	0	
7.84759	-0.0463867	0	
7.84759	-0.0492859	0	
7.84759	-0.0523376	0	
7.85065	-0.0541687	0	
7.84912	-0.0556946	0	
7.84912	-0.0564575	0	
7.84912	-0.0570679	0	
7.84759	-0.0569153	0	
7.84759	-0.0564575	0	
7.84454	-0.0558472	0	
7.84607	-0.0550842	0	
7.84759	-0.0544739	0	
7.84912	-0.0540161	0	
7.84607	-0.0540161	0	
7.85217	-0.0535583	0	
7.85065	-0.0534058	0	
7.85065	-0.052948	0	
7.84607	-0.0521851	0	
7.84454	-0.0518799	0	
7.84607	-0.0514221	0	
7.84454	-0.0512695	0	
7.84454	-0.0509644	0	
7.84912	-0.0509644	0	
7.84912	-0.0511169	0	
7.84912	-0.0518799	0	
7.84759	-0.0526428	0	
7.84912	-0.0532532	0	
7.84912	-0.0541687	0	
7.84607	-0.0553894	0	
7.84454	-0.0559998	0	
7.84149	-0.0564575	0	
7.84607	-0.0564575	0	
7.84759	-0.0566101	0	
7.84607	-0.0567627	0	
7.84759	-0.0567627	0	
7.85065	-0.0572205	0	
7.84759	-0.0575256	0	
7.84607	-0.0578308	0	
7.84302	-0.0584412	0	
7.84149	-0.0585938	0	
7.84454	-0.0587463	0	
7.84454	-0.0592041	0	
7.84454	-0.0596619	0	
7.84759	-0.0601196	0	
7.84912	-0.0610352	0	
7.84607	-0.0616455	0	
7.84759	-0.0619507	0	
7.84607	-0.0628662	0	
7.84454	-0.0637817	0	
7.84302	-0.0650024	0	
7.83997	-0.0662231	0	
7.84149	-0.0675964	0	
7.84454	-0.0686646	0	
7.84759	-0.0697327	0	
7.84759	-0.071106	0	
7.8537	-0.0724792	0	
7.84302	-0.072937	0	
7.84149	-0.0743103	0	
7.84149	-0.0744629	0	
7.83844	-0.0752258	0	
7.84149	-0.0749207	0	
7.84454	-0.0749207	0	
7.84302	-0.0750732	0	
7.84454	-0.0747681	0	
7.84607	-0.0749207	0	
7.84302	-0.0752258	0	
7.84759	-0.0749207	0	
7.84454	-0.0746155	0	
7.84302	-0.0747681	0	
7.84149	-0.0749207	0	
7.84149	-0.0749207	0	
7.84149	-0.0750732	0	
7.84302	-0.0758362	0	
7.84302	-0.0761414	0	
7.84607	-0.0752258	0	
7.84607	-0.0732422	0	
7.84454	-0.0720215	0	
7.84149	-0.0688171	0	
7.83997	-0.0640869	0	
7.84149	-0.0588989	0	
7.84149	-0.0512695	0	
7.83997	-0.0427246	0	
7.83997	-0.0335693	0	
7.83997	-0.0239563	0	
7.84607	-0.0140381	0	
7.84302	-0.00366211	0	
7.84454	0.00671387	0	
7.83997	0.0157166	0	
7.84302	0.0242615	0	
7.83997	0.0320435	0	
7.83844	0.0392151	0	
7.83997	0.0447083	0	
7.83997	0.0502014	0	
7.84149	0.0553894	0	
7.84302	0.0604248	0	
7.84607	0.0657654	0	
7.84149	0.0721741	0	
7.84454	0.078125	0	
7.83844	0.0849915	0	
7.83997	0.0920105	0	
7.83844	0.0994873	0	
7.83691	0.10498	0	
7.84302	0.110016	0	
7.84149	0.11322	0	
7.84302	0.114441	0	
7.84607	0.11261	0	
7.84607	0.108337	0	
7.84302	0.100555	0	
7.83997	0.0904846	0	
7.83844	0.0776672	0	
7.83386	0.0636292	0	
7.83997	0.0473022	0	
7.83844	0.0294495	0	
7.84454	0.0100708	0	
7.84149	-0.0102234	0	
7.83997	-0.0306702	0	
7.83997	-0.0505066	0	
7.84149	-0.0692749	0	
7.83844	-0.0872803	0	
7.84149	-0.102997	0	
7.83844	-0.116425	0	
7.83997	-0.127411	0	
7.84149	-0.135803	0	
7.83844	-0.141449	0	
7.84302	-0.144958	0	
7.84149	-0.146179	0	
7.83997	-0.146332	0	
7.84149	-0.145416	0	
7.83844	-0.144196	0	
7.83386	-0.142365	0	
7.83539	-0.140991	0	
7.83691	-0.139618	0	
7.83844	-0.138702	0	
7.83997	-0.13855	0	
7.83997	-0.138092	0	
7.84302	-0.138245	0	
7.84302	-0.138245	0	
7.83997	-0.13855	0	
7.83997	-0.137787	0	
7.83691	-0.136871	0	
7.83691	-0.13504	0	
7.83691	-0.133057	0	
7.83539	-0.131073	0	
7.83997	-0.128784	0	
7.84149	-0.126801	0	
7.84302	-0.124969	0	
7.84149	-0.123444	0	
7.84149	-0.122986	0	
7.83844	-0.123596	0	
7.83691	-0.124664	0	
7.83691	-0.123749	0	
7.83691	-0.119934	0	
7.83691	-0.109406	0	
7.83844	-0.0889587	0	
7.83691	-0.0550842	0	
7.84149	-0.00717163	0	
7.83844	0.0550842	0	
7.83691	0.131531	0	
7.83691	0.221252	0	
7.83691	0.321808	0	
7.83386	0.431061	0	
7.83691	0.544739	0	
7.83997	0.659332	0	
7.83844	0.771637	0	
7.83844	0.877228	0	
7.83997	0.9729	0	
7.83539	1.05408	0	
7.83386	1.11633	0	
7.83234	1.15295	0	
7.82928	1.15753	0	
7.83539	1.12549	0	
7.83386	1.05438	0	
7.83234	0.945129	0	
7.83386	0.800476	0	
7.83234	0.625763	0	
7.83386	0.433044	0	
7.83386	0.232849	0	
7.83386	0.0404358	0	
7.83081	-0.132599	0	
7.82928	-0.276489	0	
7.82776	-0.383911	0	
7.82776	-0.451813	0	
7.83081	-0.481567	0	
7.83081	-0.477753	0	
7.83386	-0.449524	0	
7.83234	-0.406036	0	
7.83386	-0.356903	0	
7.83081	-0.310364	0	
7.83539	-0.272369	0	
7.83081	-0.245209	0	
7.83081	-0.229187	0	
7.83234	-0.223083	0	
7.83081	-0.224915	0	
7.83539	-0.231171	0	
7.83386	-0.239105	0	
7.83691	-0.24704	0	
7.83539	-0.252991	0	
7.83081	-0.25589	0	
7.82928	-0.255585	0	
7.82776	-0.253296	0	
7.83539	-0.24826	0	
7.83386	-0.242157	0	
7.83539	-0.235748	0	
7.83691	-0.22995	0	
7.83691	-0.224152	0	
7.83539	-0.219421	0	
7.83997	-0.214539	0	
7.83386	-0.210266	0	
7.83386	-0.206451	0	
7.83234	-0.202179	0	
7.83386	-0.198669	0	
7.83234	-0.19455	0	
7.83386	-0.191498	0	
7.83539	-0.186615	0	
7.83691	-0.181885	0	
7.83691	-0.17746	0	
7.83539	-0.17334	0	
7.83691	-0.169373	0	
7.83234	-0.165405	0	
7.83081	-0.162048	0	
7.83386	-0.157623	0	
7.83386	-0.153351	0	
7.83386	-0.149384	0	
7.83234	-0.145264	0	
7.83844	-0.141449	0	
7.83691	-0.137787	0	
7.83386	-0.134277	0	
7.83234	-0.131073	0	
7.83081	-0.127563	0	
7.83081	-0.124054	0	
7.82928	-0.120544	0	
7.83081	-0.11734	0	
7.83386	-0.114136	0	
7.83386	-0.110931	0	
7.83539	-0.106812	0	
7.83386	-0.103455	0	
7.83234	-0.0994873	0	
7.83386	-0.09552	0	
7.83234	-0.0917053	0	
7.83234	-0.0866699	0	
7.83234	-0.0822449	0	
7.83081	-0.0778198	0	
7.83234	-0.0741577	0	
7.83386	-0.0701904	0	
7.83386	-0.0657654	0	
7.82928	-0.0619507	0	
7.83234	-0.0575256	0	
7.83386	-0.0527954	0	
7.82928	-0.0482178	0	
7.83234	-0.0436401	0	
7.82776	-0.0389099	0	
7.83081	-0.0341797	0	
7.82776	-0.0296021	0	
7.82928	-0.0253296	0	
7.83386	-0.0210571	0	
7.83234	-0.0169373	0	
7.83234	-0.0126648	0	
7.82928	-0.00900269	0	
7.82928	-0.0050354	0	
7.82928	-0.000305176	0	
7.82928	0.00564575	0	
7.82776	0.0112915	0	
7.83081	0.0180054	0	
7.83386	0.0245667	0	
7.83081	0.0312805	0	
7.83386	0.0384521	0	
7.82928	0.045166	0	
7.83081	0.0518799	0	
7.82928	0.0585938	0	
7.82776	0.0650024	0	
7.82776	0.0714111	0	
7.82776	0.0772095	0	
7.82928	0.0827026	0	
7.82928	0.0880432	0	
7.83234	0.0924683	0	
7.82928	0.0967407	0	
7.83081	0.100098	0	
7.82623	0.103149	0	
7.82623	0.105743	0	
7.82623	0.108337	0	
7.82623	0.110321	0	
7.82928	0.112305	0	
7.82928	0.113678	0	
7.83234	0.115204	0	
7.82928	0.11673	0	
7.83386	0.118866	0	
7.82776	0.12085	0	
7.82776	0.123901	0	
7.82623	0.126648	0	
7.82471	0.129547	0	
7.82623	0.132446	0	
7.82623	0.134888	0	
7.82623	0.136871	0	
7.82623	0.13855	0	
7.83234	0.139923	0	
7.82776	0.140686	0	
7.82776	0.140533	0	
7.82776	0.139618	0	
7.82623	0.137787	0	
7.82623	0.134888	0	
7.82623	0.131226	0	
7.82623	0.12619	0	
7.82776	0.120087	0	
7.83081	0.112457	0	
7.82623	0.10437	0	
7.82928	0.0959778	0	
7.83081	0.0869751	0	
7.82471	0.0773621	0	
7.82471	0.0672913	0	
7.82623	0.0567627	0	
7.82318	0.0468445	0	
7.82471	0.0372314	0	
7.82471	0.0273132	0	
7.82776	0.0183105	0	
7.82776	0.00869751	0	
7.82928	-0.000152588	0	
7.82471	-0.00839233	0	
7.82623	-0.0157166	0	
7.82623	-0.0221252	0	
7.82623	-0.0263977	0	
7.82318	-0.0309753	0	
7.82471	-0.0332642	0	
7.82776	-0.0352478	0	
7.82928	-0.0361633	0	
7.82928	-0.0363159	0	
7.82928	-0.0364685	0	
7.82623	-0.0369263	0	
7.82776	-0.0369263	0	
7.82471	-0.0370789	0	
7.82471	-0.0370789	0	
7.82471	-0.0372314	0	
7.82623	-0.037384	0	
7.82776	-0.0375366	0	
7.82776	-0.038147	0	
7.82928	-0.038147	0	
7.82928	-0.0378418	0	
7.82776	-0.0372314	0	
7.82623	-0.0360107	0	
7.82623	-0.03479	0	
7.82623	-0.0338745	0	
7.82471	-0.0325012	0	
7.82471	-0.0318909	0	
7.82623	-0.0314331	0	
7.83081	-0.032196	0	
7.83081	-0.0328064	0	
7.83081	-0.0344849	0	
7.82776	-0.0360107	0	
7.82623	-0.0370789	0	
7.82471	-0.0390625	0	
7.82318	-0.0398254	0	
7.82318	-0.0408936	0	
7.82471	-0.0413513	0	
7.82471	-0.0416565	0	
7.82471	-0.0418091	0	
7.82623	-0.0416565	0	
7.82776	-0.0416565	0	
7.82928	-0.0416565	0	
7.82318	-0.0416565	0	
7.82623	-0.0413513	0	
7.82318	-0.0410461	0	
7.82318	-0.0404358	0	
7.82318	-0.0402832	0	
7.82471	-0.0401306	0	
7.82623	-0.0404358	0	
7.82623	-0.0402832	0	
7.82776	-0.0405884	0	
7.82471	-0.0410461	0	
7.82776	-0.0419617	0	
7.82471	-0.0430298	0	
7.82318	-0.0442505	0	
7.82318	-0.045929	0	
7.82318	-0.0471497	0	
7.82318	-0.0492859	0	
7.82776	-0.0508118	0	
7.82623	-0.0523376	0	
7.82776	-0.0537109	0	
7.82776	-0.0558472	0	
7.82318	-0.0575256	0	
7.82318	-0.0585938	0	
7.82318	-0.0596619	0	
7.82013	-0.0601196	0	
7.82318	-0.0608826	0	
7.82318	-0.0611877	0	
7.82471	-0.0610352	0	
7.82471	-0.0601196	0	
7.82623	-0.0579834	0	
7.82318	-0.0547791	0	
7.82318	-0.0502014	0	
7.82318	-0.045166	0	
7.82013	-0.038147	0	
7.82166	-0.0309753	0	
7.82166	-0.022583	0	
7.82318	-0.0140381	0	
7.82318	-0.00549316	0	
7.82623	0.00228882	0	
7.82623	0.0100708	0	
7.82471	0.0178528	0	
7.82471	0.0256348	0	
7.82013	0.0341797	0	
7.82318	0.0418091	0	
7.82013	0.0498962	0	
7.82318	0.0579834	0	
7.82471	0.0650024	0	
7.82471	0.0720215	0	
7.82623	0.0787354	0	
7.82623	0.0843811	0	
7.82471	0.0900269	0	
7.82471	0.0958252	0	
7.82471	0.100403	0	
7.82318	0.105591	0	
7.82013	0.110168	0	
7.82013	0.114441	0	
7.82471	0.118256	0	
7.82623	0.12146	0	
7.82318	0.123444	0	
7.82928	0.123291	0	
7.82318	0.121613	0	
7.82013	0.117493	0	
7.82623	0.109253	0	
7.8186	0.0991821	0	
7.82013	0.085144	0	
7.82318	0.0695801	0	
7.82318	0.0517273	0	
7.82318	0.0320435	0	
7.82318	0.0114441	0	
7.82471	-0.00946045	0	
7.82471	-0.0288391	0	
7.82318	-0.0469971	0	
7.8186	-0.0631714	0	
7.82013	-0.0782776	0	
7.81708	-0.0915527	0	
7.82013	-0.103302	0	
7.8186	-0.113373	0	
7.82318	-0.121002	0	
7.82318	-0.127411	0	
7.82318	-0.132599	0	
7.82166	-0.136566	0	
7.82013	-0.139465	0	
7.8186	-0.141754	0	
7.82013	-0.142517	0	
7.8186	-0.142059	0	
7.8186	-0.140686	0	
7.82166	-0.139008	0	
7.82318	-0.136566	0	
7.82471	-0.134277	0	
7.82318	-0.132141	0	
7.82318	-0.129852	0	
7.82013	-0.128021	0	
7.8186	-0.126801	0	
7.8186	-0.125732	0	
7.81708	-0.124054	0	
7.82013	-0.122833	0	
7.81708	-0.121918	0	
7.82166	-0.120697	0	
7.8186	-0.119171	0	
7.82166	-0.117798	0	
7.82013	-0.116425	0	
7.82013	-0.115204	0	
7.81708	-0.114594	0	
7.81708	-0.114746	0	
7.81708	-0.115509	0	
7.82013	-0.114746	0	
7.82013	-0.111542	0	
7.82013	-0.101471	0	
7.82318	-0.0817871	0	
7.82318	-0.0495911	0	
7.8186	-0.00289917	0	
7.82013	0.0593567	0	
7.82013	0.136261	0	
7.8186	0.22644	0	
7.81403	0.329285	0	
7.81708	0.441437	0	
7.81403	0.559692	0	
7.82013	0.680237	0	
7.8186	0.796814	0	
7.82013	0.907745	0	
7.82013	1.008	0	
7.81708	1.0939	0	
7.81708	1.1615	0	
7.81555	1.20453	0	
7.81403	1.21567	0	
7.8125	1.18942	0	
7.81555	1.12274	0	
7.81708	1.01624	0	
7.81708	0.873108	0	
7.8186	0.699463	0	
7.8186	0.505066	0	
7.81097	0.302734	0	
7.81097	0.103912	0	
7.8125	-0.0773621	0	
7.81097	-0.231628	0	
7.8125	-0.350647	0	
7.80945	-0.42984	0	
7.81097	-0.469818	0	
7.81097	-0.475464	0	
7.81555	-0.454407	0	
7.81403	-0.41748	0	
7.80945	-0.373535	0	
7.81555	-0.330811	0	
7.81097	-0.2948	0	
7.80945	-0.269165	0	
7.8125	-0.253601	0	
7.8125	-0.248108	0	
7.81708	-0.249176	0	
7.81708	-0.254974	0	
7.81555	-0.262146	0	
7.8186	-0.268555	0	
7.81708	-0.272522	0	
7.81555	-0.2742	0	
7.81403	-0.272522	0	
7.8125	-0.269165	0	
7.81555	-0.263367	0	
7.81708	-0.2565	0	
7.81555	-0.249329	0	
7.82013	-0.242157	0	
7.8186	-0.235748	0	
7.8186	-0.230255	0	
7.8186	-0.226135	0	
7.81403	-0.221405	0	
7.81708	-0.217743	0	
7.81708	-0.213623	0	
7.81555	-0.210266	0	
7.81708	-0.207062	0	
7.81555	-0.203094	0	
7.82013	-0.199432	0	
7.8186	-0.195007	0	
7.8186	-0.190735	0	
7.81708	-0.185547	0	
7.81403	-0.180664	0	
7.81555	-0.175476	0	
7.81403	-0.171051	0	
7.81555	-0.166473	0	
7.81403	-0.161743	0	
7.8186	-0.158234	0	
7.82013	-0.154114	0	
7.8186	-0.150909	0	
7.81708	-0.146942	0	
7.81555	-0.142975	0	
7.81403	-0.138397	0	
7.81555	-0.133972	0	
7.81097	-0.128632	0	
7.81403	-0.123444	0	
7.81403	-0.117798	0	
7.81708	-0.112305	0	
7.81403	-0.106964	0	
7.8186	-0.101776	0	
7.81708	-0.0978088	0	
7.81555	-0.0939941	0	
7.81403	-0.0906372	0	
7.81097	-0.0875854	0	
7.81097	-0.085144	0	
7.81403	-0.0836182	0	
7.81403	-0.0820923	0	
7.8186	-0.0799561	0	
7.8125	-0.0787354	0	
7.81708	-0.0759888	0	
7.81555	-0.072937	0	
7.8125	-0.0691223	0	
7.81403	-0.065155	0	
7.81097	-0.0598145	0	
7.80945	-0.0544739	0	
7.81403	-0.0485229	0	
7.80945	-0.0430298	0	
7.81403	-0.0372314	0	
7.81555	-0.0312805	0	
7.81403	-0.0256348	0	
7.81708	-0.0193787	0	
7.8125	-0.0135803	0	
7.81403	-0.00717163	0	
7.80945	-0.00137329	0	
7.80945	0.00488281	0	
7.81097	0.0109863	0	
7.81555	0.0172424	0	
7.81555	0.0236511	0	
7.81555	0.0296021	0	
7.81708	0.0352478	0	
7.8125	0.0402832	0	
7.8125	0.0460815	0	
7.8125	0.0518799	0	
7.81097	0.057373	0	
7.80945	0.063324	0	
7.81097	0.0691223	0	
7.81097	0.0741577	0	
7.81403	0.0793457	0	
7.81555	0.0834656	0	
7.81555	0.0871277	0	
7.8125	0.0900269	0	
7.80945	0.0930786	0	
7.80945	0.0953674	0	
7.80792	0.0976562	0	
7.8064	0.0997925	0	
7.80945	0.101929	0	
7.8125	0.104065	0	
7.81097	0.106506	0	
7.8125	0.1091	0	
7.8125	0.111694	0	
7.81097	0.114899	0	
7.80487	0.118103	0	
7.80792	0.121155	0	
7.80945	0.124664	0	
7.80487	0.127716	0	
7.80792	0.130463	0	
7.81097	0.133057	0	
7.81403	0.13382	0	
7.81097	0.134277	0	
7.81097	0.134583	0	
7.8125	0.133972	0	
7.80945	0.132904	0	
7.80792	0.130768	0	
7.80792	0.128479	0	
7.80792	0.124664	0	
7.81097	0.119781	0	
7.8064	0.114136	0	
7.80945	0.108337	0	
7.80945	0.101624	0	
7.81403	0.0938416	0	
7.80945	0.085907	0	
7.80945	0.0772095	0	
7.80945	0.0680542	0	
7.80487	0.0588989	0	
7.80487	0.0497437	0	
7.8064	0.0408936	0	
7.80945	0.0318909	0	
7.81097	0.0228882	0	
7.81097	0.0143433	0	
7.81403	0.00671387	0	
7.8125	-0.000305176	0	
7.8064	-0.00595093	0	
7.8125	-0.0114441	0	
7.80792	-0.0158691	0	
7.8064	-0.019989	0	
7.80792	-0.0239563	0	
7.80945	-0.0271606	0	
7.8125	-0.0300598	0	
7.80945	-0.0331116	0	
7.80945	-0.0357056	0	
7.81097	-0.038147	0	
7.81555	-0.039978	0	
7.80945	-0.0415039	0	
7.80945	-0.0424194	0	
7.80945	-0.0428772	0	
7.80792	-0.0434875	0	
7.8125	-0.043335	0	
7.81403	-0.0427246	0	
7.81097	-0.0419617	0	
7.81097	-0.040741	0	
7.81097	-0.0401306	0	
7.80945	-0.0378418	0	
7.80945	-0.0364685	0	
7.8064	-0.0337219	0	
7.8064	-0.0308228	0	
7.8064	-0.0280762	0	
7.8064	-0.0248718	0	
7.81097	-0.0218201	0	
7.80792	-0.0193787	0	
7.8125	-0.0180054	0	
7.80792	-0.0177002	0	
7.80792	-0.0180054	0	
7.80945	-0.0192261	0	
7.80945	-0.0210571	0	
7.8064	-0.0233459	0	
7.80792	-0.0257874	0	
7.80945	-0.0282288	0	
7.81097	-0.0308228	0	
7.80945	-0.0328064	0	
7.8125	-0.0343323	0	
7.8125	-0.0349426	0	
7.81097	-0.03479	0	
7.80792	-0.0344849	0	
7.80792	-0.0341797	0	
7.80487	-0.0340271	0	
7.80792	-0.0338745	0	
7.80792	-0.0343323	0	
7.80945	-0.0354004	0	
7.81097	-0.0363159	0	
7.81097	-0.0379944	0	
7.80945	-0.0395203	0	
7.8064	-0.040741	0	
7.8064	-0.0415039	0	
7.8064	-0.042572	0	
7.8064	-0.042572	0	
7.80792	-0.042572	0	
7.80945	-0.0421143	0	
7.80945	-0.0421143	0	
7.80792	-0.0424194	0	
7.80945	-0.0428772	0	
7.8064	-0.0436401	0	
7.80792	-0.0445557	0	
7.80792	-0.0450134	0	
7.80487	-0.0442505	0	
7.80792	-0.0421143	0	
7.80792	-0.0390625	0	
7.8064	-0.0346375	0	
7.8064	-0.0279236	0	
7.80945	-0.0202942	0	
7.80945	-0.0109863	0	
7.8125	-0.00137329	0	
7.8064	0.00808716	0	
7.80487	0.0180054	0	
7.8064	0.0282288	0	
7.80487	0.0379944	0	
7.80792	0.0462341	0	
7.80792	0.0541687	0	
7.81097	0.0605774	0	
7.80945	0.0665283	0	
7.80945	0.0717163	0	
7.80945	0.0767517	0	
7.81097	0.0816345	0	
7.8064	0.0869751	0	
7.8064	0.0926208	0	
7.8064	0.0979614	0	
7.80945	0.103912	0	
7.80792	0.108795	0	
7.81097	0.113525	0	
7.80945	0.117493	0	
7.81097	0.120697	0	
7.80792	0.122986	0	
7.8064	0.123596	0	
7.80487	0.12207	0	
7.80334	0.118103	0	
7.80487	0.111389	0	
7.8064	0.102386	0	
7.80945	0.0904846	0	
7.80945	0.0762939	0	
7.80792	0.0604248	0	
7.80945	0.042572	0	
7.80792	0.0241089	0	
7.80792	0.00488281	0	
7.80487	-0.0140381	0	
7.80334	-0.032196	0	
7.8064	-0.0491333	0	
7.8064	-0.0653076	0	
7.80487	-0.0801086	0	
7.80945	-0.0935364	0	
7.8125	-0.104828	0	
7.80792	-0.114441	0	
7.80945	-0.122528	0	
7.8064	-0.128632	0	
7.80487	-0.13382	0	
7.80487	-0.137634	0	
7.80792	-0.139771	0	
7.80334	-0.140533	0	
7.80487	-0.141296	0	
7.80792	-0.140381	0	
7.80792	-0.139465	0	
7.80792	-0.137634	0	
7.81097	-0.135803	0	
7.80487	-0.133667	0	
7.80792	-0.131683	0	
7.80487	-0.13031	0	
7.80182	-0.129089	0	
7.80029	-0.128326	0	
7.80945	-0.127716	0	
7.80945	-0.126495	0	
7.81097	-0.125885	0	
7.80792	-0.124512	0	
7.8064	-0.123444	0	
7.80792	-0.121765	0	
7.8064	-0.119781	0	
7.8064	-0.118256	0	
7.80334	-0.116425	0	
7.8064	-0.114746	0	
7.80792	-0.114594	0	
7.8064	-0.115814	0	
7.80792	-0.116425	0	
7.8064	-0.114746	0	
7.80792	-0.108185	0	
7.8064	-0.0923157	0	
7.8064	-0.0637817	0	
7.80487	-0.0202942	0	
7.80334	0.0395203	0	
7.80334	0.114899	0	
7.80487	0.204926	0	
7.81097	0.30777	0	
7.80945	0.422363	0	
7.8064	0.544128	0	
7.80792	0.669403	0	
7.80334	0.793457	0	
7.80487	0.911713	0	
7.80334	1.0202	0	
7.80334	1.11481	0	
7.8064	1.19171	0	
7.80487	1.24588	0	
7.8064	1.2709	0	
7.80792	1.259	0	
7.80487	1.20514	0	
7.8064	1.10886	0	
7.8064	0.972748	0	
7.80334	0.803375	0	
7.80029	0.609589	0	
7.80029	0.403595	0	
7.80182	0.196533	0	
7.80182	0.00183105	0	
7.80334	-0.169067	0	
7.80334	-0.305939	0	
7.80334	-0.402527	0	
7.80487	-0.458984	0	
7.80334	-0.477142	0	
7.80334	-0.464783	0	
7.79724	-0.431976	0	
7.80182	-0.389252	0	
7.80334	-0.345459	0	
7.80487	-0.307159	0	
7.8064	-0.277863	0	
7.8064	-0.26001	0	
7.80792	-0.251007	0	
7.81097	-0.251007	0	
7.80487	-0.255432	0	
7.80334	-0.262146	0	
7.80792	-0.268555	0	
7.80487	-0.273743	0	
7.8064	-0.276489	0	
7.8064	-0.276794	0	
7.80945	-0.274353	0	
7.81097	-0.269775	0	
7.81097	-0.263824	0	
7.81097	-0.256653	0	
7.80945	-0.248566	0	
7.8064	-0.241241	0	
7.80792	-0.234833	0	
7.80945	-0.228729	0	
7.8064	-0.222931	0	
7.80945	-0.218353	0	
7.81403	-0.214233	0	
7.81097	-0.210876	0	
7.81708	-0.207214	0	
7.81403	-0.203552	0	
7.81097	-0.200195	0	
7.81097	-0.196533	0	
7.80792	-0.192413	0	
7.81403	-0.187988	0	
7.80945	-0.183563	0	
7.80945	-0.17868	0	
7.81403	-0.173035	0	
7.81403	-0.167999	0	
7.81403	-0.162811	0	
7.81403	-0.157776	0	
7.81555	-0.152893	0	
7.8125	-0.147705	0	
7.8125	-0.142517	0	
7.81097	-0.137787	0	
7.81097	-0.133209	0	
7.81708	-0.128784	0	
7.81555	-0.124969	0	
7.81403	-0.121613	0	
7.81708	-0.118713	0	
7.81403	-0.115356	0	
7.81708	-0.112152	0	
7.8125	-0.109253	0	
7.81403	-0.106049	0	
7.81403	-0.103455	0	
7.81555	-0.100555	0	
7.81403	-0.0971985	0	
7.81403	-0.0942993	0	
7.81708	-0.0914001	0	
7.8186	-0.0881958	0	
7.81403	-0.0846863	0	
7.81555	-0.0811768	0	
7.8125	-0.0773621	0	
7.8125	-0.0726318	0	
7.81555	-0.0674438	0	
7.81555	-0.0617981	0	
7.81708	-0.0553894	0	
7.81708	-0.0491333	0	
7.8186	-0.0430298	0	
7.82013	-0.0375366	0	
7.82166	-0.0320435	0	
7.82013	-0.0279236	0	
7.81708	-0.0231934	0	
7.8186	-0.0186157	0	
7.81708	-0.0143433	0	
7.81555	-0.0106812	0	
7.8186	-0.00656128	0	
7.82318	-0.00183105	0	
7.82166	0.00320435	0	
7.82013	0.00915527	0	
7.82318	0.0149536	0	
7.82013	0.0218201	0	
7.81708	0.0285339	0	
7.8186	0.0354004	0	
7.81708	0.0427246	0	
7.82013	0.0498962	0	
7.82166	0.0564575	0	
7.82318	0.0628662	0	
7.82166	0.0679016	0	
7.82471	0.0723267	0	
7.82623	0.0764465	0	
7.82166	0.0796509	0	
7.82166	0.0822449	0	
7.82166	0.0852966	0	
7.82166	0.0878906	0	
7.82013	0.0900269	0	
7.82471	0.0920105	0	
7.82471	0.0938416	0	
7.82623	0.0958252	0	
7.82623	0.0978088	0	
7.82623	0.100861	0	
7.82623	0.10376	0	
7.82471	0.106506	0	
7.82318	0.109406	0	
7.82166	0.112915	0	
7.82471	0.115967	0	
7.82776	0.119019	0	
7.82776	0.12207	0	
7.82928	0.124664	0	
7.82928	0.12619	0	
7.83234	0.128479	0	
7.83081	0.1297	0	
7.82623	0.130463	0	
7.82623	0.131073	0	
7.82776	0.13031	0	
7.82776	0.128937	0	
7.83234	0.126495	0	
7.83234	0.122986	0	
7.83539	0.117798	0	
7.83234	0.112305	0	
7.83539	0.10498	0	
7.83691	0.096283	0	
7.83539	0.0872803	0	
7.83234	0.0775146	0	
7.83386	0.0674438	0	
7.83081	0.0564575	0	
7.83539	0.0456238	0	
7.83844	0.0350952	0	
7.83997	0.0253296	0	
7.83691	0.0157166	0	
7.84149	0.00732422	0	
7.83844	-0.000305176	0	
7.83691	-0.00686646	0	
7.83691	-0.01297	0	
7.83691	-0.0184631	0	
7.83844	-0.0236511	0	
7.84149	-0.027771	0	
7.84149	-0.0323486	0	
7.84607	-0.0360107	0	
7.84454	-0.0387573	0	
7.84149	-0.0413513	0	
7.84149	-0.0431824	0	
7.83997	-0.0445557	0	
7.84454	-0.0448608	0	
7.84149	-0.0445557	0	
7.84454	-0.0437927	0	
7.84607	-0.043335	0	
7.84759	-0.0422668	0	
7.84912	-0.0416565	0	
7.84912	-0.0408936	0	
7.84912	-0.039978	0	
7.84912	-0.0392151	0	
7.84759	-0.038147	0	
7.84759	-0.0370789	0	
7.84912	-0.0358582	0	
7.85065	-0.0346375	0	
7.85217	-0.0331116	0	
7.85217	-0.0315857	0	
7.8537	-0.0302124	0	
7.85522	-0.0289917	0	
7.8537	-0.0274658	0	
7.8537	-0.0262451	0	
7.84912	-0.0253296	0	
7.85522	-0.0242615	0	
7.85675	-0.0239563	0	
7.85675	-0.0236511	0	
7.85675	-0.0234985	0	
7.85675	-0.0230408	0	
7.8598	-0.0227356	0	
7.8598	-0.0228882	0	
7.8598	-0.0231934	0	
7.85828	-0.0239563	0	
7.85828	-0.0242615	0	
7.85675	-0.0245667	0	
7.86133	-0.0250244	0	
7.86133	-0.0259399	0	
7.8598	-0.0265503	0	
7.86285	-0.0268555	0	
7.86591	-0.0282288	0	
7.86743	-0.0294495	0	
7.86591	-0.0311279	0	
7.86591	-0.032959	0	
7.86591	-0.0352478	0	
7.86591	-0.0369263	0	
7.86438	-0.0389099	0	
7.86743	-0.0402832	0	
7.86591	-0.0422668	0	
7.87048	-0.0439453	0	
7.87353	-0.0450134	0	
7.87659	-0.0448608	0	
7.87353	-0.0437927	0	
7.87506	-0.0411987	0	
7.87048	-0.0372314	0	
7.87353	-0.0323486	0	
7.87048	-0.0260925	0	
7.87506	-0.0187683	0	
7.87506	-0.0112915	0	
7.87964	-0.00259399	0	
7.87811	0.00579834	0	
7.88116	0.0144958	0	
7.88116	0.0215149	0	
7.87964	0.0296021	0	
7.87964	0.0370789	0	
7.87964	0.0442505	0	
7.88269	0.0512695	0	
7.88269	0.0576782	0	
7.87964	0.0636292	0	
7.88574	0.0694275	0	
7.88727	0.0747681	0	
7.88879	0.0799561	0	
7.88879	0.0849915	0	
7.88422	0.0895691	0	
7.88574	0.0938416	0	
7.88727	0.0982666	0	
7.88727	0.101929	0	
7.89337	0.105286	0	
7.88879	0.107422	0	
7.89337	0.108795	0	
7.8949	0.110474	0	
7.8949	0.110474	0	
7.89642	0.108948	0	
7.89795	0.105896	0	
7.89337	0.101013	0	
7.89795	0.0947571	0	
7.89642	0.085907	0	
7.89795	0.0750732	0	
7.89947	0.0619507	0	
7.90253	0.0471497	0	
7.90405	0.0306702	0	
7.90253	0.0123596	0	
7.9071	-0.0062561	0	
7.90558	-0.025177	0	
7.901	-0.0431824	0	
7.90253	-0.0604248	0	
7.90253	-0.0761414	0	
7.9071	-0.0912476	0	
7.9071	-0.104675	0	
7.91168	-0.11673	0	
7.91321	-0.12619	0	
7.91168	-0.133667	0	
7.91168	-0.139618	0	
7.91016	-0.143585	0	
7.90863	-0.146484	0	
7.91168	-0.148163	0	
7.91168	-0.149231	0	
7.91168	-0.149689	0	
7.91626	-0.148773	0	
7.91931	-0.147552	0	
7.92084	-0.146942	0	
7.92236	-0.145264	0	
7.92084	-0.144043	0	
7.91931	-0.142365	0	
7.91931	-0.140381	0	
7.91931	-0.138855	0	
7.92084	-0.137482	0	
7.92236	-0.136108	0	
7.92847	-0.134888	0	
7.92541	-0.133667	0	
7.93152	-0.133057	0	
7.92541	-0.132294	0	
7.92847	-0.131531	0	
7.92999	-0.131531	0	
7.92999	-0.131378	0	
7.92999	-0.131378	0	
7.92999	-0.131073	0	
7.93152	-0.131378	0	
7.93457	-0.132904	0	
7.93762	-0.133514	0	
7.93762	-0.132446	0	
7.93762	-0.126648	0	
7.94373	-0.112915	0	
7.93915	-0.0869751	0	
7.93915	-0.0471497	0	
7.93915	0.00839233	0	
7.93762	0.0791931	0	
7.94373	0.16571	0	
7.9422	0.265045	0	
7.94525	0.376892	0	
7.94525	0.497131	0	
7.9483	0.622101	0	
7.94678	0.748138	0	
7.9483	0.870209	0	
7.9483	0.984344	0	
7.94373	1.08643	0	
7.94983	1.17142	0	
7.9483	1.23566	0	
7.95135	1.27151	0	
7.95593	1.27106	0	
7.95593	1.22879	0	
7.95288	1.14166	0	
7.95593	1.01273	0	
7.95441	0.848083	0	
7.95441	0.656433	0	
7.95746	0.449066	0	
7.95441	0.238342	0	
7.95593	0.0379944	0	
7.95898	-0.140839	0	
7.96204	-0.286407	0	
7.96356	-0.392609	0	
7.96204	-0.45639	0	
7.96051	-0.480957	0	
7.96356	-0.474091	0	
7.96356	-0.444336	0	
7.96661	-0.402374	0	
7.96661	-0.358734	0	
7.96661	-0.319366	0	
7.96814	-0.289154	0	
7.97424	-0.269318	0	
7.97424	-0.259552	0	
7.97424	-0.258026	0	
7.97272	-0.262299	0	
7.97729	-0.26886	0	
7.97882	-0.276337	0	
7.97882	-0.281677	0	
7.97882	-0.284729	0	
7.98187	-0.285797	0	
7.98035	-0.283966	0	
7.98492	-0.279999	0	
7.9895	-0.274811	0	
7.99103	-0.268555	0	
7.99255	-0.261536	0	
7.9895	-0.254517	0	
7.99408	-0.24826	0	
7.99255	-0.241699	0	
7.99255	-0.235901	0	
7.99408	-0.23056	0	
7.99713	-0.22522	0	
8.00171	-0.2211	0	
8.00171	-0.216522	0	
8.00171	-0.212402	0	
8.00476	-0.208588	0	
8.00323	-0.20462	0	
8.00476	-0.201263	0	
8.00476	-0.196991	0	
8.00323	-0.192719	0	
8.00629	-0.188904	0	
8.01086	-0.184479	0	
8.01086	-0.180054	0	
8.01086	-0.176239	0	
8.01239	-0.172577	0	
8.01239	-0.168304	0	
8.01392	-0.164337	0	
8.01544	-0.16037	0	
8.01239	-0.156097	0	
8.01697	-0.151367	0	
8.01697	-0.14679	0	
8.02002	-0.142059	0	
8.02307	-0.137787	0	
8.02155	-0.133667	0	
8.02307	-0.129852	0	
8.0246	-0.12558	0	
8.0246	-0.121765	0	
8.02307	-0.11795	0	
8.0246	-0.114136	0	
8.0246	-0.110626	0	
8.02765	-0.106659	0	
8.02917	-0.103149	0	
8.03528	-0.0994873	0	
8.03375	-0.0961304	0	
8.03375	-0.0921631	0	
8.03375	-0.088501	0	
8.03528	-0.0843811	0	
8.03833	-0.0801086	0	
8.03528	-0.0761414	0	
8.0368	-0.0717163	0	
8.03986	-0.0668335	0	
8.04291	-0.0627136	0	
8.04596	-0.0576782	0	
8.04443	-0.052948	0	
8.04596	-0.0479126	0	
8.04596	-0.042572	0	
8.04443	-0.0370789	0	
8.04596	-0.0317383	0	
8.04901	-0.0254822	0	
8.05054	-0.0195312	0	
8.05206	-0.0137329	0	
8.05359	-0.00778198	0	
8.05664	-0.00167847	0	
8.05664	0.00396729	0	
8.05817	0.00991821	0	
8.05969	0.0157166	0	
8.05511	0.0224304	0	
8.05817	0.0283813	0	
8.05664	0.03479	0	
8.05664	0.0398254	0	
8.05817	0.0440979	0	
8.0658	0.0494385	0	
8.06732	0.0537109	0	
8.07343	0.0576782	0	
8.06885	0.0613403	0	
8.0719	0.0645447	0	
8.07037	0.067749	0	
8.07037	0.0708008	0	
8.0719	0.0737	0	
8.07037	0.0770569	0	
8.07495	0.0799561	0	
8.07953	0.0834656	0	
8.07953	0.0869751	0	
8.08258	0.0897217	0	
8.08105	0.0926208	0	
8.08411	0.0958252	0	
8.08411	0.0982666	0	
8.08411	0.101776	0	
8.07953	0.105286	0	
8.08105	0.10849	0	
8.08563	0.111237	0	
8.08868	0.114288	0	
8.09174	0.116577	0	
8.09631	0.118561	0	
8.09326	0.120697	0	
8.09631	0.121155	0	
8.09631	0.12146	0	
8.09326	0.12146	0	
8.09479	0.120544	0	
8.09479	0.118256	0	
8.10089	0.114899	0	
8.10242	0.110931	0	
8.10242	0.106659	0	
8.10394	0.101471	0	
8.10699	0.0946045	0	
8.10547	0.0875854	0	
8.10547	0.0791931	0	
8.10699	0.0708008	0	
8.10852	0.0616455	0	
8.10547	0.0526428	0	
8.11005	0.043335	0	
8.1131	0.0332642	0	
8.11768	0.0236511	0	
8.11768	0.0143433	0	
8.12073	0.00457764	0	
8.12225	-0.00366211	0	
8.11768	-0.0115967	0	
8.1192	-0.0190735	0	
8.12073	-0.0250244	0	
8.12378	-0.0300598	0	
8.12073	-0.0341797	0	
8.12836	-0.0372314	0	
8.12683	-0.0390625	0	
8.13293	-0.0404358	0	
8.12988	-0.0411987	0	
8.13293	-0.0415039	0	
8.13446	-0.0416565	0	
8.13446	-0.0422668	0	
8.13293	-0.0422668	0	
8.13141	-0.042572	0	
8.13599	-0.0430298	0	
8.13904	-0.0437927	0	
8.14056	-0.0444031	0	
8.14514	-0.0450134	0	
8.14514	-0.0448608	0	
8.14667	-0.0448608	0	
8.14667	-0.0437927	0	
8.14819	-0.0424194	0	
8.14972	-0.0405884	0	
8.14819	-0.0382996	0	
8.14972	-0.0361633	0	
8.15277	-0.0338745	0	
8.15735	-0.0325012	0	
8.15582	-0.0312805	0	
8.15735	-0.0306702	0	
8.15887	-0.0299072	0	
8.15277	-0.0288391	0	
8.15582	-0.0286865	0	
8.15582	-0.0283813	0	
8.16193	-0.0276184	0	
8.15887	-0.0267029	0	
8.1665	-0.0260925	0	
8.16498	-0.0253296	0	
8.16803	-0.0250244	0	
8.16956	-0.0250244	0	
8.16956	-0.0250244	0	
8.16803	-0.025177	0	
8.16803	-0.0257874	0	
8.17261	-0.0262451	0	
8.17261	-0.0270081	0	
8.17108	-0.0285339	0	
8.17566	-0.0296021	0	
8.17718	-0.0309753	0	
8.18024	-0.032196	0	
8.18176	-0.0338745	0	
8.18481	-0.0349426	0	
8.18024	-0.0363159	0	
8.18329	-0.0372314	0	
8.18329	-0.0378418	0	
8.18176	-0.0390625	0	
8.18634	-0.039978	0	
8.18939	-0.0410461	0	
8.19244	-0.0422668	0	
8.19092	-0.0436401	0	
8.1955	-0.045166	0	
8.1955	-0.0457764	0	
8.19397	-0.0456238	0	
8.19244	-0.0447083	0	
8.19702	-0.0416565	0	
8.1955	-0.0382996	0	
8.19702	-0.0338745	0	
8.20312	-0.0276184	0	
8.20312	-0.0205994	0	
8.20618	-0.0123596	0	
8.20923	-0.00396729	0	
8.20618	0.00411987	0	
8.2077	0.0119019	0	
8.2016	0.0195312	0	
8.2077	0.0267029	0	
8.2077	0.0344849	0	
8.21381	0.040741	0	
8.21228	0.0471497	0	
8.21686	0.0523376	0	
8.21686	0.0572205	0	
8.21838	0.0616455	0	
8.21991	0.0666809	0	
8.21838	0.0714111	0	
8.21991	0.0758362	0	
8.22296	0.0802612	0	
8.22144	0.0845337	0	
8.22144	0.0892639	0	
8.22296	0.0933838	0	
8.22754	0.0971985	0	
8.23059	0.100861	0	
8.23059	0.103302	0	
8.23059	0.106049	0	
8.22754	0.106506	0	
8.23059	0.105896	0	
8.23059	0.102386	0	
8.23364	0.0970459	0	
8.23364	0.0883484	0	
8.23669	0.0767517	0	
8.23975	0.063324	0	
8.24127	0.0473022	0	
8.2428	0.0302124	0	
8.24432	0.0111389	0	
8.24432	-0.00839233	0	
8.23975	-0.027771	0	
8.24127	-0.0463867	0	
8.2428	-0.0637817	0	
8.24738	-0.0798035	0	
8.25043	-0.0942993	0	
8.25195	-0.107727	0	
8.25043	-0.119019	0	
8.25348	-0.128632	0	
8.25348	-0.135956	0	
8.2489	-0.141602	0	
8.25043	-0.145874	0	
8.25348	-0.148621	0	
8.25348	-0.150604	0	
8.25958	-0.150757	0	
8.25806	-0.150146	0	
8.26263	-0.149689	0	
8.26569	-0.148621	0	
8.26721	-0.147247	0	
8.26569	-0.146179	0	
8.26874	-0.144196	0	
8.26111	-0.143127	0	
8.26569	-0.142059	0	
8.27026	-0.141144	0	
8.26721	-0.140228	0	
8.27179	-0.139771	0	
8.27179	-0.13855	0	
8.27637	-0.137634	0	
8.27637	-0.136261	0	
8.27332	-0.13504	0	
8.27484	-0.133667	0	
8.27637	-0.132294	0	
8.27484	-0.131226	0	
8.27942	-0.130005	0	
8.27942	-0.128784	0	
8.27942	-0.128784	0	
8.284	-0.130005	0	
8.28705	-0.132446	0	
8.29163	-0.134125	0	
8.28705	-0.131683	0	
8.2901	-0.122528	0	
8.28705	-0.102234	0	
8.2901	-0.0682068	0	
8.28552	-0.0187683	0	
8.2901	0.0460815	0	
8.29315	0.127258	0	
8.29468	0.222778	0	
8.29773	0.330658	0	
8.2962	0.449219	0	
8.30231	0.574036	0	
8.29926	0.700684	0	
8.29926	0.824432	0	
8.29926	0.941772	0	
8.29773	1.04782	0	
8.29773	1.13785	0	
8.30078	1.20697	0	
8.30688	1.24908	0	
8.30994	1.25626	0	
8.30536	1.22208	0	
8.30841	1.14365	0	
8.30688	1.02188	0	
8.30841	0.863037	0	
8.30688	0.675507	0	
8.30841	0.470123	0	
8.30841	0.259857	0	
8.30994	0.0569153	0	
8.30994	-0.125885	0	
8.31451	-0.276489	0	
8.31451	-0.388031	0	
8.31604	-0.456543	0	
8.31299	-0.485535	0	
8.31451	-0.480804	0	
8.31604	-0.451813	0	
8.31604	-0.408478	0	
8.31757	-0.362091	0	
8.31604	-0.319672	0	
8.32214	-0.287323	0	
8.32672	-0.266418	0	
8.32672	-0.2565	0	
8.3252	-0.255737	0	
8.32672	-0.261078	0	
8.32367	-0.269775	0	
8.32672	-0.278778	0	
8.3313	-0.286102	0	
8.3313	-0.290833	0	
8.3313	-0.292053	0	
8.3374	-0.289612	0	
8.33893	-0.284729	0	
8.34045	-0.277405	0	
8.34045	-0.269318	0	
8.34198	-0.26062	0	
8.33893	-0.25238	0	
8.3374	-0.245361	0	
8.34045	-0.239258	0	
8.34503	-0.235138	0	
8.34656	-0.231476	0	
8.34808	-0.228119	0	
8.34808	-0.22522	0	
8.34808	-0.222168	0	
8.34961	-0.218811	0	
8.34808	-0.215149	0	
8.34961	-0.211182	0	
8.34961	-0.206146	0	
8.35113	-0.200958	0	
8.35113	-0.195312	0	
8.35571	-0.189972	0	
8.35724	-0.184479	0	
8.35876	-0.179901	0	
8.35724	-0.175781	0	
8.35876	-0.171814	0	
8.35876	-0.167694	0	
8.35876	-0.163269	0	
8.35571	-0.159454	0	
8.36029	-0.154724	0	
8.36029	-0.150452	0	
8.36334	-0.145721	0	
8.36487	-0.141907	0	
8.36334	-0.137787	0	
8.36792	-0.133972	0	
8.36945	-0.13031	0	
8.36792	-0.127258	0	
8.36639	-0.124054	0	
8.36639	-0.121765	0	
8.36945	-0.119019	0	
8.36792	-0.116882	0	
8.3725	-0.113678	0	
8.37402	-0.110931	0	
8.37555	-0.108185	0	
8.37402	-0.104675	0	
8.37707	-0.10025	0	
8.37707	-0.0956726	0	
8.37555	-0.0904846	0	
8.37707	-0.0845337	0	
8.3786	-0.0785828	0	
8.3786	-0.0723267	0	
8.38013	-0.0663757	0	
8.38623	-0.0610352	0	
8.38318	-0.0553894	0	
8.38623	-0.0506592	0	
8.38318	-0.045166	0	
8.38623	-0.0402832	0	
8.38623	-0.0349426	0	
8.38318	-0.0291443	0	
8.38623	-0.022583	0	
8.38623	-0.0169373	0	
8.38928	-0.0108337	0	
8.39081	-0.00564575	0	
8.39386	-0.000305176	0	
8.39386	0.00518799	0	
8.39233	0.0100708	0	
8.39386	0.0157166	0	
8.39386	0.0202942	0	
8.39233	0.025177	0	
8.39386	0.0289917	0	
8.39539	0.0334167	0	
8.39691	0.037384	0	
8.39844	0.0422668	0	
8.39844	0.0465393	0	
8.40149	0.0514221	0	
8.40149	0.0564575	0	
8.40149	0.0619507	0	
8.40149	0.0674438	0	
8.39996	0.0732422	0	
8.39844	0.0790405	0	
8.40301	0.0840759	0	
8.40759	0.0888062	0	
8.40454	0.0926208	0	
8.40912	0.0958252	0	
8.40912	0.098114	0	
8.40912	0.0993347	0	
8.40759	0.100555	0	
8.40759	0.101318	0	
8.40607	0.101624	0	
8.40759	0.102692	0	
8.41064	0.10376	0	
8.41217	0.105896	0	
8.41522	0.10849	0	
8.4137	0.111237	0	
8.41675	0.113525	0	
8.41675	0.116425	0	
8.4198	0.118561	0	
8.41522	0.120544	0	
8.41675	0.12146	0	
8.41675	0.12146	0	
8.41675	0.119934	0	
8.41675	0.11734	0	
8.4198	0.11322	0	
8.42438	0.10849	0	
8.42285	0.102844	0	
8.4198	0.0967407	0	
8.42285	0.0895691	0	
8.42133	0.0822449	0	
8.42133	0.0741577	0	
8.42133	0.0653076	0	
8.42438	0.0563049	0	
8.4259	0.0465393	0	
8.42895	0.0372314	0	
8.43201	0.0273132	0	
8.43353	0.0178528	0	
8.43201	0.00808716	0	
8.43048	-0.000762939	0	
8.43201	-0.00961304	0	
8.42895	-0.017395	0	
8.43201	-0.0241089	0	
8.43201	-0.0297546	0	
8.43658	-0.0346375	0	
8.43658	-0.0387573	0	
8.43811	-0.0428772	0	
8.43964	-0.0456238	0	
8.43811	-0.0482178	0	
8.43811	-0.0502014	0	
8.44116	-0.0523376	0	
8.43811	-0.0535583	0	
8.43658	-0.0541687	0	
8.43964	-0.0550842	0	
8.44269	-0.0552368	0	
8.44269	-0.0543213	0	
8.44421	-0.0532532	0	
8.44727	-0.0518799	0	
8.44574	-0.0498962	0	
8.44574	-0.0480652	0	
8.44421	-0.0454712	0	
8.44574	-0.0430298	0	
8.44727	-0.040741	0	
8.44727	-0.0382996	0	
8.44727	-0.0363159	0	
8.45184	-0.0350952	0	
8.44879	-0.0340271	0	
8.45032	-0.0331116	0	
8.45642	-0.0332642	0	
8.45032	-0.0334167	0	
8.45032	-0.0337219	0	
8.45184	-0.0337219	0	
8.45184	-0.0338745	0	
8.45337	-0.0340271	0	
8.45642	-0.0346375	0	
8.45489	-0.0350952	0	
8.45947	-0.0360107	0	
8.45947	-0.0364685	0	
8.45795	-0.0367737	0	
8.45947	-0.0375366	0	
8.45489	-0.0375366	0	
8.45489	-0.0386047	0	
8.461	-0.0389099	0	
8.45947	-0.0396729	0	
8.46405	-0.040741	0	
8.46252	-0.0411987	0	
8.46558	-0.0418091	0	
8.46558	-0.0421143	0	
8.46405	-0.0424194	0	
8.46558	-0.0421143	0	
8.46252	-0.0428772	0	
8.46252	-0.043335	0	
8.46558	-0.0442505	0	
8.46558	-0.045166	0	
8.46558	-0.0456238	0	
8.46863	-0.0465393	0	
8.47015	-0.0483704	0	
8.46863	-0.0506592	0	
8.46863	-0.0524902	0	
8.4671	-0.0544739	0	
8.4671	-0.0559998	0	
8.47015	-0.058136	0	
8.47015	-0.0592041	0	
8.47168	-0.0598145	0	
8.47168	-0.0601196	0	
8.47626	-0.0605774	0	
8.47931	-0.0610352	0	
8.47473	-0.0605774	0	
8.47473	-0.0596619	0	
8.47473	-0.0576782	0	
8.47321	-0.0546265	0	
8.47626	-0.0506592	0	
8.47321	-0.045929	0	
8.47626	-0.039978	0	
8.47931	-0.0331116	0	
8.47931	-0.0257874	0	
8.48389	-0.0189209	0	
8.48236	-0.0126648	0	
8.48541	-0.00610352	0	
8.47931	0.000915527	0	
8.48083	0.00732422	0	
8.47931	0.0146484	0	
8.47931	0.0216675	0	
8.48236	0.0282288	0	
8.48389	0.0344849	0	
8.48846	0.0401306	0	
8.48541	0.0462341	0	
8.48541	0.0520325	0	
8.48846	0.0575256	0	
8.48389	0.0627136	0	
8.48236	0.068512	0	
8.48541	0.0740051	0	
8.48694	0.0794983	0	
8.48389	0.0846863	0	
8.48999	0.0897217	0	
8.48999	0.0950623	0	
8.49304	0.0994873	0	
8.49152	0.102844	0	
8.48999	0.10437	0	
8.49152	0.10376	0	
8.48846	0.101013	0	
8.48846	0.0949097	0	
8.48846	0.0857544	0	
8.49457	0.0735474	0	
8.48999	0.0579834	0	
8.49609	0.0408936	0	
8.49762	0.022583	0	
8.49609	0.00274658	0	
8.49609	-0.0172424	0	
8.49609	-0.0369263	0	
8.49762	-0.0552368	0	
8.49152	-0.0724792	0	
8.49304	-0.0886536	0	
8.49457	-0.102997	0	
8.49915	-0.115509	0	
8.49915	-0.126495	0	
8.49762	-0.13504	0	
8.49915	-0.142365	0	
8.49609	-0.147705	0	
8.49762	-0.15213	0	
8.49915	-0.154877	0	
8.49762	-0.15625	0	
8.49762	-0.157318	0	
8.49915	-0.157166	0	
8.49915	-0.156555	0	
8.50067	-0.15564	0	
8.50372	-0.154572	0	
8.50372	-0.153198	0	
8.5022	-0.15213	0	
8.5022	-0.150604	0	
8.50067	-0.149384	0	
8.50372	-0.147705	0	
8.49915	-0.146179	0	
8.50067	-0.145111	0	
8.50525	-0.143585	0	
8.50983	-0.141907	0	
8.50525	-0.140686	0	
8.50983	-0.139313	0	
8.50372	-0.138245	0	
8.50525	-0.137024	0	
8.5022	-0.135651	0	
8.50677	-0.134125	0	
8.50677	-0.133209	0	
8.50525	-0.132446	0	
8.50677	-0.132904	0	
8.5083	-0.133514	0	
8.51135	-0.132446	0	
8.51135	-0.128021	0	
8.50983	-0.115814	0	
8.51288	-0.0924683	0	
8.5083	-0.0558472	0	
8.50983	-0.00564575	0	
8.5083	0.0592041	0	
8.51135	0.138245	0	
8.50983	0.229034	0	
8.51135	0.331421	0	
8.5144	0.442505	0	
8.51593	0.557709	0	
8.5144	0.674286	0	
8.5144	0.789185	0	
8.50983	0.897675	0	
8.50677	0.995331	0	
8.50983	1.07758	0	
8.51288	1.13861	0	
8.51288	1.17096	0	
8.5144	1.16745	0	
8.51593	1.12473	0	
8.51593	1.04019	0	
8.5144	0.914459	0	
8.51135	0.752716	0	
8.5144	0.563354	0	
8.51135	0.359497	0	
8.50983	0.153351	0	
8.50983	-0.0402832	0	
8.5144	-0.210724	0	
8.51288	-0.347443	0	
8.5144	-0.443726	0	
8.5144	-0.498199	0	
8.51593	-0.513306	0	
8.51135	-0.496368	0	
8.51288	-0.457916	0	
8.5144	-0.407715	0	
8.5144	-0.355377	0	
8.51593	-0.309296	0	
8.51746	-0.273438	0	
8.52051	-0.249939	0	
8.52203	-0.237885	0	
8.52051	-0.235596	0	
8.51746	-0.240021	0	
8.52051	-0.248566	0	
8.51593	-0.257721	0	
8.52051	-0.26535	0	
8.52051	-0.270538	0	
8.51746	-0.27298	0	
8.52051	-0.273132	0	
8.52509	-0.269928	0	
8.52661	-0.26535	0	
8.52661	-0.260468	0	
8.52814	-0.254364	0	
8.52356	-0.248413	0	
8.52356	-0.24231	0	
8.52356	-0.237122	0	
8.52356	-0.232086	0	
8.52356	-0.227814	0	
8.52661	-0.223999	0	
8.52966	-0.220642	0	
8.52814	-0.218048	0	
8.52966	-0.214233	0	
8.52966	-0.210724	0	
8.52814	-0.207062	0	
8.52661	-0.203094	0	
8.52661	-0.198517	0	
8.52966	-0.193787	0	
8.53119	-0.188904	0	
8.52814	-0.183868	0	
8.52966	-0.178223	0	
8.53119	-0.173035	0	
8.53424	-0.168152	0	
8.53271	-0.163422	0	
8.53271	-0.15976	0	
8.53119	-0.155792	0	
8.52966	-0.153046	0	
8.53119	-0.149384	0	
8.53271	-0.146332	0	
8.52966	-0.143585	0	
8.53424	-0.140686	0	
8.53424	-0.137939	0	
8.53577	-0.134888	0	
8.53119	-0.131226	0	
8.53577	-0.128174	0	
8.53271	-0.124207	0	
8.53271	-0.120392	0	
8.53271	-0.116577	0	
8.53119	-0.112762	0	
8.53424	-0.108795	0	
8.53577	-0.10498	0	
8.53729	-0.101013	0	
8.53729	-0.0975037	0	
8.53729	-0.0930786	0	
8.53729	-0.0883484	0	
8.53271	-0.0831604	0	
8.53271	-0.078125	0	
8.53271	-0.0726318	0	
8.53271	-0.0672913	0	
8.53424	-0.0617981	0	
8.53729	-0.0566101	0	
8.53577	-0.0515747	0	
8.53729	-0.0468445	0	
8.53577	-0.0415039	0	
8.53729	-0.037384	0	
8.53729	-0.0328064	0	
8.53271	-0.0280762	0	
8.53577	-0.0231934	0	
8.53577	-0.0192261	0	
8.53729	-0.0143433	0	
8.54034	-0.00930786	0	
8.54034	-0.00427246	0	
8.54034	0.000610352	0	
8.53577	0.0062561	0	
8.53577	0.0117493	0	
8.53577	0.017395	0	
8.53271	0.0236511	0	
8.53729	0.0296021	0	
8.53577	0.0357056	0	
8.53271	0.0411987	0	
8.54034	0.045929	0	
8.54034	0.0505066	0	
8.54034	0.0553894	0	
8.54034	0.0598145	0	
8.53882	0.0637817	0	
8.53729	0.067749	0	
8.53424	0.0718689	0	
8.53729	0.0758362	0	
8.53882	0.0791931	0	
8.54034	0.0827026	0	
8.54187	0.0857544	0	
8.54034	0.0886536	0	
8.54034	0.091095	0	
8.54034	0.0938416	0	
8.54187	0.0958252	0	
8.53882	0.0978088	0	
8.53729	0.100555	0	
8.53882	0.102844	0	
8.53882	0.104828	0	
8.54645	0.107574	0	
8.54187	0.110168	0	
8.54492	0.112457	0	
8.54187	0.115204	0	
8.54187	0.117798	0	
8.54187	0.119781	0	
8.53882	0.121765	0	
8.53882	0.122528	0	
8.5434	0.123138	0	
8.53729	0.122375	0	
8.54187	0.120239	0	
8.54187	0.11734	0	
8.5434	0.11261	0	
8.5434	0.107422	0	
8.5434	0.101166	0	
8.54645	0.0938416	0	
8.54034	0.0860596	0	
8.54187	0.0782776	0	
8.54187	0.0695801	0	
8.54187	0.0610352	0	
8.54492	0.0520325	0	
8.5434	0.0436401	0	
8.54492	0.0352478	0	
8.54797	0.0273132	0	
8.54797	0.0193787	0	
8.54492	0.0119019	0	
8.5434	0.00534058	0	
8.5434	-0.00106812	0	
8.5434	-0.0062561	0	
8.54034	-0.0115967	0	
8.54645	-0.0158691	0	
8.5434	-0.0195312	0	
8.54797	-0.0228882	0	
8.54645	-0.0254822	0	
8.54797	-0.027771	0	
8.54797	-0.0294495	0	
8.54645	-0.0311279	0	
8.54492	-0.0314331	0	
8.5434	-0.0320435	0	
8.5434	-0.0320435	0	
8.54797	-0.0320435	0	
8.54797	-0.0308228	0	
8.54797	-0.030365	0	
8.54797	-0.0291443	0	
8.54645	-0.0276184	0	
8.5495	-0.0259399	0	
8.54492	-0.0239563	0	
8.54645	-0.0216675	0	
8.54797	-0.0196838	0	
8.54797	-0.0180054	0	
8.54797	-0.0160217	0	
8.55255	-0.0151062	0	
8.5495	-0.0138855	0	
8.55103	-0.0132751	0	
8.55103	-0.0126648	0	
8.54797	-0.0123596	0	
8.54645	-0.0125122	0	
8.54797	-0.012207	0	
8.54492	-0.0120544	0	
8.54797	-0.012207	0	
8.5495	-0.012207	0	
8.55255	-0.0123596	0	
8.55255	-0.0125122	0	
8.5495	-0.0126648	0	
8.55255	-0.0128174	0	
8.5495	-0.0128174	0	
8.54645	-0.0132751	0	
8.5495	-0.0134277	0	
8.54645	-0.0138855	0	
8.5495	-0.0138855	0	
8.54797	-0.0141907	0	
8.55255	-0.0141907	0	
8.55255	-0.0146484	0	
8.55255	-0.0152588	0	
8.5495	-0.0158691	0	
8.54797	-0.0161743	0	
8.54797	-0.0170898	0	
8.54645	-0.0184631	0	
8.54797	-0.0196838	0	
8.5495	-0.0212097	0	
8.54797	-0.0234985	0	
8.55255	-0.0253296	0	
8.55408	-0.027771	0	
8.55103	-0.0297546	0	
8.55103	-0.0311279	0	
8.55255	-0.032959	0	
8.55103	-0.0344849	0	
8.54645	-0.0357056	0	
8.54492	-0.0369263	0	
8.55255	-0.0384521	0	
8.55255	-0.0402832	0	
8.5556	-0.0419617	0	
8.55255	-0.0439453	0	
8.55408	-0.0460815	0	
8.55255	-0.0480652	0	
8.55408	-0.0498962	0	
8.55103	-0.0515747	0	
8.55103	-0.0511169	0	
8.54797	-0.0500488	0	
8.5495	-0.0473022	0	
8.55408	-0.0434875	0	
8.55408	-0.038147	0	
8.55713	-0.0320435	0	
8.5556	-0.0248718	0	
8.5556	-0.0160217	0	
8.55408	-0.00762939	0	
8.5495	0.000915527	0	
8.54797	0.0088501	0	
8.5495	0.0161743	0	
8.54797	0.0238037	0	
8.55408	0.0311279	0	
8.55255	0.0387573	0	
8.55255	0.045166	0	
8.5556	0.0512695	0	
8.55255	0.0569153	0	
8.54797	0.0627136	0	
8.55103	0.068512	0	
8.55255	0.0744629	0	
8.55103	0.0801086	0	
8.5495	0.085144	0	
8.55103	0.0898743	0	
8.5556	0.0953674	0	
8.55408	0.10025	0	
8.55408	0.104218	0	
8.5556	0.10849	0	
8.55408	0.112	0	
8.5495	0.114288	0	
8.5495	0.115509	0	
8.5495	0.115204	0	
8.54797	0.112457	0	
8.55408	0.106964	0	
8.55408	0.0982666	0	
8.55408	0.0865173	0	
8.55408	0.0718689	0	
8.55255	0.0552368	0	
8.5495	0.0375366	0	
8.55255	0.017395	0	
8.55255	-0.00198364	0	
8.54797	-0.0213623	0	
8.5495	-0.039978	0	
8.5556	-0.0572205	0	
8.55408	-0.0724792	0	
8.55255	-0.0871277	0	
8.55408	-0.0997925	0	
8.55408	-0.110321	0	
8.55255	-0.119324	0	
8.55103	-0.125427	0	
8.55103	-0.131073	0	
8.5495	-0.134125	0	
8.55255	-0.136719	0	
8.55408	-0.138702	0	
8.55255	-0.139618	0	
8.55103	-0.140076	0	
8.55408	-0.139313	0	
8.5556	-0.138092	0	
8.55255	-0.137177	0	
8.55408	-0.13504	0	
8.55255	-0.133514	0	
8.5495	-0.132294	0	
8.54797	-0.130615	0	
8.55103	-0.1297	0	
8.5495	-0.128479	0	
8.5556	-0.127563	0	
8.55408	-0.126648	0	
8.55255	-0.125885	0	
8.55255	-0.124359	0	
8.5495	-0.123138	0	
8.54797	-0.121613	0	
8.5495	-0.119934	0	
8.55103	-0.118408	0	
8.5495	-0.117645	0	
8.55713	-0.11673	0	
8.55255	-0.116272	0	
8.55255	-0.116882	0	
8.55255	-0.117798	0	
8.55408	-0.117645	0	
8.54797	-0.113525	0	
8.5495	-0.102539	0	
8.5495	-0.0814819	0	
8.5495	-0.0482178	0	
8.55408	-0.000457764	0	
8.55255	0.0613403	0	
8.55408	0.137787	0	
8.55255	0.226288	0	
8.55255	0.325928	0	
8.55255	0.434418	0	
8.55103	0.547028	0	
8.54797	0.660706	0	
8.55103	0.7724	0	
8.54797	0.877686	0	
8.54797	0.972748	0	
8.55103	1.05423	0	
8.5495	1.11786	0	
8.5495	1.15799	0	
8.55103	1.16699	0	
8.54645	1.13892	0	
8.54492	1.07132	0	
8.5434	0.965271	0	
8.54492	0.823212	0	
8.54492	0.652466	0	
8.54645	0.461273	0	
8.54645	0.263062	0	
8.54645	0.0697327	0	
8.54797	-0.105743	0	
8.54645	-0.253448	0	
8.5434	-0.365448	0	
8.54034	-0.437469	0	
8.54187	-0.471344	0	
8.54034	-0.471802	0	
8.54034	-0.446472	0	
8.54187	-0.406647	0	
8.54645	-0.360565	0	
8.54645	-0.316772	0	
8.54797	-0.280914	0	
8.54492	-0.255127	0	
8.54492	-0.240479	0	
8.5434	-0.235291	0	
8.54034	-0.236816	0	
8.54187	-0.24231	0	
8.54492	-0.249939	0	
8.54797	-0.2565	0	
8.5495	-0.261993	0	
8.54797	-0.264282	0	
8.5495	-0.263977	0	
8.55255	-0.260925	0	
8.54797	-0.255737	0	
8.54492	-0.248871	0	
8.54797	-0.241241	0	
8.54797	-0.233002	0	
8.5495	-0.224915	0	
8.5495	-0.217743	0	
8.55103	-0.211182	0	
8.55103	-0.205536	0	
8.55255	-0.200043	0	
8.5495	-0.195923	0	
8.5495	-0.191803	0	
8.54797	-0.188599	0	
8.54645	-0.184631	0	
8.54797	-0.181122	0	
8.55255	-0.177917	0	
8.5495	-0.174713	0	
8.55103	-0.171204	0	
8.55255	-0.167847	0	
8.5495	-0.163574	0	
8.55103	-0.160065	0	
8.54797	-0.156097	0	
8.54492	-0.151825	0	
8.54492	-0.148163	0	
8.54645	-0.144043	0	
8.54645	-0.139923	0	
8.54797	-0.135956	0	
8.55103	-0.131683	0	
8.5495	-0.127563	0	
8.54797	-0.123596	0	
8.54645	-0.119629	0	
8.54797	-0.116425	0	
8.54492	-0.112915	0	
8.5434	-0.109406	0	
8.54034	-0.106049	0	
8.54797	-0.102997	0	
8.54797	-0.100098	0	
8.5495	-0.0971985	0	
8.54797	-0.0944519	0	
8.5495	-0.0912476	0	
8.54645	-0.0880432	0	
8.54645	-0.0842285	0	
8.54645	-0.0804138	0	
8.54492	-0.075531	0	
8.5434	-0.071106	0	
8.54797	-0.0663757	0	
8.54645	-0.0616455	0	
8.5495	-0.0572205	0	
8.54797	-0.0531006	0	
8.54797	-0.0491333	0	
8.54187	-0.0448608	0	
8.54645	-0.0404358	0	
8.5434	-0.0364685	0	
8.5434	-0.0317383	0	
8.54187	-0.0274658	0	
8.5434	-0.0222778	0	
8.54797	-0.0166321	0	
8.54645	-0.0115967	0	
8.54645	-0.00564575	0	
8.54492	0.000305176	0	
8.5434	0.00595093	0	
8.5434	0.0114441	0	
8.54034	0.0172424	0	
8.5434	0.0233459	0	
8.54492	0.0291443	0	
8.54187	0.03479	0	
8.5434	0.0396729	0	
8.54797	0.0454712	0	
8.54492	0.050354	0	
8.54645	0.0556946	0	
8.54187	0.0601196	0	
8.54187	0.0646973	0	
8.5434	0.0688171	0	
8.5434	0.072937	0	
8.5434	0.0767517	0	
8.54034	0.0788879	0	
8.54645	0.0811768	0	
8.5434	0.0831604	0	
8.54187	0.0845337	0	
8.54645	0.085907	0	
8.5434	0.0868225	0	
8.54187	0.0883484	0	
8.53729	0.0894165	0	
8.54034	0.0912476	0	
8.54034	0.092926	0	
8.54034	0.0950623	0	
8.54034	0.0968933	0	
8.54187	0.0993347	0	
8.54492	0.101471	0	
8.5434	0.104065	0	
8.5434	0.106964	0	
8.54034	0.109406	0	
8.53729	0.111542	0	
8.53882	0.113983	0	
8.53882	0.115814	0	
8.53882	0.11734	0	
8.53882	0.117798	0	
8.54187	0.117035	0	
8.54187	0.114746	0	
8.54034	0.111847	0	
8.53882	0.107422	0	
8.5434	0.101776	0	
8.54034	0.0959778	0	
8.53882	0.0889587	0	
8.53729	0.0814819	0	
8.54034	0.0733948	0	
8.54187	0.0650024	0	
8.54187	0.0567627	0	
8.54492	0.0482178	0	
8.54187	0.040741	0	
8.54034	0.0332642	0	
8.53729	0.0260925	0	
8.54187	0.0184631	0	
8.53577	0.0112915	0	
8.53424	0.00442505	0	
8.53882	-0.00228882	0	
8.54034	-0.0088501	0	
8.54034	-0.0152588	0	
8.54492	-0.0213623	0	
8.5434	-0.0259399	0	
8.53729	-0.0306702	0	
8.54034	-0.0337219	0	
8.53729	-0.0364685	0	
8.53577	-0.0382996	0	
8.53882	-0.0386047	0	
8.53577	-0.0390625	0	
8.5434	-0.0387573	0	
8.54034	-0.038147	0	
8.54034	-0.0375366	0	
8.54187	-0.0367737	0	
8.54187	-0.0354004	0	
8.53729	-0.0343323	0	
8.53882	-0.032959	0	
8.53882	-0.0314331	0	
8.53577	-0.0296021	0	
8.53577	-0.0283813	0	
8.53882	-0.0265503	0	
8.53729	-0.0250244	0	
8.54034	-0.0236511	0	
8.54187	-0.0222778	0	
8.53729	-0.0210571	0	
8.54034	-0.019989	0	
8.53424	-0.0187683	0	
8.53577	-0.0178528	0	
8.53424	-0.0163269	0	
8.53577	-0.0160217	0	
8.53729	-0.0151062	0	
8.54034	-0.0146484	0	
8.53882	-0.0141907	0	
8.53882	-0.0140381	0	
8.53577	-0.0140381	0	
8.53577	-0.0138855	0	
8.53271	-0.0132751	0	
8.53271	-0.0132751	0	
8.53271	-0.0128174	0	
8.53271	-0.012207	0	
8.53729	-0.0115967	0	
8.54034	-0.0105286	0	
8.53882	-0.0105286	0	
8.53882	-0.0108337	0	
8.53882	-0.0111389	0	
8.53729	-0.012207	0	
8.53271	-0.0137329	0	
8.53577	-0.015564	0	
8.53271	-0.0178528	0	
8.53424	-0.0202942	0	
8.53729	-0.0227356	0	
8.53729	-0.025177	0	
8.53882	-0.0274658	0	
8.54034	-0.0292969	0	
8.53424	-0.0311279	0	
8.53424	-0.032196	0	
8.53577	-0.0331116	0	
8.53424	-0.0334167	0	
8.53424	-0.0341797	0	
8.53271	-0.03479	0	
8.53424	-0.035553	0	
8.53882	-0.0366211	0	
8.53577	-0.0375366	0	
8.53577	-0.0389099	0	
8.53271	-0.0404358	0	
8.53577	-0.0419617	0	
8.53119	-0.0428772	0	
8.53577	-0.0440979	0	
8.53424	-0.0448608	0	
8.53119	-0.0456238	0	
8.53424	-0.0457764	0	
8.53577	-0.0463867	0	
8.53271	-0.0471497	0	
8.53577	-0.0482178	0	
8.53424	-0.0488281	0	
8.53271	-0.0498962	0	
8.53119	-0.0508118	0	
8.52966	-0.0514221	0	
8.53271	-0.0521851	0	
8.53424	-0.0534058	0	
8.53424	-0.0541687	0	
8.53424	-0.0549316	0	
8.53729	-0.0559998	0	
8.53729	-0.0569153	0	
8.53577	-0.0579834	0	
8.53119	-0.0584412	0	
8.53271	-0.0588989	0	
8.53119	-0.058136	0	
8.52966	-0.0559998	0	
8.53271	-0.0526428	0	
8.53119	-0.0479126	0	
8.53577	-0.0424194	0	
8.53271	-0.0350952	0	
8.53271	-0.0270081	0	
8.53424	-0.0175476	0	
8.53271	-0.00823975	0	
8.53119	0.00106812	0	
8.53271	0.010376	0	
8.53119	0.0184631	0	
8.53271	0.0268555	0	
8.53119	0.0340271	0	
8.52966	0.0402832	0	
8.53729	0.0463867	0	
8.53577	0.0509644	0	
8.53424	0.0553894	0	
8.52966	0.0598145	0	
8.53271	0.0643921	0	
8.52966	0.0695801	0	
8.52661	0.0749207	0	
8.52966	0.0798035	0	
8.52966	0.0852966	0	
8.53119	0.0906372	0	
8.53271	0.09552	0	
8.53577	0.100098	0	
8.53271	0.104218	0	
8.53271	0.10788	0	
8.53271	0.110321	0	
8.52966	0.111389	0	
8.52814	0.110168	0	
8.52966	0.106354	0	
8.53271	0.0999451	0	
8.53271	0.0907898	0	
8.53271	0.0790405	0	
8.53577	0.0654602	0	
8.53424	0.0502014	0	
8.52966	0.0341797	0	
8.52966	0.0163269	0	
8.53119	-0.00106812	0	
8.53119	-0.018158	0	
8.52966	-0.0344849	0	
8.53271	-0.0494385	0	
8.53119	-0.0634766	0	
8.53424	-0.0758362	0	
8.53271	-0.0871277	0	
8.53119	-0.096283	0	
8.52814	-0.104065	0	
8.53271	-0.111084	0	
8.52814	-0.116272	0	
8.52661	-0.120544	0	
8.53119	-0.123901	0	
8.53424	-0.126495	0	
8.53271	-0.128479	0	
8.53271	-0.129547	0	
8.53119	-0.129852	0	
8.53271	-0.1297	0	
8.53119	-0.129089	0	
8.52966	-0.128326	0	
8.52966	-0.127258	0	
8.52814	-0.125732	0	
8.52966	-0.124512	0	
8.53271	-0.123444	0	
8.52966	-0.122528	0	
8.53119	-0.12146	0	
8.53424	-0.120544	0	
8.53729	-0.119171	0	
8.53271	-0.11795	0	
8.52966	-0.116882	0	
8.53119	-0.115509	0	
8.53119	-0.114136	0	
8.52966	-0.112457	0	
8.52966	-0.111084	0	
8.53119	-0.110626	0	
8.53577	-0.110474	0	
8.53424	-0.110931	0	
8.53577	-0.112152	0	
8.53119	-0.112	0	
8.52966	-0.108643	0	
8.53119	-0.098877	0	
8.52661	-0.0791931	0	
8.52966	-0.0471497	0	
8.53271	-0.000610352	0	
8.53729	0.059967	0	
8.53119	0.13443	0	
8.53577	0.221558	0	
8.52814	0.319061	0	
8.53271	0.425262	0	
8.52814	0.536499	0	
8.52966	0.648804	0	
8.52814	0.757446	0	
8.52814	0.85907	0	
8.52966	0.950317	0	
8.52814	1.02814	0	
8.53271	1.08978	0	
8.53119	1.13007	0	
8.53119	1.14273	0	
8.52814	1.12091	0	
8.52814	1.06033	0	
8.52966	0.962067	0	
8.52661	0.828552	0	
8.52966	0.667419	0	
8.53119	0.486908	0	
8.52966	0.298157	0	
8.52814	0.110931	0	
8.52509	-0.0624084	0	
8.52509	-0.210571	0	
8.52509	-0.32486	0	
8.52509	-0.401459	0	
8.52356	-0.440216	0	
8.52051	-0.446014	0	
8.52203	-0.426483	0	
8.52661	-0.391235	0	
8.53119	-0.348969	0	
8.52814	-0.308228	0	
8.52966	-0.273895	0	
8.53119	-0.248718	0	
8.52814	-0.233765	0	
8.52356	-0.227814	0	
8.52661	-0.228424	0	
8.52661	-0.232697	0	
8.52966	-0.240021	0	
8.52814	-0.246277	0	
8.53424	-0.25116	0	
8.53271	-0.253906	0	
8.53577	-0.254059	0	
8.53271	-0.252075	0	
8.53424	-0.247955	0	
8.53424	-0.24292	0	
8.53424	-0.236969	0	
8.53119	-0.23056	0	
8.53577	-0.223694	0	
8.53271	-0.218353	0	
8.54034	-0.212555	0	
8.53882	-0.207214	0	
8.53882	-0.202332	0	
8.53882	-0.198059	0	
8.53729	-0.193939	0	
8.53424	-0.189972	0	
8.53271	-0.185699	0	
8.53729	-0.181885	0	
8.53424	-0.17807	0	
8.53729	-0.173798	0	
8.53882	-0.169067	0	
8.54187	-0.164642	0	
8.54187	-0.160675	0	
8.53729	-0.156555	0	
8.53729	-0.151672	0	
8.53424	-0.147858	0	
8.53424	-0.14328	0	
8.53729	-0.139465	0	
8.53577	-0.135651	0	
8.53729	-0.132751	0	
8.54034	-0.129852	0	
8.53882	-0.127258	0	
8.54187	-0.124359	0	
8.53729	-0.121765	0	
8.53729	-0.118713	0	
8.53577	-0.115967	0	
8.53271	-0.11261	0	
8.53577	-0.1091	0	
8.53729	-0.105743	0	
8.53729	-0.101776	0	
8.54034	-0.0973511	0	
8.53882	-0.0930786	0	
8.53882	-0.0891113	0	
8.53882	-0.0845337	0	
8.53882	-0.0804138	0	
8.53729	-0.0765991	0	
8.53882	-0.0724792	0	
8.53729	-0.0683594	0	
8.53882	-0.0646973	0	
8.54187	-0.0604248	0	
8.5434	-0.0566101	0	
8.5434	-0.0526428	0	
8.5434	-0.0488281	0	
8.54187	-0.0444031	0	
8.5434	-0.0401306	0	
8.5434	-0.0350952	0	
8.53882	-0.0299072	0	
8.54187	-0.0244141	0	
8.54034	-0.0190735	0	
8.54034	-0.0137329	0	
8.54492	-0.00762939	0	
8.54797	-0.00198364	0	
8.54645	0.00396729	0	
8.54645	0.010376	0	
8.5434	0.0170898	0	
8.54034	0.0236511	0	
8.54034	0.0302124	0	
8.53882	0.0370789	0	
8.54187	0.0427246	0	
8.54492	0.0494385	0	
8.5434	0.0547791	0	
8.54492	0.0604248	0	
8.54492	0.065918	0	
8.54645	0.0712585	0	
8.54492	0.0762939	0	
8.5434	0.0801086	0	
8.54034	0.0846863	0	
8.5434	0.088501	0	
8.54492	0.0923157	0	
8.5495	0.0958252	0	
8.54492	0.0984192	0	
8.54797	0.100861	0	
8.55255	0.102997	0	
8.54645	0.104523	0	
8.5434	0.106049	0	
8.5434	0.107574	0	
8.54492	0.109863	0	
8.54492	0.112	0	
8.54492	0.114594	0	
8.54645	0.116577	0	
8.54797	0.118561	0	
8.54797	0.120544	0	
8.54797	0.122375	0	
8.54645	0.123901	0	
8.54645	0.124817	0	
8.54797	0.125275	0	
8.54492	0.125122	0	
8.54492	0.124054	0	
8.54797	0.122833	0	
8.5495	0.120697	0	
8.54797	0.118408	0	
8.55255	0.115356	0	
8.55103	0.111237	0	
8.5495	0.106812	0	
8.55103	0.101624	0	
8.54645	0.0961304	0	
8.54797	0.0897217	0	
8.54797	0.0830078	0	
8.54645	0.0752258	0	
8.54797	0.0672913	0	
8.55255	0.0588989	0	
8.55408	0.0500488	0	
8.55408	0.0413513	0	
8.55408	0.0328064	0	
8.5495	0.0233459	0	
8.55255	0.0141907	0	
8.55255	0.00564575	0	
8.54797	-0.00259399	0	
8.55103	-0.0112915	0	
8.5556	-0.0196838	0	
8.5556	-0.0279236	0	
8.56171	-0.0354004	0	
8.55865	-0.0421143	0	
8.55408	-0.0474548	0	
8.55408	-0.0521851	0	
8.55255	-0.0564575	0	
8.55255	-0.0588989	0	
8.55713	-0.0602722	0	
8.5556	-0.0601196	0	
8.55713	-0.0585938	0	
8.55865	-0.0569153	0	
8.55865	-0.0547791	0	
8.55865	-0.0531006	0	
8.56018	-0.0508118	0	
8.55713	-0.0488281	0	
8.55713	-0.0468445	0	
8.5556	-0.0453186	0	
8.55865	-0.0431824	0	
8.5556	-0.0418091	0	
8.55865	-0.0404358	0	
8.56323	-0.0395203	0	
8.56476	-0.0384521	0	
8.56171	-0.0369263	0	
8.56171	-0.0352478	0	
8.56018	-0.0337219	0	
8.55865	-0.0318909	0	
8.55865	-0.0309753	0	
8.55713	-0.0289917	0	
8.56171	-0.0280762	0	
8.56171	-0.0268555	0	
8.56476	-0.0262451	0	
8.56476	-0.0256348	0	
8.56323	-0.0241089	0	
8.56476	-0.0230408	0	
8.56323	-0.0218201	0	
8.56323	-0.0198364	0	
8.56171	-0.0184631	0	
8.56171	-0.0167847	0	
8.56628	-0.0157166	0	
8.56934	-0.0152588	0	
8.56934	-0.015564	0	
8.56476	-0.0167847	0	
8.56781	-0.0175476	0	
8.56476	-0.0186157	0	
8.56628	-0.0202942	0	
8.56476	-0.0216675	0	
8.56476	-0.0227356	0	
8.56628	-0.0236511	0	
8.56934	-0.0247192	0	
8.57086	-0.0248718	0	
8.56934	-0.0256348	0	
8.57239	-0.0265503	0	
8.57391	-0.0271606	0	
8.57239	-0.0279236	0	
8.57239	-0.0283813	0	
8.57086	-0.0296021	0	
8.56934	-0.0308228	0	
8.56934	-0.0320435	0	
8.57086	-0.032959	0	
8.56934	-0.0344849	0	
8.57086	-0.0358582	0	
8.57391	-0.0370789	0	
8.57544	-0.0386047	0	
8.57239	-0.0401306	0	
8.57239	-0.0416565	0	
8.57086	-0.0428772	0	
8.57239	-0.0442505	0	
8.57544	-0.0456238	0	
8.57239	-0.0466919	0	
8.57697	-0.0482178	0	
8.57544	-0.0495911	0	
8.57849	-0.0508118	0	
8.58002	-0.0523376	0	
8.57697	-0.0526428	0	
8.57544	-0.0534058	0	
8.57544	-0.0546265	0	
8.57697	-0.0549316	0	
8.57544	-0.0553894	0	
8.58002	-0.0559998	0	
8.58154	-0.0567627	0	
8.58307	-0.0576782	0	
8.58002	-0.0578308	0	
8.58154	-0.0590515	0	
8.58002	-0.0601196	0	
8.58002	-0.0610352	0	
8.58154	-0.0621033	0	
8.58307	-0.0627136	0	
8.58002	-0.0630188	0	
8.58154	-0.0631714	0	
8.58154	-0.0630188	0	
8.58307	-0.0630188	0	
8.58612	-0.0630188	0	
8.58612	-0.062561	0	
8.58765	-0.0627136	0	
8.58154	-0.0619507	0	
8.58307	-0.0624084	0	
8.58307	-0.0624084	0	
8.58459	-0.0630188	0	
8.58307	-0.0630188	0	
8.58917	-0.0637817	0	
8.58765	-0.0650024	0	
8.5907	-0.0653076	0	
8.5907	-0.0663757	0	
8.58765	-0.0674438	0	
8.58765	-0.0679016	0	
8.58459	-0.0669861	0	
8.58612	-0.0653076	0	
8.58765	-0.0619507	0	
8.58765	-0.0575256	0	
8.59222	-0.0515747	0	
8.59222	-0.0447083	0	
8.59375	-0.0364685	0	
8.59222	-0.0271606	0	
8.59222	-0.0166321	0	
8.5907	-0.0062561	0	
8.5907	0.00335693	0	
8.59222	0.0119019	0	
8.58917	0.019989	0	
8.59528	0.0270081	0	
8.59375	0.032959	0	
8.59528	0.0378418	0	
8.5968	0.0415039	0	
8.5968	0.0440979	0	
8.5968	0.0468445	0	
8.59528	0.0494385	0	
8.59833	0.0521851	0	
8.59375	0.0561523	0	
8.59528	0.0605774	0	
8.59833	0.0660706	0	
8.59985	0.0723267	0	
8.60291	0.0791931	0	
8.60138	0.0852966	0	
8.60443	0.0915527	0	
8.60443	0.0971985	0	
8.59985	0.101471	0	
8.59985	0.10498	0	
8.59985	0.106354	0	
8.59985	0.104675	0	
8.60138	0.100861	0	
8.60596	0.0938416	0	
8.60291	0.08255	0	
8.60748	0.0697327	0	
8.60748	0.0546265	0	
8.60748	0.0395203	0	
8.60443	0.0224304	0	
8.60443	0.00473022	0	
8.60443	-0.012207	0	
8.60291	-0.0282288	0	
8.60443	-0.0437927	0	
8.61053	-0.0575256	0	
8.61053	-0.0701904	0	
8.61053	-0.0817871	0	
8.60748	-0.0917053	0	
8.60901	-0.10025	0	
8.61053	-0.106659	0	
8.61053	-0.112762	0	
8.60901	-0.117035	0	
8.60901	-0.119934	0	
8.61206	-0.122375	0	
8.61206	-0.123444	0	
8.61206	-0.124054	0	
8.61359	-0.124512	0	
8.61816	-0.123749	0	
8.61511	-0.122833	0	
8.61359	-0.12146	0	
8.61053	-0.120239	0	
8.61359	-0.119629	0	
8.61664	-0.118713	0	
8.61511	-0.118256	0	
8.61816	-0.117645	0	
8.62274	-0.116577	0	
8.61969	-0.116882	0	
8.61969	-0.11673	0	
8.61969	-0.116425	0	
8.61969	-0.116577	0	
8.61816	-0.115814	0	
8.61816	-0.115662	0	
8.61969	-0.114288	0	
8.62122	-0.113373	0	
8.62579	-0.112152	0	
8.62732	-0.110931	0	
8.62884	-0.110779	0	
8.62427	-0.110779	0	
8.6319	-0.110626	0	
8.62427	-0.1091	0	
8.62274	-0.10376	0	
8.62427	-0.090332	0	
8.62427	-0.0671387	0	
8.62884	-0.030365	0	
8.62732	0.0202942	0	
8.63037	0.0840759	0	
8.63342	0.161285	0	
8.62884	0.249786	0	
8.6319	0.348969	0	
8.63037	0.45578	0	
8.62884	0.566406	0	
8.62884	0.677338	0	
8.63037	0.783081	0	
8.63342	0.881958	0	
8.63647	0.968628	0	
8.63647	1.04111	0	
8.63647	1.0939	0	
8.63342	1.12244	0	
8.63495	1.11984	0	
8.6319	1.08124	0	
8.63495	1.00464	0	
8.6319	0.891724	0	
8.6319	0.745544	0	
8.63495	0.574341	0	
8.63647	0.388489	0	
8.6319	0.198669	0	
8.63647	0.0167847	0	
8.63647	-0.145874	0	
8.63647	-0.279541	0	
8.63342	-0.377502	0	
8.63342	-0.437012	0	
8.63647	-0.460663	0	
8.638	-0.453796	0	
8.64105	-0.425415	0	
8.64105	-0.384521	0	
8.64105	-0.341492	0	
8.6441	-0.301361	0	
8.6441	-0.269318	0	
8.64716	-0.24704	0	
8.64258	-0.235138	0	
8.6441	-0.231628	0	
8.64563	-0.233612	0	
8.64563	-0.238953	0	
8.6441	-0.245209	0	
8.65021	-0.250702	0	
8.65173	-0.254364	0	
8.65326	-0.25528	0	
8.65631	-0.253906	0	
8.65173	-0.250854	0	
8.65326	-0.245972	0	
8.65478	-0.240631	0	
8.65631	-0.234985	0	
8.65936	-0.230255	0	
8.66089	-0.225067	0	
8.66241	-0.22049	0	
8.66089	-0.21637	0	
8.66241	-0.21225	0	
8.66241	-0.20813	0	
8.66241	-0.20462	0	
8.66241	-0.200195	0	
8.65936	-0.195618	0	
8.66394	-0.190582	0	
8.66394	-0.185242	0	
8.66241	-0.180206	0	
8.66699	-0.175018	0	
8.66852	-0.170898	0	
8.66852	-0.166626	0	
8.67157	-0.162659	0	
8.67004	-0.159302	0	
8.66852	-0.155945	0	
8.66852	-0.152893	0	
8.66852	-0.149994	0	
8.67004	-0.147247	0	
8.67157	-0.14389	0	
8.67004	-0.141144	0	
8.67615	-0.137329	0	
8.67615	-0.133972	0	
8.68072	-0.129547	0	
8.68072	-0.125122	0	
8.67767	-0.119934	0	
8.67615	-0.115051	0	
8.67767	-0.110016	0	
8.67462	-0.105286	0	
8.67767	-0.101471	0	
8.6792	-0.0985718	0	
8.68225	-0.0961304	0	
8.6853	-0.0942993	0	
8.68072	-0.0924683	0	
8.6853	-0.0904846	0	
8.68225	-0.0888062	0	
8.68225	-0.0863647	0	
8.68378	-0.0839233	0	
8.6853	-0.0810242	0	
8.6853	-0.0769043	0	
8.68683	-0.0723267	0	
8.69141	-0.0669861	0	
8.68835	-0.0614929	0	
8.69141	-0.055542	0	
8.69141	-0.0497437	0	
8.68835	-0.0442505	0	
8.68835	-0.0382996	0	
8.68988	-0.0320435	0	
8.69293	-0.0263977	0	
8.69141	-0.0212097	0	
8.69446	-0.0157166	0	
8.69751	-0.0102234	0	
8.69751	-0.00579834	0	
8.69751	-0.000915527	0	
8.69598	0.00366211	0	
8.69751	0.00823975	0	
8.69293	0.0134277	0	
8.69598	0.0189209	0	
8.69751	0.0245667	0	
8.70056	0.0308228	0	
8.70056	0.0369263	0	
8.70361	0.042572	0	
8.70361	0.0488281	0	
8.70514	0.0547791	0	
8.70514	0.059967	0	
8.70514	0.0654602	0	
8.70361	0.0698853	0	
8.70056	0.0747681	0	
8.70514	0.0793457	0	
8.70666	0.0830078	0	
8.70666	0.0868225	0	
8.71124	0.0898743	0	
8.71277	0.0935364	0	
8.71429	0.0967407	0	
8.70972	0.10025	0	
8.70819	0.103607	0	
8.70972	0.106964	0	
8.71124	0.110931	0	
8.70972	0.113525	0	
8.71429	0.115814	0	
8.71582	0.116882	0	
8.71735	0.11734	0	
8.7204	0.117645	0	
8.72192	0.11734	0	
8.7204	0.11734	0	
8.71735	0.116272	0	
8.71735	0.115356	0	
8.71582	0.114594	0	
8.71582	0.114594	0	
8.71887	0.113678	0	
8.72192	0.11322	0	
8.72498	0.11261	0	
8.7265	0.112152	0	
8.7265	0.110931	0	
8.72803	0.108948	0	
8.72498	0.105743	0	
8.72345	0.101318	0	
8.72803	0.0959778	0	
8.72803	0.0891113	0	
8.73108	0.0819397	0	
8.73108	0.0738525	0	
8.73413	0.065155	0	
8.73718	0.0563049	0	
8.73871	0.0468445	0	
8.73566	0.0382996	0	
8.73108	0.0300598	0	
8.73108	0.0212097	0	
8.73566	0.0137329	0	
8.7326	0.00549316	0	
8.73566	-0.00228882	0	
8.74023	-0.0105286	0	
8.74176	-0.0180054	0	
8.74176	-0.0253296	0	
8.74481	-0.0331116	0	
8.74481	-0.0396729	0	
8.74481	-0.0456238	0	
8.74023	-0.0506592	0	
8.74481	-0.0550842	0	
8.74329	-0.0585938	0	
8.74634	-0.0608826	0	
8.74939	-0.0627136	0	
8.74634	-0.063324	0	
8.75244	-0.0636292	0	
8.74939	-0.0630188	0	
8.75092	-0.0621033	0	
8.74634	-0.0601196	0	
8.75244	-0.0582886	0	
8.74939	-0.0550842	0	
8.75397	-0.0524902	0	
8.75702	-0.050354	0	
8.75397	-0.0486755	0	
8.75854	-0.0473022	0	
8.75854	-0.045929	0	
8.75854	-0.0454712	0	
8.75854	-0.0448608	0	
8.76007	-0.0444031	0	
8.75549	-0.0444031	0	
8.76007	-0.043335	0	
8.7616	-0.0428772	0	
8.76007	-0.0418091	0	
8.76312	-0.0398254	0	
8.76923	-0.0379944	0	
8.76465	-0.0364685	0	
8.76617	-0.0349426	0	
8.7677	-0.0335693	0	
8.7677	-0.0328064	0	
8.76465	-0.032196	0	
8.7677	-0.0318909	0	
8.76617	-0.0315857	0	
8.76617	-0.0312805	0	
8.77075	-0.0315857	0	
8.77228	-0.0312805	0	
8.77838	-0.0311279	0	
8.77686	-0.0308228	0	
8.7738	-0.0309753	0	
8.7738	-0.0308228	0	
8.77228	-0.0305176	0	
8.77686	-0.0305176	0	
8.7738	-0.0308228	0	
8.77686	-0.0317383	0	
8.78143	-0.0325012	0	
8.78296	-0.0341797	0	
8.78143	-0.0352478	0	
8.78296	-0.0367737	0	
8.78296	-0.0382996	0	
8.78448	-0.0390625	0	
8.78296	-0.040741	0	
8.78143	-0.0421143	0	
8.78448	-0.043335	0	
8.78448	-0.0448608	0	
8.78754	-0.045929	0	
8.79364	-0.0469971	0	
8.79211	-0.0480652	0	
8.79059	-0.0494385	0	
8.79211	-0.0508118	0	
8.79059	-0.0523376	0	
8.79059	-0.0537109	0	
8.79211	-0.0552368	0	
8.78906	-0.0567627	0	
8.79211	-0.0585938	0	
8.79669	-0.0602722	0	
8.79974	-0.0619507	0	
8.79822	-0.063324	0	
8.79974	-0.0643921	0	
8.79974	-0.0650024	0	
8.79822	-0.0653076	0	
8.80127	-0.0656128	0	
8.79822	-0.0657654	0	
8.79822	-0.0654602	0	
8.80127	-0.0657654	0	
8.8028	-0.0663757	0	
8.8028	-0.0675964	0	
8.80737	-0.0688171	0	
8.80585	-0.0706482	0	
8.8089	-0.0724792	0	
8.80737	-0.0733948	0	
8.80432	-0.0741577	0	
8.80737	-0.0744629	0	
8.80585	-0.0749207	0	
8.8089	-0.0743103	0	
8.8089	-0.0740051	0	
8.81348	-0.0733948	0	
8.81348	-0.0726318	0	
8.81348	-0.0724792	0	
8.81653	-0.0715637	0	
8.81195	-0.0708008	0	
8.81348	-0.0706482	0	
8.81348	-0.0706482	0	
8.81348	-0.0704956	0	
8.81348	-0.0712585	0	
8.82111	-0.0724792	0	
8.82111	-0.0721741	0	
8.81805	-0.0730896	0	
8.82263	-0.0737	0	
8.82111	-0.0743103	0	
8.82111	-0.0749207	0	
8.82111	-0.0752258	0	
8.82111	-0.0753784	0	
8.82263	-0.0752258	0	
8.82263	-0.0744629	0	
8.82568	-0.0730896	0	
8.82874	-0.0706482	0	
8.82721	-0.0680542	0	
8.83179	-0.0645447	0	
8.82874	-0.0592041	0	
8.83026	-0.0535583	0	
8.83026	-0.0463867	0	
8.82874	-0.0386047	0	
8.82874	-0.0300598	0	
8.83179	-0.0215149	0	
8.83484	-0.01297	0	
8.83636	-0.00473022	0	
8.83484	0.00289917	0	
8.83789	0.0106812	0	
8.83636	0.0177002	0	
8.83636	0.0248718	0	
8.83331	0.0312805	0	
8.83484	0.0372314	0	
8.83789	0.0421143	0	
8.83789	0.0468445	0	
8.84094	0.0518799	0	
8.84247	0.0563049	0	
8.84399	0.0610352	0	
8.84399	0.0660706	0	
8.84399	0.0714111	0	
8.84094	0.0770569	0	
8.84094	0.0828552	0	
8.83942	0.0895691	0	
8.84247	0.0964355	0	
8.84399	0.102539	0	
8.84552	0.10788	0	
8.84857	0.111542	0	
8.85162	0.114288	0	
8.85162	0.113831	0	
8.8501	0.111389	0	
8.84705	0.106049	0	
8.84857	0.0976562	0	
8.8501	0.0865173	0	
8.8501	0.072937	0	
8.85162	0.0579834	0	
8.85162	0.0415039	0	
8.85315	0.0239563	0	
8.85773	0.00610352	0	
8.85925	-0.0115967	0	
8.85773	-0.0285339	0	
8.8562	-0.0439453	0	
8.8562	-0.0582886	0	
8.8562	-0.0704956	0	
8.85925	-0.0816345	0	
8.8562	-0.0909424	0	
8.85925	-0.0984192	0	
8.8623	-0.104218	0	
8.86383	-0.1091	0	
8.8623	-0.112152	0	
8.8623	-0.114594	0	
8.8623	-0.115509	0	
8.86078	-0.11673	0	
8.86078	-0.116272	0	
8.86383	-0.115814	0	
8.86383	-0.115814	0	
8.86688	-0.115051	0	
8.86993	-0.114136	0	
8.86841	-0.113525	0	
8.87299	-0.112762	0	
8.86993	-0.111542	0	
8.86993	-0.110474	0	
8.87146	-0.109253	0	
8.86993	-0.107269	0	
8.87146	-0.106049	0	
8.87146	-0.104675	0	
8.87146	-0.103302	0	
8.87756	-0.102386	0	
8.87451	-0.101624	0	
8.87604	-0.101013	0	
8.87604	-0.10025	0	
8.87604	-0.100555	0	
8.87604	-0.0999451	0	
8.87756	-0.100403	0	
8.87909	-0.101624	0	
8.87756	-0.102539	0	
8.87909	-0.101929	0	
8.88214	-0.0987244	0	
8.88214	-0.0888062	0	
8.88214	-0.0697327	0	
8.88214	-0.0382996	0	
8.88367	0.00564575	0	
8.88367	0.0631714	0	
8.88214	0.13382	0	
8.88214	0.215912	0	
8.88061	0.308228	0	
8.88672	0.407867	0	
8.88672	0.512848	0	
8.88977	0.618744	0	
8.8913	0.722961	0	
8.88824	0.822906	0	
8.88672	0.914154	0	
8.88672	0.994568	0	
8.88519	1.05988	0	
8.88672	1.10291	0	
8.88672	1.11771	0	
8.88824	1.09894	0	
8.89282	1.04294	0	
8.89282	0.949097	0	
8.88977	0.818329	0	
8.88977	0.656128	0	
8.88824	0.471802	0	
8.88672	0.276947	0	
8.88519	0.0854492	0	
8.88519	-0.091095	0	
8.88824	-0.242157	0	
8.88824	-0.359344	0	
8.89282	-0.437012	0	
8.89435	-0.475922	0	
8.89435	-0.479126	0	
8.8913	-0.455017	0	
8.89435	-0.412445	0	
8.89282	-0.361633	0	
8.88977	-0.311737	0	
8.8974	-0.268097	0	
8.89435	-0.235291	0	
8.90045	-0.214386	0	
8.89893	-0.204163	0	
8.89893	-0.202789	0	
8.90198	-0.207367	0	
8.90045	-0.214386	0	
8.90045	-0.222778	0	
8.90198	-0.229187	0	
8.90045	-0.233154	0	
8.90198	-0.234222	0	
8.90503	-0.232544	0	
8.90655	-0.228729	0	
8.90961	-0.223083	0	
8.90961	-0.21698	0	
8.91113	-0.210571	0	
8.90808	-0.203857	0	
8.90808	-0.197906	0	
8.90808	-0.19165	0	
8.90808	-0.186462	0	
8.90961	-0.18158	0	
8.91266	-0.177307	0	
8.91113	-0.173645	0	
8.91418	-0.170593	0	
8.91571	-0.168152	0	
8.91571	-0.165253	0	
8.91418	-0.162811	0	
8.91418	-0.159607	0	
8.91418	-0.156097	0	
8.91418	-0.152435	0	
8.91266	-0.148468	0	
8.91571	-0.144348	0	
8.91876	-0.140076	0	
8.91724	-0.136108	0	
8.91876	-0.132141	0	
8.91724	-0.127869	0	
8.92029	-0.123749	0	
8.91876	-0.120087	0	
8.91724	-0.117188	0	
8.91571	-0.113678	0	
8.91876	-0.110016	0	
8.92029	-0.107269	0	
8.92181	-0.103912	0	
8.92639	-0.101013	0	
8.92487	-0.0976562	0	
8.92639	-0.0942993	0	
8.92487	-0.0914001	0	
8.92487	-0.088501	0	
8.92029	-0.0860596	0	
8.92181	-0.0837708	0	
8.92181	-0.0813293	0	
8.92029	-0.0790405	0	
8.92487	-0.0764465	0	
8.92639	-0.0738525	0	
8.92792	-0.0708008	0	
8.92792	-0.0674438	0	
8.92639	-0.0630188	0	
8.92792	-0.0582886	0	
8.92639	-0.0532532	0	
8.92334	-0.0471497	0	
8.92487	-0.0419617	0	
8.92944	-0.0364685	0	
8.92792	-0.0311279	0	
8.93097	-0.0262451	0	
8.93249	-0.0213623	0	
8.93249	-0.0164795	0	
8.92792	-0.0115967	0	
8.93097	-0.00640869	0	
8.92792	-0.00152588	0	
8.92639	0.00350952	0	
8.92944	0.00839233	0	
8.92944	0.0140381	0	
8.93097	0.0190735	0	
8.93249	0.0248718	0	
8.93555	0.0300598	0	
8.93555	0.0358582	0	
8.93555	0.040741	0	
8.93402	0.0466919	0	
8.93249	0.0520325	0	
8.93249	0.0578308	0	
8.93402	0.0637817	0	
8.93402	0.0694275	0	
8.93402	0.0744629	0	
8.93402	0.0798035	0	
8.9386	0.0840759	0	
8.93707	0.088501	0	
8.93707	0.0927734	0	
8.93555	0.0965881	0	
8.93402	0.100555	0	
8.93249	0.104065	0	
8.93555	0.106964	0	
8.93707	0.110168	0	
8.94165	0.113525	0	
8.9386	0.116272	0	
8.9447	0.118103	0	
8.94318	0.119476	0	
8.9386	0.120392	0	
8.9386	0.120697	0	
8.94012	0.120392	0	
8.9386	0.120239	0	
8.9386	0.119781	0	
8.94012	0.119934	0	
8.94012	0.119324	0	
8.94318	0.119629	0	
8.94318	0.119629	0	
8.9447	0.120239	0	
8.94012	0.120392	0	
8.94012	0.12146	0	
8.94012	0.121613	0	
8.94318	0.12146	0	
8.94165	0.12085	0	
8.9447	0.118866	0	
8.94623	0.115814	0	
8.94775	0.112152	0	
8.94775	0.107422	0	
8.94928	0.101929	0	
8.94623	0.0958252	0	
8.94623	0.0894165	0	
8.9447	0.0819397	0	
8.9447	0.0744629	0	
8.9447	0.0668335	0	
8.94623	0.0585938	0	
8.95081	0.0506592	0	
8.95081	0.0418091	0	
8.95081	0.0343323	0	
8.95081	0.0257874	0	
8.94928	0.0177002	0	
8.95081	0.00946045	0	
8.9447	0.00228882	0	
8.94775	-0.00473022	0	
8.94775	-0.0109863	0	
8.95233	-0.0172424	0	
8.95233	-0.0224304	0	
8.95233	-0.0273132	0	
8.95233	-0.0309753	0	
8.95538	-0.0346375	0	
8.95081	-0.0369263	0	
8.95233	-0.0384521	0	
8.95081	-0.039978	0	
8.94928	-0.0405884	0	
8.95081	-0.0415039	0	
8.95538	-0.0418091	0	
8.95386	-0.0421143	0	
8.95843	-0.0415039	0	
8.95691	-0.0411987	0	
8.95691	-0.0408936	0	
8.95386	-0.040741	0	
8.95386	-0.0396729	0	
8.95233	-0.0378418	0	
8.95233	-0.035553	0	
8.95386	-0.0331116	0	
8.95386	-0.0309753	0	
8.95691	-0.027771	0	
8.95843	-0.0253296	0	
8.96149	-0.0230408	0	
8.95843	-0.020752	0	
8.95691	-0.0184631	0	
8.95691	-0.0164795	0	
8.95691	-0.014801	0	
8.95538	-0.0141907	0	
8.95538	-0.0126648	0	
8.95691	-0.0128174	0	
8.95843	-0.012207	0	
8.95843	-0.0126648	0	
8.96149	-0.0134277	0	
8.95843	-0.0137329	0	
8.95843	-0.0143433	0	
8.95691	-0.0144958	0	
8.95538	-0.0151062	0	
8.95538	-0.014801	0	
8.95233	-0.0146484	0	
8.95691	-0.0146484	0	
8.95996	-0.0144958	0	
8.95843	-0.0141907	0	
8.95996	-0.0149536	0	
8.95996	-0.0154114	0	
8.95691	-0.0163269	0	
8.95843	-0.0172424	0	
8.95691	-0.0184631	0	
8.95538	-0.0195312	0	
8.95691	-0.0204468	0	
8.95996	-0.0216675	0	
8.96149	-0.0222778	0	
8.95996	-0.0228882	0	
8.96149	-0.0228882	0	
8.96301	-0.0233459	0	
8.95996	-0.0231934	0	
8.95996	-0.0242615	0	
8.96301	-0.0250244	0	
8.95691	-0.0265503	0	
8.95691	-0.0291443	0	
8.95996	-0.032196	0	
8.96301	-0.0354004	0	
8.96149	-0.0386047	0	
8.96149	-0.0418091	0	
8.96301	-0.0442505	0	
8.96301	-0.0462341	0	
8.96149	-0.0480652	0	
8.95691	-0.0485229	0	
8.95691	-0.0483704	0	
8.95843	-0.0479126	0	
8.95996	-0.0471497	0	
8.95996	-0.0463867	0	
8.96454	-0.0465393	0	
8.96149	-0.0469971	0	
8.96301	-0.0473022	0	
8.96301	-0.0482178	0	
8.95996	-0.0491333	0	
8.96149	-0.050354	0	
8.95691	-0.0511169	0	
8.95386	-0.0517273	0	
8.96149	-0.0524902	0	
8.96301	-0.0526428	0	
8.96606	-0.052948	0	
8.96454	-0.0532532	0	
8.96301	-0.0532532	0	
8.95996	-0.0537109	0	
8.96301	-0.0544739	0	
8.95843	-0.0550842	0	
8.96149	-0.0553894	0	
8.95843	-0.055542	0	
8.95843	-0.055542	0	
8.96149	-0.0558472	0	
8.96606	-0.0561523	0	
8.96454	-0.0564575	0	
8.96759	-0.0564575	0	
8.96454	-0.0567627	0	
8.95996	-0.0559998	0	
8.95843	-0.0552368	0	
8.95996	-0.0547791	0	
8.95996	-0.0541687	0	
8.96149	-0.0541687	0	
8.96149	-0.0538635	0	
8.96454	-0.0534058	0	
8.96454	-0.0534058	0	
8.96301	-0.0532532	0	
8.96301	-0.052948	0	
8.95843	-0.0531006	0	
8.96149	-0.052948	0	
8.95843	-0.0527954	0	
8.95996	-0.0524902	0	
8.95996	-0.0523376	0	
8.96454	-0.0520325	0	
8.96301	-0.0517273	0	
8.96759	-0.0514221	0	
8.96301	-0.0506592	0	
8.95996	-0.0502014	0	
8.96149	-0.0495911	0	
8.95996	-0.0489807	0	
8.96454	-0.0476074	0	
8.95996	-0.0462341	0	
8.95843	-0.0434875	0	
8.96454	-0.0398254	0	
8.96454	-0.0344849	0	
8.96149	-0.0288391	0	
8.96149	-0.0219727	0	
8.96149	-0.0140381	0	
8.96301	-0.00549316	0	
8.95843	0.00335693	0	
8.95843	0.0128174	0	
8.96301	0.0215149	0	
8.95996	0.0296021	0	
8.95996	0.037384	0	
8.96301	0.0440979	0	
8.96606	0.0506592	0	
8.96454	0.0563049	0	
8.96149	0.0613403	0	
8.95996	0.065918	0	
8.95843	0.0706482	0	
8.95843	0.0750732	0	
8.95691	0.0801086	0	
8.96149	0.0849915	0	
8.96149	0.0904846	0	
8.95996	0.0950623	0	
8.96454	0.0999451	0	
8.96301	0.104675	0	
8.95996	0.109253	0	
8.95996	0.113068	0	
8.95538	0.116272	0	
8.95843	0.118256	0	
8.95996	0.119019	0	
8.95996	0.117798	0	
8.95996	0.114441	0	
8.96149	0.109406	0	
8.95996	0.101929	0	
8.96454	0.0912476	0	
8.95996	0.0791931	0	
8.95843	0.0654602	0	
8.95996	0.0506592	0	
8.95538	0.0363159	0	
8.95843	0.0209045	0	
8.95843	0.00488281	0	
8.96149	-0.0102234	0	
8.95996	-0.0244141	0	
8.96149	-0.0379944	0	
8.96606	-0.0505066	0	
8.95996	-0.0616455	0	
8.95691	-0.0712585	0	
8.95386	-0.0788879	0	
8.95233	-0.085907	0	
8.95538	-0.091095	0	
8.95843	-0.09552	0	
8.95843	-0.0985718	0	
8.95538	-0.100708	0	
8.95996	-0.102081	0	
8.95843	-0.102997	0	
8.95996	-0.103455	0	
8.95538	-0.102844	0	
8.95386	-0.101929	0	
8.95386	-0.101013	0	
8.95691	-0.0999451	0	
8.95386	-0.0987244	0	
8.95843	-0.0976562	0	
8.95996	-0.0965881	0	
8.95843	-0.0958252	0	
8.96149	-0.0949097	0	
8.95691	-0.0938416	0	
8.95538	-0.092926	0	
8.95386	-0.0920105	0	
8.95386	-0.0907898	0	
8.95996	-0.0898743	0	
8.95538	-0.0888062	0	
8.95538	-0.0874329	0	
8.95538	-0.0866699	0	
8.95843	-0.085144	0	
8.95843	-0.0845337	0	
8.95538	-0.0842285	0	
8.95538	-0.0840759	0	
8.95233	-0.0827026	0	
8.95081	-0.0779724	0	
8.95233	-0.0671387	0	
8.95538	-0.0465393	0	
8.95538	-0.0141907	0	
8.95538	0.0323486	0	
8.95386	0.0920105	0	
8.95538	0.166321	0	
8.95081	0.25177	0	
8.95233	0.347748	0	
8.95081	0.451355	0	
8.95233	0.55954	0	
8.94928	0.668488	0	
8.95081	0.773773	0	
8.95081	0.87204	0	
8.95386	0.959625	0	
8.95386	1.03455	0	
8.95233	1.09421	0	
8.95233	1.13495	0	
8.95081	1.15128	0	
8.94775	1.13556	0	
8.94623	1.08444	0	
8.94775	0.996552	0	
8.94623	0.873566	0	
8.94623	0.722351	0	
8.94928	0.549164	0	
8.94623	0.363922	0	
8.9447	0.17746	0	
8.9447	0.00167847	0	
8.94318	-0.152893	0	
8.94012	-0.276947	0	
8.93707	-0.364838	0	
8.94012	-0.416107	0	
8.94012	-0.432892	0	
8.94318	-0.422058	0	
8.94318	-0.391541	0	
8.9447	-0.351562	0	
8.94165	-0.309601	0	
8.94012	-0.271606	0	
8.94318	-0.242615	0	
8.93707	-0.222778	0	
8.94012	-0.212402	0	
8.93707	-0.209961	0	
8.94165	-0.213165	0	
8.94318	-0.219116	0	
8.94623	-0.225525	0	
8.9447	-0.231018	0	
8.94623	-0.235138	0	
8.9447	-0.236206	0	
8.9447	-0.234985	0	
8.94165	-0.231781	0	
8.94012	-0.226593	0	
8.94165	-0.220337	0	
8.94623	-0.213165	0	
8.94775	-0.205078	0	
8.94775	-0.197601	0	
8.94775	-0.190735	0	
8.94623	-0.183868	0	
8.9447	-0.178223	0	
8.9447	-0.173645	0	
8.94012	-0.16922	0	
8.94165	-0.165558	0	
8.94165	-0.162506	0	
8.94165	-0.160065	0	
8.94623	-0.157166	0	
8.94928	-0.154266	0	
8.9447	-0.151825	0	
8.9447	-0.148773	0	
8.94012	-0.145721	0	
8.9386	-0.142059	0	
8.9386	-0.137939	0	
8.93707	-0.133209	0	
8.94012	-0.128632	0	
8.94012	-0.124512	0	
8.94012	-0.120239	0	
8.94318	-0.116577	0	
8.94318	-0.113373	0	
8.93707	-0.109863	0	
8.9386	-0.106659	0	
8.93555	-0.103302	0	
8.93555	-0.100098	0	
8.93555	-0.0967407	0	
8.93555	-0.0938416	0	
8.93555	-0.0901794	0	
8.93707	-0.0871277	0	
8.93707	-0.0837708	0	
8.93707	-0.0802612	0	
8.93555	-0.0770569	0	
8.93555	-0.0737	0	
8.93402	-0.0698853	0	
8.93402	-0.0662231	0	
8.93402	-0.0624084	0	
8.93249	-0.0590515	0	
8.93555	-0.0546265	0	
8.93402	-0.0502014	0	
8.93707	-0.0460815	0	
8.93555	-0.0416565	0	
8.93402	-0.0372314	0	
8.93707	-0.032959	0	
8.93249	-0.0285339	0	
8.92944	-0.0238037	0	
8.93097	-0.0196838	0	
8.92944	-0.0143433	0	
8.93097	-0.00961304	0	
8.92944	-0.00518799	0	
8.93402	0.000152588	0	
8.93402	0.0050354	0	
8.93097	0.0100708	0	
8.93097	0.0149536	0	
8.92792	0.020752	0	
8.92792	0.0271606	0	
8.92792	0.0338745	0	
8.92792	0.0401306	0	
8.93097	0.0469971	0	
8.92792	0.0537109	0	
8.92944	0.0604248	0	
8.93249	0.0671387	0	
8.92792	0.0737	0	
8.92944	0.0799561	0	
8.92487	0.085907	0	
8.92181	0.0920105	0	
8.92487	0.098114	0	
8.92029	0.103912	0	
8.92181	0.109253	0	
8.92487	0.113983	0	
8.92639	0.118561	0	
8.92487	0.121918	0	
8.92944	0.125122	0	
8.92334	0.128021	0	
8.92029	0.129852	0	
8.91876	0.132141	0	
8.91876	0.133057	0	
8.91876	0.133667	0	
8.92181	0.134583	0	
8.92334	0.135498	0	
8.92181	0.136261	0	
8.92029	0.136261	0	
8.92487	0.136719	0	
8.92029	0.137787	0	
8.92029	0.138245	0	
8.91876	0.138855	0	
8.91724	0.139008	0	
8.91418	0.139618	0	
8.91571	0.139618	0	
8.91876	0.139313	0	
8.92181	0.138702	0	
8.91876	0.137634	0	
8.91724	0.136108	0	
8.91876	0.13382	0	
8.91724	0.131226	0	
8.91418	0.127716	0	
8.90961	0.123138	0	
8.91418	0.11734	0	
8.91266	0.110474	0	
8.91418	0.103455	0	
8.91418	0.0950623	0	
8.91724	0.0863647	0	
8.91418	0.0765991	0	
8.91418	0.0665283	0	
8.90808	0.0564575	0	
8.91113	0.0462341	0	
8.90961	0.0366211	0	
8.91113	0.0270081	0	
8.91113	0.0175476	0	
8.91113	0.00869751	0	
8.91113	0	0	
8.91418	-0.00839233	0	
8.90961	-0.0163269	0	
8.90961	-0.0239563	0	
8.90961	-0.0300598	0	
8.90961	-0.0357056	0	
8.90808	-0.0405884	0	
8.90808	-0.0442505	0	
8.91113	-0.04776	0	
8.90961	-0.050354	0	
8.90808	-0.0527954	0	
8.91113	-0.0546265	0	
8.90808	-0.0559998	0	
8.90655	-0.0564575	0	
8.90503	-0.0569153	0	
8.90655	-0.0566101	0	
8.90503	-0.055542	0	
8.9035	-0.0546265	0	
8.9035	-0.0537109	0	
8.90503	-0.0527954	0	
8.90808	-0.0515747	0	
8.90808	-0.0506592	0	
8.90808	-0.0497437	0	
8.90503	-0.0480652	0	
8.9035	-0.0469971	0	
8.90045	-0.0457764	0	
8.90198	-0.0444031	0	
8.89893	-0.0431824	0	
8.90045	-0.0415039	0	
8.90198	-0.0401306	0	
8.90655	-0.0387573	0	
8.90503	-0.0370789	0	
8.90045	-0.035553	0	
8.90045	-0.0338745	0	
8.90045	-0.032196	0	
8.8974	-0.0305176	0	
8.89893	-0.0291443	0	
8.89893	-0.0279236	0	
8.8974	-0.0267029	0	
8.90045	-0.0262451	0	
8.89587	-0.0257874	0	
8.89893	-0.0253296	0	
8.89893	-0.0248718	0	
8.8974	-0.0239563	0	
8.89435	-0.0231934	0	
8.8974	-0.0227356	0	
8.89282	-0.0215149	0	
8.89587	-0.0215149	0	
8.89435	-0.0215149	0	
8.8974	-0.0221252	0	
8.89435	-0.0227356	0	
8.90045	-0.0238037	0	
8.8974	-0.0254822	0	
8.8974	-0.0265503	0	
8.89435	-0.0280762	0	
8.8913	-0.0291443	0	
8.88672	-0.0305176	0	
8.88977	-0.0314331	0	
8.89282	-0.0320435	0	
8.89435	-0.032959	0	
8.8913	-0.0334167	0	
8.89282	-0.0341797	0	
8.89282	-0.0349426	0	
8.88672	-0.0357056	0	
8.88824	-0.0367737	0	
8.88824	-0.0375366	0	
8.88824	-0.0387573	0	
8.88672	-0.0398254	0	
8.88519	-0.040741	0	
8.88824	-0.0418091	0	
8.88977	-0.042572	0	
8.88977	-0.0436401	0	
8.88672	-0.0448608	0	
8.88824	-0.0456238	0	
8.88672	-0.0460815	0	
8.88519	-0.0468445	0	
8.88367	-0.0469971	0	
8.88367	-0.0473022	0	
8.88367	-0.0474548	0	
8.88367	-0.0483704	0	
8.88367	-0.0494385	0	
8.88367	-0.0505066	0	
8.88672	-0.0511169	0	
8.88214	-0.0523376	0	
8.88061	-0.0537109	0	
8.87604	-0.0556946	0	
8.87756	-0.057373	0	
8.87909	-0.0584412	0	
8.87756	-0.0601196	0	
8.88061	-0.0605774	0	
8.88214	-0.0608826	0	
8.88214	-0.0613403	0	
8.88214	-0.0613403	0	
8.88061	-0.0613403	0	
8.87604	-0.0619507	0	
8.87756	-0.0614929	0	
8.87451	-0.0611877	0	
8.87451	-0.0611877	0	
8.87756	-0.0608826	0	
8.87451	-0.0610352	0	
8.87451	-0.0616455	0	
8.87451	-0.0619507	0	
8.87451	-0.0619507	0	
8.87451	-0.0617981	0	
8.87299	-0.0611877	0	
8.87146	-0.0601196	0	
8.87146	-0.0590515	0	
8.86993	-0.0584412	0	
8.87451	-0.0578308	0	
8.86993	-0.058136	0	
8.87299	-0.0575256	0	
8.87451	-0.0578308	0	
8.87451	-0.058136	0	
8.87299	-0.0588989	0	
8.86841	-0.0595093	0	
8.86536	-0.0601196	0	
8.86536	-0.0602722	0	
8.86536	-0.0601196	0	
8.86993	-0.059967	0	
8.86993	-0.0593567	0	
8.86993	-0.0587463	0	
8.87146	-0.058136	0	
8.86841	-0.0579834	0	
8.86536	-0.057373	0	
8.8623	-0.0572205	0	
8.8623	-0.0567627	0	
8.86536	-0.0558472	0	
8.85925	-0.0544739	0	
8.86383	-0.0515747	0	
8.86383	-0.0473022	0	
8.86383	-0.0418091	0	
8.86536	-0.0352478	0	
8.86383	-0.0267029	0	
8.86078	-0.0180054	0	
8.8623	-0.00808716	0	
8.85925	0.00259399	0	
8.85315	0.012207	0	
8.85773	0.0215149	0	
8.85773	0.0297546	0	
8.85925	0.0376892	0	
8.86078	0.0444031	0	
8.85925	0.0502014	0	
8.85925	0.0553894	0	
8.86078	0.0592041	0	
8.8562	0.062561	0	
8.85468	0.0657654	0	
8.85468	0.0689697	0	
8.8562	0.0720215	0	
8.85315	0.0756836	0	
8.8562	0.0799561	0	
8.85468	0.0840759	0	
8.85773	0.0892639	0	
8.85773	0.0946045	0	
8.85468	0.0997925	0	
8.85162	0.10498	0	
8.85162	0.108795	0	
8.84705	0.112457	0	
8.84705	0.114136	0	
8.85162	0.113373	0	
8.8501	0.110016	0	
8.85162	0.103455	0	
8.8501	0.0933838	0	
8.85162	0.080719	0	
8.8501	0.0662231	0	
8.84857	0.0506592	0	
8.84705	0.03479	0	
8.84399	0.0198364	0	
8.84552	0.00457764	0	
8.84552	-0.0102234	0	
8.84552	-0.0238037	0	
8.84399	-0.0361633	0	
8.84705	-0.0473022	0	
8.84705	-0.0579834	0	
8.84247	-0.0675964	0	
8.84247	-0.0762939	0	
8.84247	-0.0849915	0	
8.83789	-0.0921631	0	
8.84094	-0.0985718	0	
8.83942	-0.10437	0	
8.84094	-0.1091	0	
8.84094	-0.112762	0	
8.84094	-0.115356	0	
8.84094	-0.116272	0	
8.83942	-0.116425	0	
8.83789	-0.115967	0	
8.83636	-0.114746	0	
8.83331	-0.113373	0	
8.83331	-0.111847	0	
8.83636	-0.110474	0	
8.83636	-0.109711	0	
8.83636	-0.10849	0	
8.83789	-0.107727	0	
8.83636	-0.106659	0	
8.83484	-0.105743	0	
8.83484	-0.10437	0	
8.83026	-0.102997	0	
8.83179	-0.101624	0	
8.83179	-0.10025	0	
8.83331	-0.0985718	0	
8.83331	-0.0970459	0	
8.83331	-0.0958252	0	
8.83179	-0.0950623	0	
8.83331	-0.0946045	0	
8.82874	-0.0946045	0	
8.82721	-0.0952148	0	
8.82568	-0.0933838	0	
8.82568	-0.0874329	0	
8.82416	-0.0737	0	
8.82721	-0.0495911	0	
8.82721	-0.0128174	0	
8.83179	0.0382996	0	
8.83026	0.103149	0	
8.82416	0.180664	0	
8.82416	0.269012	0	
8.82416	0.366974	0	
8.81958	0.472412	0	
8.82111	0.580444	0	
8.82263	0.688629	0	
8.82263	0.791473	0	
8.82111	0.886078	0	
8.82111	0.969391	0	
8.82568	1.03973	0	
8.82263	1.09451	0	
8.81958	1.12915	0	
8.81805	1.13602	0	
8.81653	1.10962	0	
8.815	1.04584	0	
8.81195	0.945892	0	
8.815	0.812531	0	
8.81195	0.653076	0	
8.815	0.475311	0	
8.815	0.289154	0	
8.81042	0.105591	0	
8.8089	-0.0630188	0	
8.80585	-0.206299	0	
8.80737	-0.31723	0	
8.80737	-0.391235	0	
8.8028	-0.428925	0	
8.80585	-0.434875	0	
8.8028	-0.415802	0	
8.8089	-0.381927	0	
8.81042	-0.341339	0	
8.8089	-0.301971	0	
8.80585	-0.26825	0	
8.80432	-0.243835	0	
8.8028	-0.229492	0	
8.80127	-0.222473	0	
8.80585	-0.222626	0	
8.80585	-0.226898	0	
8.80737	-0.232391	0	
8.80737	-0.238342	0	
8.80432	-0.242462	0	
8.80585	-0.244293	0	
8.80737	-0.243988	0	
8.80585	-0.241394	0	
8.8028	-0.237274	0	
8.80127	-0.231934	0	
8.80127	-0.226288	0	
8.8028	-0.220032	0	
8.80585	-0.213776	0	
8.80737	-0.207825	0	
8.80432	-0.202026	0	
8.80432	-0.197144	0	
8.8028	-0.192108	0	
8.80127	-0.187683	0	
8.8028	-0.183868	0	
8.79822	-0.179291	0	
8.79974	-0.174103	0	
8.79974	-0.170135	0	
8.79974	-0.166321	0	
8.79974	-0.162659	0	
8.79974	-0.160217	0	
8.8028	-0.157776	0	
8.79669	-0.154724	0	
8.79669	-0.152283	0	
8.79211	-0.149841	0	
8.79364	-0.146942	0	
8.79364	-0.144806	0	
8.79669	-0.141602	0	
8.79364	-0.138245	0	
8.79364	-0.134277	0	
8.79364	-0.130005	0	
8.79517	-0.12558	0	
8.79211	-0.120239	0	
8.79059	-0.116272	0	
8.79059	-0.111542	0	
8.78754	-0.106659	0	
8.78906	-0.102539	0	
8.78906	-0.0990295	0	
8.79211	-0.0952148	0	
8.78906	-0.0921631	0	
8.78754	-0.0894165	0	
8.79211	-0.0860596	0	
8.78906	-0.0830078	0	
8.78601	-0.0796509	0	
8.78143	-0.0761414	0	
8.78296	-0.0726318	0	
8.78296	-0.0689697	0	
8.78448	-0.0646973	0	
8.78601	-0.0602722	0	
8.78448	-0.0564575	0	
8.78601	-0.0520325	0	
8.78448	-0.0480652	0	
8.78143	-0.0434875	0	
8.78296	-0.0392151	0	
8.77991	-0.03479	0	
8.77838	-0.0296021	0	
8.77838	-0.0248718	0	
8.77686	-0.019989	0	
8.77838	-0.0146484	0	
8.78296	-0.00915527	0	
8.77991	-0.00335693	0	
8.77838	0.00244141	0	
8.77838	0.00839233	0	
8.77686	0.0144958	0	
8.77533	0.0210571	0	
8.77533	0.0280762	0	
8.7738	0.03479	0	
8.77533	0.0415039	0	
8.77533	0.0488281	0	
8.77533	0.0558472	0	
8.7738	0.0631714	0	
8.77533	0.0700378	0	
8.7738	0.0776672	0	
8.76923	0.0840759	0	
8.7677	0.0906372	0	
8.76923	0.0964355	0	
8.7677	0.101318	0	
8.77075	0.105743	0	
8.76923	0.108795	0	
8.7677	0.112	0	
8.76923	0.114746	0	
8.7677	0.116425	0	
8.7677	0.118561	0	
8.76617	0.120239	0	
8.76465	0.121765	0	
8.7616	0.123901	0	
8.76007	0.12619	0	
8.76465	0.128021	0	
8.76465	0.130005	0	
8.76465	0.131378	0	
8.76465	0.131989	0	
8.76312	0.132751	0	
8.7616	0.133362	0	
8.76007	0.133362	0	
8.75702	0.133514	0	
8.75854	0.133209	0	
8.75702	0.133209	0	
8.76007	0.133057	0	
8.76007	0.132904	0	
8.75854	0.131989	0	
8.75702	0.130157	0	
8.75244	0.128479	0	
8.75702	0.125275	0	
8.75244	0.121765	0	
8.75397	0.117493	0	
8.75244	0.112457	0	
8.75244	0.106506	0	
8.74939	0.0993347	0	
8.75244	0.091095	0	
8.75397	0.0828552	0	
8.75397	0.0735474	0	
8.75397	0.0642395	0	
8.75397	0.0544739	0	
8.75244	0.0448608	0	
8.74786	0.0349426	0	
8.74786	0.0245667	0	
8.74634	0.0137329	0	
8.75397	0.0038147	0	
8.74786	-0.00610352	0	
8.74786	-0.0157166	0	
8.74939	-0.0248718	0	
8.74939	-0.0334167	0	
8.74786	-0.0408936	0	
8.74634	-0.04776	0	
8.74786	-0.0532532	0	
8.74023	-0.0578308	0	
8.74176	-0.0611877	0	
8.74481	-0.0643921	0	
8.74481	-0.0654602	0	
8.74481	-0.0669861	0	
8.74786	-0.0683594	0	
8.74786	-0.0695801	0	
8.74786	-0.0706482	0	
8.74023	-0.0720215	0	
8.73871	-0.0724792	0	
8.74023	-0.0721741	0	
8.74176	-0.0723267	0	
8.74023	-0.0724792	0	
8.73871	-0.0724792	0	
8.74023	-0.0717163	0	
8.74329	-0.0706482	0	
8.74329	-0.0692749	0	
8.73871	-0.0671387	0	
8.73566	-0.0646973	0	
8.73718	-0.0616455	0	
8.7326	-0.0584412	0	
8.7326	-0.0558472	0	
8.73718	-0.0531006	0	
8.73718	-0.0505066	0	
8.73718	-0.0483704	0	
8.73566	-0.0463867	0	
8.73566	-0.0444031	0	
8.7326	-0.0428772	0	
8.7326	-0.0416565	0	
8.73108	-0.0411987	0	
8.72955	-0.040741	0	
8.72803	-0.0408936	0	
8.72803	-0.0410461	0	
8.7326	-0.0411987	0	
8.72955	-0.0410461	0	
8.73108	-0.0411987	0	
8.7326	-0.040741	0	
8.72498	-0.0404358	0	
8.7265	-0.0396729	0	
8.72498	-0.0387573	0	
8.72498	-0.0376892	0	
8.72498	-0.0370789	0	
8.72498	-0.0369263	0	
8.7265	-0.0370789	0	
8.7265	-0.0375366	0	
8.72498	-0.0390625	0	
8.7265	-0.040741	0	
8.72345	-0.042572	0	
8.72192	-0.0442505	0	
8.72498	-0.045929	0	
8.71735	-0.0471497	0	
8.7204	-0.0480652	0	
8.71582	-0.0489807	0	
8.71735	-0.0498962	0	
8.7204	-0.0495911	0	
8.7204	-0.0492859	0	
8.71887	-0.0492859	0	
8.71582	-0.0495911	0	
8.71582	-0.050354	0	
8.71582	-0.0514221	0	
8.71429	-0.0520325	0	
8.71735	-0.0532532	0	
8.71277	-0.0547791	0	
8.71277	-0.0567627	0	
8.71582	-0.0585938	0	
8.71429	-0.06073	0	
8.71429	-0.0631714	0	
8.71582	-0.0654602	0	
8.71277	-0.067749	0	
8.71277	-0.0692749	0	
8.70666	-0.0704956	0	
8.70819	-0.0717163	0	
8.70819	-0.0721741	0	
8.71277	-0.072937	0	
8.71277	-0.072937	0	
8.70819	-0.0732422	0	
8.70972	-0.0732422	0	
8.70819	-0.0730896	0	
8.70514	-0.0741577	0	
8.70209	-0.0743103	0	
8.70361	-0.0749207	0	
8.70514	-0.075531	0	
8.70361	-0.0769043	0	
8.70514	-0.0779724	0	
8.70361	-0.0791931	0	
8.70514	-0.0796509	0	
8.70361	-0.0799561	0	
8.70056	-0.0794983	0	
8.70361	-0.0790405	0	
8.69751	-0.0778198	0	
8.69904	-0.0765991	0	
8.69904	-0.0750732	0	
8.69904	-0.0737	0	
8.70209	-0.0732422	0	
8.70056	-0.0733948	0	
8.70056	-0.0738525	0	
8.70209	-0.0741577	0	
8.69904	-0.0753784	0	
8.69904	-0.0770569	0	
8.69598	-0.078125	0	
8.69293	-0.0791931	0	
8.69141	-0.0802612	0	
8.69293	-0.0805664	0	
8.69598	-0.0810242	0	
8.69446	-0.0808716	0	
8.69751	-0.0802612	0	
8.69446	-0.0796509	0	
8.69141	-0.0787354	0	
8.69141	-0.0790405	0	
8.68988	-0.0788879	0	
8.68683	-0.0787354	0	
8.6853	-0.0785828	0	
8.68683	-0.0790405	0	
8.68988	-0.0788879	0	
8.68988	-0.0785828	0	
8.69141	-0.0778198	0	
8.68835	-0.0767517	0	
8.68683	-0.0749207	0	
8.68683	-0.0733948	0	
8.6853	-0.0712585	0	
8.6792	-0.0694275	0	
8.6853	-0.0675964	0	
8.68225	-0.0662231	0	
8.68378	-0.0645447	0	
8.6853	-0.062561	0	
8.6853	-0.0605774	0	
8.68072	-0.0572205	0	
8.68378	-0.052948	0	
8.68072	-0.0480652	0	
8.6792	-0.0419617	0	
8.6792	-0.0344849	0	
8.68225	-0.0267029	0	
8.68072	-0.0184631	0	
8.6792	-0.0105286	0	
8.68225	-0.00350952	0	
8.6792	0.00350952	0	
8.67767	0.00961304	0	
8.67767	0.0160217	0	
8.67615	0.022583	0	
8.67462	0.0286865	0	
8.67157	0.0337219	0	
8.67462	0.0392151	0	
8.67004	0.043335	0	
8.67767	0.0482178	0	
8.67615	0.0526428	0	
8.67767	0.0579834	0	
8.67157	0.062561	0	
8.67157	0.0682068	0	
8.67157	0.0732422	0	
8.66852	0.0791931	0	
8.66547	0.0857544	0	
8.66547	0.0923157	0	
8.66547	0.098114	0	
8.66852	0.103149	0	
8.67004	0.106354	0	
8.67157	0.108032	0	
8.66699	0.107422	0	
8.66699	0.104065	0	
8.66547	0.0970459	0	
8.66394	0.0863647	0	
8.66241	0.0741577	0	
8.66241	0.0602722	0	
8.66241	0.0457764	0	
8.66547	0.030365	0	
8.66547	0.0141907	0	
8.66394	-0.00213623	0	
8.66394	-0.0186157	0	
8.65936	-0.0335693	0	
8.66241	-0.0473022	0	
8.65784	-0.0602722	0	
8.65936	-0.0720215	0	
8.65326	-0.0822449	0	
8.65936	-0.0918579	0	
8.65784	-0.0996399	0	
8.65936	-0.106506	0	
8.65936	-0.112305	0	
8.65784	-0.116119	0	
8.65478	-0.118408	0	
8.65631	-0.119629	0	
8.65326	-0.120697	0	
8.65173	-0.120544	0	
8.65173	-0.119629	0	
8.65173	-0.118866	0	
8.65478	-0.117798	0	
8.65326	-0.115967	0	
8.65173	-0.114594	0	
8.65478	-0.113068	0	
8.65021	-0.111237	0	
8.64716	-0.109711	0	
8.64716	-0.108032	0	
8.64563	-0.106049	0	
8.6441	-0.104065	0	
8.64563	-0.102234	0	
8.64563	-0.100555	0	
8.64868	-0.0997925	0	
8.64868	-0.0993347	0	
8.64868	-0.0994873	0	
8.6441	-0.0994873	0	
8.6441	-0.100098	0	
8.64105	-0.101318	0	
8.64258	-0.102234	0	
8.64105	-0.10376	0	
8.64258	-0.103455	0	
8.64258	-0.0997925	0	
8.64258	-0.0897217	0	
8.64105	-0.0694275	0	
8.64258	-0.0366211	0	
8.63953	0.0102234	0	
8.64105	0.070343	0	
8.63647	0.143127	0	
8.63495	0.227203	0	
8.63495	0.321198	0	
8.638	0.422974	0	
8.63647	0.529022	0	
8.63647	0.636444	0	
8.63647	0.741577	0	
8.63647	0.840454	0	
8.63647	0.930023	0	
8.63342	1.00876	0	
8.63037	1.07208	0	
8.62884	1.11511	0	
8.6319	1.13113	0	
8.62884	1.11465	0	
8.62884	1.0614	0	
8.63037	0.970612	0	
8.63037	0.843506	0	
8.62884	0.684814	0	
8.62732	0.503998	0	
8.62274	0.311737	0	
8.62274	0.120544	0	
8.62427	-0.0572205	0	
8.61664	-0.211487	0	
8.62122	-0.33371	0	
8.62274	-0.417633	0	
8.61969	-0.462799	0	
8.62122	-0.472565	0	
8.61969	-0.453339	0	
8.61816	-0.415344	0	
8.61511	-0.367126	0	
8.61511	-0.318451	0	
8.61969	-0.275116	0	
8.61359	-0.241699	0	
8.61969	-0.219727	0	
8.61816	-0.20813	0	
8.61816	-0.205841	0	
8.62427	-0.209198	0	
8.61664	-0.216675	0	
8.61969	-0.224304	0	
8.61816	-0.231018	0	
8.61511	-0.235596	0	
8.61359	-0.237579	0	
8.61511	-0.236511	0	
8.61359	-0.233917	0	
8.62122	-0.228882	0	
8.61969	-0.222626	0	
8.61969	-0.21637	0	
8.61816	-0.210266	0	
8.61511	-0.20462	0	
8.61359	-0.199432	0	
8.61359	-0.194244	0	
8.61053	-0.190125	0	
8.61206	-0.186615	0	
8.61359	-0.184174	0	
8.61053	-0.182495	0	
8.61206	-0.179901	0	
8.61359	-0.177765	0	
8.61359	-0.174866	0	
8.61053	-0.172272	0	
8.60901	-0.168762	0	
8.60901	-0.164337	0	
8.60748	-0.159302	0	
8.60748	-0.154114	0	
8.60901	-0.148773	0	
8.60901	-0.142975	0	
8.60748	-0.137939	0	
8.60596	-0.132904	0	
8.60596	-0.128479	0	
8.60748	-0.124054	0	
8.60291	-0.120544	0	
8.60443	-0.116882	0	
8.59985	-0.114136	0	
8.60291	-0.111237	0	
8.60138	-0.108337	0	
8.59985	-0.106201	0	
8.60291	-0.103302	0	
8.60291	-0.101013	0	
8.60291	-0.098877	0	
8.59985	-0.096283	0	
8.59528	-0.0935364	0	
8.59375	-0.0909424	0	
8.5968	-0.0869751	0	
8.59528	-0.0840759	0	
8.5968	-0.0802612	0	
8.59833	-0.0761414	0	
8.59833	-0.0720215	0	
8.5968	-0.0675964	0	
8.5968	-0.0630188	0	
8.59528	-0.058136	0	
8.59222	-0.052948	0	
8.59222	-0.0483704	0	
8.59222	-0.0428772	0	
8.59222	-0.0376892	0	
8.59375	-0.0325012	0	
8.59222	-0.0279236	0	
8.59375	-0.0233459	0	
8.59222	-0.0192261	0	
8.5907	-0.0146484	0	
8.58917	-0.0108337	0	
8.58612	-0.00656128	0	
8.58765	-0.00213623	0	
8.58154	0.00274658	0	
8.58765	0.00823975	0	
8.58612	0.0149536	0	
8.58917	0.0216675	0	
8.58917	0.0280762	0	
8.58612	0.0343323	0	
8.58612	0.040741	0	
8.58612	0.0473022	0	
8.58307	0.0538635	0	
8.58154	0.0602722	0	
8.57849	0.0662231	0	
8.58154	0.0721741	0	
8.58459	0.0770569	0	
8.58459	0.0820923	0	
8.58307	0.0874329	0	
8.58307	0.0918579	0	
8.58002	0.0971985	0	
8.57849	0.101776	0	
8.58002	0.106506	0	
8.57697	0.110779	0	
8.57391	0.115051	0	
8.57239	0.118561	0	
8.57697	0.121765	0	
8.57697	0.124512	0	
8.57391	0.126953	0	
8.57849	0.128937	0	
8.57544	0.13092	0	
8.56934	0.133057	0	
8.57391	0.13443	0	
8.56934	0.136261	0	
8.57086	0.138245	0	
8.56934	0.139618	0	
8.57239	0.140686	0	
8.57086	0.141907	0	
8.57391	0.14267	0	
8.57239	0.142822	0	
8.57239	0.14328	0	
8.56934	0.143433	0	
8.56781	0.142822	0	
8.56476	0.141907	0	
8.56476	0.140228	0	
8.56476	0.137939	0	
8.56628	0.134888	0	
8.56628	0.131531	0	
8.56781	0.127106	0	
8.56781	0.12146	0	
8.56628	0.115662	0	
8.56476	0.108643	0	
8.56323	0.101471	0	
8.55865	0.0933838	0	
8.56171	0.0848389	0	
8.56171	0.0762939	0	
8.56018	0.0666809	0	
8.56323	0.0575256	0	
8.56323	0.0480652	0	
8.56476	0.0396729	0	
8.56018	0.0309753	0	
8.56018	0.022583	0	
8.55713	0.0140381	0	
8.55865	0.00610352	0	
8.55865	-0.0012207	0	
8.55865	-0.00869751	0	
8.5556	-0.0157166	0	
8.55713	-0.0222778	0	
8.56018	-0.0279236	0	
8.55865	-0.0338745	0	
8.56018	-0.0382996	0	
8.55713	-0.0424194	0	
8.55255	-0.0456238	0	
8.55255	-0.0471497	0	
8.55103	-0.04776	0	
8.55255	-0.0469971	0	
8.55255	-0.0460815	0	
8.5556	-0.0445557	0	
8.55408	-0.0428772	0	
8.55408	-0.0413513	0	
8.55408	-0.039978	0	
8.5495	-0.0387573	0	
8.54797	-0.037384	0	
8.54797	-0.0361633	0	
8.54645	-0.0343323	0	
8.54797	-0.0334167	0	
8.54645	-0.0328064	0	
8.54797	-0.0315857	0	
8.54797	-0.0311279	0	
8.55103	-0.0302124	0	
8.54645	-0.0291443	0	
8.5434	-0.0285339	0	
8.5434	-0.0274658	0	
8.54187	-0.0263977	0	
8.54034	-0.0257874	0	
8.54187	-0.0248718	0	
8.54187	-0.0244141	0	
8.54645	-0.0239563	0	
8.54492	-0.0233459	0	
8.54645	-0.0233459	0	
8.5434	-0.0233459	0	
8.53882	-0.0228882	0	
8.5434	-0.0228882	0	
8.53729	-0.022583	0	
8.53577	-0.0222778	0	
8.53882	-0.0222778	0	
8.54187	-0.0222778	0	
8.53882	-0.0216675	0	
8.53882	-0.0222778	0	
8.53729	-0.022583	0	
8.54034	-0.022583	0	
8.53882	-0.0230408	0	
8.53577	-0.0233459	0	
8.53119	-0.0233459	0	
8.53577	-0.0238037	0	
8.53271	-0.0247192	0	
8.53271	-0.0260925	0	
8.53577	-0.0273132	0	
8.53271	-0.0286865	0	
8.53577	-0.0305176	0	
8.53271	-0.0318909	0	
8.52966	-0.0338745	0	
8.53119	-0.0354004	0	
8.52966	-0.0361633	0	
8.52814	-0.037384	0	
8.52814	-0.038147	0	
8.52661	-0.0390625	0	
8.53119	-0.0404358	0	
8.52966	-0.0419617	0	
8.52966	-0.043335	0	
8.52661	-0.0453186	0	
8.52509	-0.0473022	0	
8.52509	-0.0492859	0	
8.52509	-0.0512695	0	
8.52203	-0.052948	0	
8.52356	-0.0544739	0	
8.52203	-0.055542	0	
8.52203	-0.0566101	0	
8.52356	-0.0572205	0	
8.52509	-0.0579834	0	
8.51898	-0.0578308	0	
8.52356	-0.058136	0	
8.51898	-0.0585938	0	
8.51746	-0.0588989	0	
8.51746	-0.0592041	0	
8.51746	-0.0595093	0	
8.51746	-0.059967	0	
8.51746	-0.0602722	0	
8.52203	-0.0613403	0	
8.51898	-0.0617981	0	
8.51898	-0.0624084	0	
8.51746	-0.062561	0	
8.5144	-0.0630188	0	
8.5144	-0.063324	0	
8.51288	-0.063324	0	
8.51135	-0.0634766	0	
8.51593	-0.0639343	0	
8.51746	-0.0639343	0	
8.51288	-0.0639343	0	
8.51593	-0.0636292	0	
8.51593	-0.0631714	0	
8.51288	-0.0622559	0	
8.5083	-0.0619507	0	
8.5083	-0.0613403	0	
8.51288	-0.0604248	0	
8.5083	-0.0601196	0	
8.5083	-0.0598145	0	
8.51135	-0.0588989	0	
8.50983	-0.0584412	0	
8.5083	-0.058136	0	
8.5083	-0.0572205	0	
8.50677	-0.0569153	0	
8.50525	-0.0566101	0	
8.50525	-0.0558472	0	
8.50372	-0.0553894	0	
8.50677	-0.0550842	0	
8.50372	-0.0546265	0	
8.50677	-0.0540161	0	
8.50525	-0.0543213	0	
8.50525	-0.0538635	0	
8.50525	-0.0534058	0	
8.5022	-0.0521851	0	
8.50067	-0.0506592	0	
8.49915	-0.0473022	0	
8.49609	-0.0419617	0	
8.49762	-0.035553	0	
8.49457	-0.0286865	0	
8.49915	-0.019989	0	
8.5022	-0.0105286	0	
8.5022	-0.000915527	0	
8.49915	0.00854492	0	
8.49915	0.0180054	0	
8.49457	0.0267029	0	
8.49762	0.0360107	0	
8.49609	0.0442505	0	
8.49304	0.0523376	0	
8.49609	0.0593567	0	
8.49457	0.0646973	0	
8.49762	0.0689697	0	
8.49609	0.0721741	0	
8.49457	0.0756836	0	
8.49609	0.0794983	0	
8.48999	0.0820923	0	
8.49152	0.0860596	0	
8.48999	0.0897217	0	
8.49152	0.0938416	0	
8.48846	0.098114	0	
8.48999	0.102692	0	
8.49457	0.107727	0	
8.48999	0.113068	0	
8.48846	0.117035	0	
8.48846	0.120239	0	
8.48541	0.121613	0	
8.48541	0.121002	0	
8.48389	0.11734	0	
8.48236	0.110931	0	
8.48694	0.100708	0	
8.48541	0.0883484	0	
8.48999	0.0733948	0	
8.48846	0.0585938	0	
8.48389	0.0428772	0	
8.48389	0.0270081	0	
8.48541	0.0109863	0	
8.47931	-0.00396729	0	
8.47778	-0.0184631	0	
8.47931	-0.0311279	0	
8.48236	-0.0431824	0	
8.48236	-0.0547791	0	
8.47931	-0.065155	0	
8.48541	-0.0749207	0	
8.48083	-0.0831604	0	
8.47778	-0.090332	0	
8.47778	-0.0968933	0	
8.47168	-0.101929	0	
8.47626	-0.105286	0	
8.47321	-0.107727	0	
8.47473	-0.10849	0	
8.47778	-0.108032	0	
8.47626	-0.106964	0	
8.47626	-0.105591	0	
8.47321	-0.10376	0	
8.47626	-0.102386	0	
8.47168	-0.101471	0	
8.46863	-0.100708	0	
8.46863	-0.0999451	0	
8.46863	-0.098877	0	
8.47015	-0.0984192	0	
8.47168	-0.0971985	0	
8.47168	-0.096283	0	
8.47168	-0.0953674	0	
8.46863	-0.0939941	0	
8.46863	-0.0924683	0	
8.46863	-0.0914001	0	
8.4671	-0.0894165	0	
8.46558	-0.0886536	0	
8.46863	-0.0875854	0	
8.46558	-0.0869751	0	
8.46863	-0.0871277	0	
8.4671	-0.087738	0	
8.46863	-0.0875854	0	
8.46558	-0.0842285	0	
8.46405	-0.0752258	0	
8.461	-0.057373	0	
8.461	-0.0270081	0	
8.45947	0.0172424	0	
8.461	0.0749207	0	
8.461	0.146179	0	
8.46405	0.228729	0	
8.46405	0.321655	0	
8.46252	0.423279	0	
8.461	0.53009	0	
8.461	0.638733	0	
8.45795	0.745087	0	
8.45642	0.84549	0	
8.45184	0.936737	0	
8.45337	1.01624	0	
8.45489	1.082	0	
8.45489	1.12915	0	
8.45795	1.15112	0	
8.45642	1.14136	0	
8.45184	1.09589	0	
8.45184	1.01318	0	
8.45184	0.895691	0	
8.44879	0.74646	0	
8.44879	0.574188	0	
8.44727	0.387268	0	
8.44574	0.197906	0	
8.44879	0.018158	0	
8.44879	-0.140839	0	
8.44574	-0.269775	0	
8.44727	-0.362244	0	
8.44574	-0.418243	0	
8.44269	-0.43869	0	
8.44116	-0.42923	0	
8.43658	-0.399017	0	
8.44116	-0.357666	0	
8.44421	-0.313873	0	
8.44116	-0.273895	0	
8.44727	-0.242615	0	
8.44421	-0.221405	0	
8.44421	-0.209961	0	
8.44421	-0.206299	0	
8.44269	-0.209045	0	
8.43811	-0.214844	0	
8.44116	-0.221863	0	
8.44421	-0.227661	0	
8.44269	-0.231628	0	
8.44269	-0.233002	0	
8.44421	-0.231628	0	
8.44574	-0.228882	0	
8.44421	-0.224152	0	
8.44116	-0.218658	0	
8.43964	-0.21225	0	
8.43506	-0.206146	0	
8.43964	-0.2005	0	
8.43658	-0.194702	0	
8.44116	-0.189972	0	
8.44269	-0.185547	0	
8.43964	-0.181427	0	
8.44269	-0.178375	0	
8.43811	-0.174713	0	
8.43506	-0.171051	0	
8.43811	-0.167084	0	
8.43658	-0.163422	0	
8.43353	-0.159149	0	
8.43506	-0.154572	0	
8.43658	-0.149994	0	
8.43658	-0.145111	0	
8.43658	-0.141296	0	
8.43658	-0.136566	0	
8.43506	-0.132751	0	
8.43353	-0.128937	0	
8.43201	-0.125427	0	
8.43048	-0.121613	0	
8.43201	-0.118103	0	
8.43048	-0.115051	0	
8.43201	-0.112152	0	
8.43201	-0.1091	0	
8.43353	-0.106049	0	
8.43048	-0.103455	0	
8.43201	-0.100861	0	
8.43201	-0.098114	0	
8.42743	-0.0952148	0	
8.4259	-0.0924683	0	
8.4259	-0.0892639	0	
8.42743	-0.0860596	0	
8.42895	-0.0836182	0	
8.42743	-0.0799561	0	
8.42895	-0.0773621	0	
8.42743	-0.0737	0	
8.42895	-0.0700378	0	
8.4259	-0.0665283	0	
8.42285	-0.0624084	0	
8.42285	-0.0578308	0	
8.42285	-0.0535583	0	
8.4198	-0.0488281	0	
8.4259	-0.0442505	0	
8.4259	-0.0393677	0	
8.42285	-0.0349426	0	
8.42285	-0.0309753	0	
8.42285	-0.0263977	0	
8.41827	-0.0216675	0	
8.42285	-0.0170898	0	
8.42285	-0.0128174	0	
8.41675	-0.00823975	0	
8.41675	-0.00335693	0	
8.41827	0.0012207	0	
8.41827	0.00640869	0	
8.41827	0.0117493	0	
8.4198	0.017395	0	
8.41675	0.0239563	0	
8.41827	0.030365	0	
8.41217	0.0370789	0	
8.4137	0.0431824	0	
8.41217	0.0497437	0	
8.41217	0.0566101	0	
8.41827	0.0627136	0	
8.41675	0.0692749	0	
8.4137	0.0756836	0	
8.41827	0.080719	0	
8.41675	0.0860596	0	
8.4137	0.0907898	0	
8.40759	0.0958252	0	
8.41064	0.100403	0	
8.40912	0.105286	0	
8.40912	0.109406	0	
8.40607	0.11322	0	
8.40912	0.116425	0	
8.41064	0.119629	0	
8.40912	0.12207	0	
8.40759	0.124054	0	
8.40759	0.12619	0	
8.40301	0.127869	0	
8.40301	0.1297	0	
8.40149	0.131073	0	
8.39844	0.132446	0	
8.39844	0.133362	0	
8.40607	0.134125	0	
8.40301	0.134888	0	
8.40607	0.135498	0	
8.40454	0.135651	0	
8.40149	0.136261	0	
8.40149	0.136719	0	
8.39844	0.137024	0	
8.39996	0.137024	0	
8.39996	0.136261	0	
8.40149	0.135345	0	
8.39996	0.134125	0	
8.40301	0.131683	0	
8.39996	0.128326	0	
8.39844	0.124664	0	
8.39844	0.119324	0	
8.39844	0.114441	0	
8.39386	0.10849	0	
8.39844	0.101929	0	
8.39386	0.0950623	0	
8.39691	0.0875854	0	
8.39539	0.0796509	0	
8.39539	0.0712585	0	
8.39844	0.0624084	0	
8.39691	0.0532532	0	
8.39691	0.0434875	0	
8.39081	0.0340271	0	
8.39233	0.0245667	0	
8.38928	0.014801	0	
8.38928	0.00518799	0	
8.39233	-0.00427246	0	
8.39539	-0.0132751	0	
8.39691	-0.0219727	0	
8.39386	-0.0292969	0	
8.39386	-0.0361633	0	
8.39233	-0.0415039	0	
8.39233	-0.0460815	0	
8.38928	-0.0494385	0	
8.38928	-0.0517273	0	
8.38928	-0.0534058	0	
8.39233	-0.0537109	0	
8.39081	-0.0543213	0	
8.39539	-0.0547791	0	
8.39081	-0.0546265	0	
8.39081	-0.0543213	0	
8.39081	-0.0540161	0	
8.38928	-0.0538635	0	
8.3847	-0.0540161	0	
8.38623	-0.0537109	0	
8.38776	-0.052948	0	
8.38928	-0.0518799	0	
8.38776	-0.0506592	0	
8.38623	-0.0491333	0	
8.38928	-0.0474548	0	
8.38776	-0.0450134	0	
8.38623	-0.0431824	0	
8.38623	-0.0413513	0	
8.38318	-0.0395203	0	
8.38013	-0.0378418	0	
8.38318	-0.0361633	0	
8.38318	-0.0346375	0	
8.38318	-0.0332642	0	
8.38318	-0.0325012	0	
8.38623	-0.0320435	0	
8.38165	-0.0312805	0	
8.38318	-0.0305176	0	
8.3786	-0.0297546	0	
8.38013	-0.0291443	0	
8.3786	-0.0282288	0	
8.37402	-0.0280762	0	
8.38165	-0.0279236	0	
8.3847	-0.0279236	0	
8.38165	-0.0283813	0	
8.3847	-0.0289917	0	
8.38013	-0.0292969	0	
8.37707	-0.0302124	0	
8.37402	-0.0308228	0	
8.3725	-0.0315857	0	
8.37402	-0.032196	0	
8.37555	-0.0332642	0	
8.37555	-0.0340271	0	
8.37707	-0.0354004	0	
8.37555	-0.0366211	0	
8.3786	-0.0384521	0	
8.37707	-0.0401306	0	
8.37402	-0.0418091	0	
8.37402	-0.0434875	0	
8.36792	-0.0457764	0	
8.37097	-0.0473022	0	
8.37402	-0.0486755	0	
8.36945	-0.0498962	0	
8.3725	-0.0509644	0	
8.37555	-0.0514221	0	
8.36945	-0.0524902	0	
8.37097	-0.0531006	0	
8.37097	-0.0537109	0	
8.36792	-0.0543213	0	
8.36792	-0.0544739	0	
8.36487	-0.055542	0	
8.36639	-0.0559998	0	
8.36792	-0.0572205	0	
8.36792	-0.0576782	0	
8.37097	-0.0588989	0	
8.36945	-0.0601196	0	
8.36792	-0.06073	0	
8.36945	-0.0616455	0	
8.36334	-0.0622559	0	
8.36029	-0.0628662	0	
8.36182	-0.0628662	0	
8.36182	-0.0636292	0	
8.36487	-0.0640869	0	
8.36639	-0.0650024	0	
8.36792	-0.0657654	0	
8.36639	-0.0669861	0	
8.36487	-0.0675964	0	
8.36792	-0.0688171	0	
8.36334	-0.0691223	0	
8.36182	-0.0697327	0	
8.35876	-0.0695801	0	
8.36334	-0.0701904	0	
8.36182	-0.0698853	0	
8.36334	-0.070343	0	
8.36334	-0.0698853	0	
8.36639	-0.0698853	0	
8.36029	-0.0698853	0	
8.35876	-0.0698853	0	
8.35876	-0.0698853	0	
8.35876	-0.0697327	0	
8.35571	-0.0697327	0	
8.35724	-0.0700378	0	
8.35571	-0.0698853	0	
8.35876	-0.0700378	0	
8.35724	-0.0704956	0	
8.35876	-0.0704956	0	
8.35876	-0.0701904	0	
8.35724	-0.0698853	0	
8.35419	-0.0694275	0	
8.35571	-0.0688171	0	
8.35113	-0.0682068	0	
8.35266	-0.0668335	0	
8.35419	-0.0663757	0	
8.35419	-0.0648499	0	
8.35724	-0.0621033	0	
8.35571	-0.058136	0	
8.35266	-0.052948	0	
8.35113	-0.0466919	0	
8.35113	-0.0395203	0	
8.34656	-0.0312805	0	
8.34656	-0.0227356	0	
8.34961	-0.0144958	0	
8.34808	-0.00640869	0	
8.35113	0.000915527	0	
8.35113	0.00732422	0	
8.34961	0.0134277	0	
8.34808	0.0190735	0	
8.34351	0.0239563	0	
8.34656	0.0282288	0	
8.34503	0.0320435	0	
8.34351	0.0358582	0	
8.34656	0.0396729	0	
8.34656	0.0437927	0	
8.34961	0.0489807	0	
8.34656	0.0540161	0	
8.34656	0.0598145	0	
8.34961	0.0654602	0	
8.34351	0.0721741	0	
8.34351	0.0787354	0	
8.34351	0.085144	0	
8.34198	0.0912476	0	
8.34198	0.0965881	0	
8.34351	0.101318	0	
8.34351	0.10376	0	
8.34198	0.103607	0	
8.34656	0.101318	0	
8.34045	0.09552	0	
8.34045	0.0866699	0	
8.33893	0.0741577	0	
8.3374	0.0602722	0	
8.33893	0.0450134	0	
8.33588	0.0292969	0	
8.34198	0.0123596	0	
8.3374	-0.00457764	0	
8.34351	-0.0205994	0	
8.34198	-0.0366211	0	
8.34045	-0.0506592	0	
8.3374	-0.0631714	0	
8.33588	-0.0749207	0	
8.3374	-0.085144	0	
8.33282	-0.0938416	0	
8.3313	-0.101929	0	
8.33588	-0.108643	0	
8.3374	-0.114441	0	
8.33588	-0.118408	0	
8.33588	-0.121918	0	
8.33435	-0.123596	0	
8.33435	-0.124359	0	
8.33282	-0.124359	0	
8.33435	-0.123291	0	
8.32977	-0.121002	0	
8.32977	-0.118561	0	
8.3313	-0.115814	0	
8.32977	-0.113983	0	
8.33282	-0.112457	0	
8.33282	-0.111847	0	
8.33282	-0.111542	0	
8.3313	-0.111542	0	
8.32825	-0.111542	0	
8.3252	-0.111847	0	
8.3252	-0.112	0	
8.32672	-0.111694	0	
8.32825	-0.111694	0	
8.32977	-0.111084	0	
8.32977	-0.109863	0	
8.32825	-0.108643	0	
8.32672	-0.107269	0	
8.3252	-0.106049	0	
8.3252	-0.105133	0	
8.32367	-0.105286	0	
8.32367	-0.105286	0	
8.32367	-0.103912	0	
8.32367	-0.0984192	0	
8.3252	-0.0863647	0	
8.32825	-0.0631714	0	
8.32214	-0.0270081	0	
8.3252	0.0234985	0	
8.3252	0.0880432	0	
8.31757	0.166779	0	
8.32062	0.25589	0	
8.32214	0.35553	0	
8.31909	0.462341	0	
8.32214	0.572357	0	
8.31909	0.68222	0	
8.32214	0.786285	0	
8.32367	0.882568	0	
8.31909	0.967865	0	
8.32367	1.03912	0	
8.31757	1.09421	0	
8.31604	1.12778	0	
8.31604	1.13281	0	
8.31909	1.10321	0	
8.31451	1.03653	0	
8.31604	0.933228	0	
8.31757	0.796967	0	
8.31604	0.63446	0	
8.31604	0.454712	0	
8.31146	0.267181	0	
8.30994	0.0839233	0	
8.31146	-0.0827026	0	
8.30841	-0.223389	0	
8.30841	-0.330811	0	
8.30688	-0.400848	0	
8.31299	-0.43457	0	
8.30841	-0.436707	0	
8.30841	-0.415802	0	
8.31146	-0.379181	0	
8.30994	-0.33783	0	
8.30383	-0.298004	0	
8.30688	-0.26535	0	
8.30688	-0.241852	0	
8.30383	-0.228424	0	
8.31146	-0.223541	0	
8.31146	-0.225067	0	
8.30994	-0.230255	0	
8.31299	-0.236816	0	
8.31146	-0.243073	0	
8.31146	-0.247345	0	
8.30841	-0.249329	0	
8.30841	-0.24826	0	
8.30688	-0.245209	0	
8.30688	-0.240631	0	
8.30994	-0.234833	0	
8.31299	-0.228271	0	
8.30994	-0.222473	0	
8.30994	-0.21637	0	
8.31451	-0.210724	0	
8.30994	-0.205231	0	
8.30536	-0.200958	0	
8.30841	-0.196228	0	
8.30536	-0.192413	0	
8.30688	-0.189056	0	
8.30994	-0.186005	0	
8.30994	-0.1828	0	
8.30841	-0.179443	0	
8.31146	-0.176239	0	
8.30688	-0.173035	0	
8.30841	-0.169067	0	
8.30383	-0.164795	0	
8.30383	-0.160217	0	
8.30231	-0.155792	0	
8.30078	-0.151215	0	
8.30536	-0.146637	0	
8.30536	-0.143127	0	
8.30383	-0.13916	0	
8.30688	-0.135803	0	
8.30536	-0.132599	0	
8.30078	-0.129547	0	
8.29926	-0.126343	0	
8.30231	-0.123291	0	
8.30078	-0.120087	0	
8.29926	-0.116882	0	
8.30231	-0.113068	0	
8.30078	-0.1091	0	
8.29926	-0.105286	0	
8.30231	-0.101318	0	
8.29926	-0.0982666	0	
8.29926	-0.0950623	0	
8.2962	-0.0920105	0	
8.29926	-0.0892639	0	
8.29773	-0.0866699	0	
8.29773	-0.0845337	0	
8.29773	-0.08255	0	
8.29773	-0.0801086	0	
8.29926	-0.0778198	0	
8.29926	-0.0749207	0	
8.29773	-0.0714111	0	
8.2962	-0.0666809	0	
8.29315	-0.0622559	0	
8.29468	-0.0563049	0	
8.29315	-0.0498962	0	
8.2901	-0.0434875	0	
8.29468	-0.0370789	0	
8.29468	-0.030365	0	
8.29315	-0.0239563	0	
8.29315	-0.0184631	0	
8.29315	-0.01297	0	
8.29468	-0.00717163	0	
8.2901	-0.00213623	0	
8.2901	0.00289917	0	
8.28857	0.00823975	0	
8.29315	0.0134277	0	
8.29163	0.0183105	0	
8.29163	0.0239563	0	
8.29315	0.0294495	0	
8.29163	0.0352478	0	
8.2962	0.0408936	0	
8.29163	0.0468445	0	
8.28857	0.0532532	0	
8.28552	0.0602722	0	
8.28705	0.0665283	0	
8.28705	0.0733948	0	
8.28857	0.0799561	0	
8.28705	0.0856018	0	
8.2901	0.091095	0	
8.28705	0.0959778	0	
8.28857	0.10025	0	
8.28705	0.10437	0	
8.28552	0.108032	0	
8.27942	0.112	0	
8.284	0.115814	0	
8.28552	0.118561	0	
8.28247	0.121155	0	
8.28552	0.123444	0	
8.28705	0.125732	0	
8.28705	0.127411	0	
8.284	0.128784	0	
8.28552	0.13031	0	
8.28094	0.131226	0	
8.28094	0.131378	0	
8.27484	0.131989	0	
8.27789	0.131989	0	
8.28247	0.131226	0	
8.28094	0.130768	0	
8.28247	0.130005	0	
8.28247	0.129395	0	
8.28094	0.128784	0	
8.27789	0.127411	0	
8.27637	0.12558	0	
8.27637	0.123901	0	
8.27789	0.121002	0	
8.27942	0.116882	0	
8.27942	0.111847	0	
8.27942	0.106354	0	
8.27942	0.0993347	0	
8.28094	0.091095	0	
8.27789	0.0823975	0	
8.27637	0.0724792	0	
8.27484	0.0624084	0	
8.27484	0.0524902	0	
8.27484	0.0424194	0	
8.27484	0.0328064	0	
8.27332	0.0227356	0	
8.27789	0.0128174	0	
8.27789	0.00289917	0	
8.27637	-0.00671387	0	
8.27637	-0.0161743	0	
8.27637	-0.025177	0	
8.27332	-0.0337219	0	
8.27026	-0.0418091	0	
8.27332	-0.0486755	0	
8.27332	-0.0552368	0	
8.27332	-0.0605774	0	
8.27484	-0.065155	0	
8.27484	-0.0686646	0	
8.27484	-0.0714111	0	
8.27637	-0.072937	0	
8.27179	-0.0738525	0	
8.27026	-0.0740051	0	
8.27179	-0.0732422	0	
8.27026	-0.0721741	0	
8.27026	-0.0714111	0	
8.27179	-0.0700378	0	
8.27179	-0.0682068	0	
8.27179	-0.0672913	0	
8.27179	-0.0657654	0	
8.27332	-0.0643921	0	
8.26874	-0.0630188	0	
8.26721	-0.0621033	0	
8.27026	-0.06073	0	
8.26874	-0.0590515	0	
8.26721	-0.0579834	0	
8.26721	-0.0567627	0	
8.26721	-0.0558472	0	
8.27026	-0.0546265	0	
8.27026	-0.0535583	0	
8.27179	-0.0521851	0	
8.26874	-0.0505066	0	
8.26721	-0.0488281	0	
8.26874	-0.0474548	0	
8.26569	-0.0463867	0	
8.26111	-0.045166	0	
8.26721	-0.0442505	0	
8.26874	-0.0437927	0	
8.27026	-0.0439453	0	
8.26721	-0.0439453	0	
8.26874	-0.0447083	0	
8.26416	-0.0453186	0	
8.26416	-0.0460815	0	
8.25958	-0.0468445	0	
8.26111	-0.0471497	0	
8.26111	-0.0479126	0	
8.26263	-0.0479126	0	
8.26263	-0.0482178	0	
8.26569	-0.0491333	0	
8.26416	-0.0498962	0	
8.26721	-0.0500488	0	
8.26263	-0.0502014	0	
8.25958	-0.0505066	0	
8.25653	-0.0509644	0	
8.25806	-0.0512695	0	
8.25958	-0.0512695	0	
8.25958	-0.0517273	0	
8.26263	-0.0523376	0	
8.26111	-0.052948	0	
8.26263	-0.0538635	0	
8.25958	-0.0550842	0	
8.26416	-0.0566101	0	
8.25806	-0.0576782	0	
8.25653	-0.0588989	0	
8.255	-0.0601196	0	
8.25806	-0.0622559	0	
8.25958	-0.0645447	0	
8.25653	-0.0669861	0	
8.26263	-0.068512	0	
8.25958	-0.0701904	0	
8.25958	-0.0715637	0	
8.25653	-0.0724792	0	
8.255	-0.0737	0	
8.25348	-0.0750732	0	
8.255	-0.075531	0	
8.25348	-0.0759888	0	
8.25348	-0.0764465	0	
8.255	-0.0769043	0	
8.25806	-0.0776672	0	
8.25653	-0.0778198	0	
8.25653	-0.0785828	0	
8.25348	-0.0787354	0	
8.25348	-0.0788879	0	
8.2489	-0.0785828	0	
8.25348	-0.0779724	0	
8.25348	-0.0769043	0	
8.25348	-0.0762939	0	
8.25653	-0.0759888	0	
8.25195	-0.0759888	0	
8.25195	-0.0756836	0	
8.25348	-0.0765991	0	
8.25043	-0.0772095	0	
8.25195	-0.0779724	0	
8.2489	-0.0787354	0	
8.25043	-0.0796509	0	
8.24432	-0.0799561	0	
8.2489	-0.0810242	0	
8.24738	-0.0810242	0	
8.25348	-0.0810242	0	
8.25195	-0.0802612	0	
8.2489	-0.0790405	0	
8.24585	-0.0761414	0	
8.24738	-0.0727844	0	
8.25043	-0.0682068	0	
8.25043	-0.0631714	0	
8.25043	-0.0570679	0	
8.2489	-0.0498962	0	
8.24738	-0.0416565	0	
8.24738	-0.0332642	0	
8.24738	-0.025177	0	
8.2489	-0.0166321	0	
8.24738	-0.00808716	0	
8.24432	0.000457764	0	
8.24432	0.00915527	0	
8.2428	0.0175476	0	
8.24585	0.0241089	0	
8.24585	0.0311279	0	
8.24738	0.0366211	0	
8.24432	0.0408936	0	
8.24432	0.0456238	0	
8.24738	0.050354	0	
8.24585	0.0544739	0	
8.2428	0.0587463	0	
8.24127	0.0636292	0	
8.24127	0.0698853	0	
8.24127	0.0767517	0	
8.24127	0.0837708	0	
8.24432	0.0915527	0	
8.2428	0.098114	0	
8.24127	0.103607	0	
8.2428	0.107269	0	
8.2428	0.109406	0	
8.2428	0.108032	0	
8.24127	0.10376	0	
8.23822	0.0950623	0	
8.24127	0.0830078	0	
8.23975	0.0679016	0	
8.23975	0.0514221	0	
8.24127	0.0337219	0	
8.2428	0.014801	0	
8.23975	-0.00396729	0	
8.24127	-0.0219727	0	
8.23669	-0.0389099	0	
8.23364	-0.0543213	0	
8.23669	-0.0672913	0	
8.23669	-0.0793457	0	
8.23669	-0.0898743	0	
8.23975	-0.098877	0	
8.23975	-0.106659	0	
8.23822	-0.112762	0	
8.23669	-0.117798	0	
8.23669	-0.121765	0	
8.23517	-0.124359	0	
8.23364	-0.126495	0	
8.23059	-0.127716	0	
8.23212	-0.128174	0	
8.23212	-0.127258	0	
8.23364	-0.126343	0	
8.23822	-0.124969	0	
8.23669	-0.123596	0	
8.23669	-0.122528	0	
8.23212	-0.122528	0	
8.23059	-0.121918	0	
8.22601	-0.121155	0	
8.23059	-0.120392	0	
8.22906	-0.119324	0	
8.23212	-0.118408	0	
8.23212	-0.11734	0	
8.23212	-0.116119	0	
8.23364	-0.115509	0	
8.23517	-0.113525	0	
8.23212	-0.111847	0	
8.23517	-0.109558	0	
8.22449	-0.108185	0	
8.22906	-0.106812	0	
8.22906	-0.106812	0	
8.22906	-0.107269	0	
8.23059	-0.108643	0	
8.22906	-0.108643	0	
8.23212	-0.105286	0	
8.23212	-0.0947571	0	
8.22754	-0.0735474	0	
8.22449	-0.0393677	0	
8.22449	0.00839233	0	
8.22601	0.0700378	0	
8.22449	0.144806	0	
8.22906	0.231476	0	
8.22754	0.327301	0	
8.22754	0.431519	0	
8.23059	0.539246	0	
8.22601	0.647888	0	
8.22601	0.753479	0	
8.22296	0.852509	0	
8.22144	0.941162	0	
8.21838	1.017	0	
8.22449	1.07498	0	
8.22449	1.10962	0	
8.22449	1.11374	0	
8.22449	1.08185	0	
8.22144	1.01227	0	
8.22296	0.904694	0	
8.22144	0.762177	0	
8.21533	0.591888	0	
8.21686	0.404205	0	
8.21533	0.211639	0	
8.21686	0.0260925	0	
8.21686	-0.140991	0	
8.21686	-0.279083	0	
8.21686	-0.381165	0	
8.21686	-0.443268	0	
8.21533	-0.468292	0	
8.21381	-0.461273	0	
8.21533	-0.430603	0	
8.21228	-0.385437	0	
8.21228	-0.335693	0	
8.21381	-0.289764	0	
8.21686	-0.252228	0	
8.21533	-0.226135	0	
8.21991	-0.211487	0	
8.21686	-0.207214	0	
8.21838	-0.209351	0	
8.21533	-0.216217	0	
8.21533	-0.224152	0	
8.21686	-0.231781	0	
8.21228	-0.236816	0	
8.21533	-0.239868	0	
8.21686	-0.240326	0	
8.21838	-0.238037	0	
8.21991	-0.234222	0	
8.21991	-0.229034	0	
8.21991	-0.223999	0	
8.21991	-0.218353	0	
8.21686	-0.212708	0	
8.21381	-0.208282	0	
8.21533	-0.203857	0	
8.21381	-0.200043	0	
8.21686	-0.196381	0	
8.21686	-0.192719	0	
8.21991	-0.189514	0	
8.21838	-0.18631	0	
8.21838	-0.1828	0	
8.21838	-0.179291	0	
8.21381	-0.176086	0	
8.21381	-0.172729	0	
8.21228	-0.169373	0	
8.21533	-0.166016	0	
8.21381	-0.162659	0	
8.21686	-0.159454	0	
8.21686	-0.15625	0	
8.21686	-0.15274	0	
8.21533	-0.148926	0	
8.21075	-0.145111	0	
8.21228	-0.140686	0	
8.2077	-0.135803	0	
8.20923	-0.130768	0	
8.20923	-0.126343	0	
8.21228	-0.12207	0	
8.21381	-0.118256	0	
8.21533	-0.114899	0	
8.21381	-0.112	0	
8.21228	-0.109558	0	
8.20923	-0.107117	0	
8.2077	-0.104828	0	
8.20923	-0.102997	0	
8.2077	-0.100098	0	
8.2077	-0.0973511	0	
8.20618	-0.0947571	0	
8.21075	-0.0914001	0	
8.20923	-0.0878906	0	
8.20923	-0.0842285	0	
8.20618	-0.0796509	0	
8.20923	-0.0762939	0	
8.20465	-0.0718689	0	
8.20618	-0.0683594	0	
8.20618	-0.0645447	0	
8.20618	-0.0610352	0	
8.2077	-0.0572205	0	
8.2077	-0.0532532	0	
8.20618	-0.0488281	0	
8.20618	-0.0448608	0	
8.20923	-0.0401306	0	
8.20618	-0.0350952	0	
8.20312	-0.0297546	0	
8.20465	-0.0238037	0	
8.2016	-0.0177002	0	
8.20465	-0.0111389	0	
8.20312	-0.00457764	0	
8.20465	0.00244141	0	
8.20618	0.00900269	0	
8.20465	0.0161743	0	
8.20312	0.0228882	0	
8.20465	0.0296021	0	
8.20312	0.035553	0	
8.19855	0.0416565	0	
8.20007	0.04776	0	
8.20007	0.0534058	0	
8.20007	0.0592041	0	
8.2016	0.0645447	0	
8.20465	0.0694275	0	
8.2016	0.0738525	0	
8.20312	0.0784302	0	
8.2016	0.0831604	0	
8.19855	0.087738	0	
8.19702	0.0924683	0	
8.19702	0.0976562	0	
8.19702	0.102386	0	
8.19855	0.106812	0	
8.20007	0.110474	0	
8.19855	0.11322	0	
8.20007	0.115356	0	
8.20007	0.117645	0	
8.20007	0.119476	0	
8.19702	0.12146	0	
8.19702	0.122681	0	
8.19397	0.123749	0	
8.1955	0.125122	0	
8.19397	0.127106	0	
8.19702	0.129547	0	
8.19702	0.131531	0	
8.1955	0.133972	0	
8.2016	0.136108	0	
8.19702	0.137634	0	
8.19397	0.13855	0	
8.19244	0.138855	0	
8.19092	0.13855	0	
8.19397	0.137024	0	
8.19397	0.134583	0	
8.19397	0.13092	0	
8.19702	0.126038	0	
8.1955	0.120239	0	
8.19397	0.114136	0	
8.19244	0.106812	0	
8.19244	0.0993347	0	
8.19092	0.0912476	0	
8.19092	0.0830078	0	
8.19092	0.0740051	0	
8.19092	0.0650024	0	
8.1955	0.0558472	0	
8.19397	0.0463867	0	
8.19244	0.0370789	0	
8.1955	0.0280762	0	
8.19244	0.0195312	0	
8.19092	0.0109863	0	
8.18939	0.00259399	0	
8.18939	-0.00457764	0	
8.19244	-0.0114441	0	
8.19092	-0.0175476	0	
8.19702	-0.0234985	0	
8.19244	-0.0280762	0	
8.19397	-0.032196	0	
8.19397	-0.0363159	0	
8.18939	-0.0390625	0	
8.19092	-0.0419617	0	
8.18787	-0.0439453	0	
8.18634	-0.0450134	0	
8.18939	-0.0463867	0	
8.19092	-0.0468445	0	
8.18787	-0.0468445	0	
8.19092	-0.0471497	0	
8.19397	-0.0466919	0	
8.18939	-0.0462341	0	
8.18787	-0.0456238	0	
8.18939	-0.0442505	0	
8.18481	-0.0428772	0	
8.18481	-0.0416565	0	
8.18787	-0.0402832	0	
8.18787	-0.0386047	0	
8.18939	-0.0375366	0	
8.19092	-0.0364685	0	
8.19092	-0.0357056	0	
8.18634	-0.0344849	0	
8.18481	-0.0338745	0	
8.18939	-0.0331116	0	
8.18176	-0.032196	0	
8.18634	-0.0314331	0	
8.18481	-0.0309753	0	
8.18634	-0.030365	0	
8.18939	-0.0299072	0	
8.19092	-0.0299072	0	
8.18787	-0.0296021	0	
8.18634	-0.0297546	0	
8.18634	-0.0297546	0	
8.17871	-0.0299072	0	
8.18176	-0.0306702	0	
8.18176	-0.0314331	0	
8.18481	-0.0325012	0	
8.18481	-0.0338745	0	
8.18329	-0.0350952	0	
8.18176	-0.0366211	0	
8.18481	-0.0382996	0	
8.18634	-0.0395203	0	
8.18176	-0.040741	0	
8.18024	-0.0419617	0	
8.18176	-0.042572	0	
8.18024	-0.0431824	0	
8.18329	-0.0436401	0	
8.18176	-0.0445557	0	
8.18176	-0.045166	0	
8.18329	-0.0462341	0	
8.18329	-0.0480652	0	
8.18176	-0.0495911	0	
8.18024	-0.0509644	0	
8.17718	-0.0524902	0	
8.17566	-0.0534058	0	
8.17566	-0.0544739	0	
8.17413	-0.0553894	0	
8.18024	-0.0556946	0	
8.18024	-0.0561523	0	
8.18024	-0.0572205	0	
8.18176	-0.0575256	0	
8.18176	-0.0576782	0	
8.17871	-0.0579834	0	
8.17566	-0.0588989	0	
8.17566	-0.0593567	0	
8.17718	-0.059967	0	
8.17566	-0.06073	0	
8.17566	-0.0617981	0	
8.17871	-0.0624084	0	
8.18176	-0.0630188	0	
8.18024	-0.0637817	0	
8.17718	-0.063324	0	
8.17413	-0.0616455	0	
8.17566	-0.0588989	0	
8.17413	-0.0553894	0	
8.17413	-0.050354	0	
8.17261	-0.0440979	0	
8.17566	-0.037384	0	
8.17566	-0.0297546	0	
8.17718	-0.0219727	0	
8.17718	-0.0144958	0	
8.17261	-0.00671387	0	
8.17413	0.000762939	0	
8.17566	0.00915527	0	
8.17108	0.0172424	0	
8.17261	0.0250244	0	
8.17108	0.0320435	0	
8.17261	0.0379944	0	
8.17413	0.0442505	0	
8.17566	0.0497437	0	
8.17413	0.0553894	0	
8.17261	0.0614929	0	
8.17413	0.0672913	0	
8.16803	0.0737	0	
8.16803	0.0801086	0	
8.16956	0.0868225	0	
8.17261	0.092926	0	
8.16956	0.098877	0	
8.17413	0.10437	0	
8.17108	0.108643	0	
8.17413	0.110931	0	
8.17108	0.111237	0	
8.16803	0.108948	0	
8.16803	0.104675	0	
8.16803	0.0970459	0	
8.16803	0.0871277	0	
8.16956	0.0744629	0	
8.16956	0.0604248	0	
8.16803	0.0440979	0	
8.17261	0.0279236	0	
8.17108	0.00946045	0	
8.17108	-0.00793457	0	
8.16956	-0.0257874	0	
8.16803	-0.042572	0	
8.16345	-0.0578308	0	
8.16498	-0.0730896	0	
8.1665	-0.0863647	0	
8.16498	-0.0984192	0	
8.16803	-0.108032	0	
8.17108	-0.115967	0	
8.16956	-0.122375	0	
8.1665	-0.127106	0	
8.16803	-0.130615	0	
8.16498	-0.132751	0	
8.16193	-0.13443	0	
8.16345	-0.134583	0	
8.16193	-0.134583	0	
8.16498	-0.13382	0	
8.1665	-0.133209	0	
8.16803	-0.132751	0	
8.16498	-0.132294	0	
8.16498	-0.131836	0	
8.16345	-0.131378	0	
8.16193	-0.130768	0	
8.16345	-0.1297	0	
8.16193	-0.128479	0	
8.16193	-0.126801	0	
8.16345	-0.124817	0	
8.16498	-0.122833	0	
8.16498	-0.121155	0	
8.16498	-0.119019	0	
8.16345	-0.116882	0	
8.1604	-0.115051	0	
8.16345	-0.113068	0	
8.1604	-0.111542	0	
8.16193	-0.110626	0	
8.15735	-0.110016	0	
8.16193	-0.110474	0	
8.1604	-0.110779	0	
8.16345	-0.110168	0	
8.16498	-0.105286	0	
8.15887	-0.0933838	0	
8.1604	-0.0714111	0	
8.15887	-0.0360107	0	
8.15887	0.01297	0	
8.15582	0.075531	0	
8.15735	0.150909	0	
8.15735	0.236816	0	
8.15735	0.333405	0	
8.16193	0.437012	0	
8.16193	0.543976	0	
8.1604	0.651398	0	
8.15735	0.75531	0	
8.15582	0.852814	0	
8.15582	0.941162	0	
8.15277	1.01654	0	
8.15582	1.07544	0	
8.15582	1.10977	0	
8.15277	1.1145	0	
8.15582	1.08414	0	
8.1543	1.01608	0	
8.15582	0.91095	0	
8.15277	0.770874	0	
8.15124	0.601807	0	
8.15277	0.414734	0	
8.14819	0.22049	0	
8.15124	0.0328064	0	
8.1543	-0.137482	0	
8.14972	-0.278931	0	
8.1543	-0.385132	0	
8.14972	-0.451965	0	
8.14972	-0.480804	0	
8.15124	-0.476685	0	
8.14667	-0.447845	0	
8.14667	-0.4039	0	
8.14667	-0.353851	0	
8.14972	-0.307159	0	
8.14972	-0.267944	0	
8.15124	-0.239868	0	
8.15277	-0.222931	0	
8.15124	-0.215912	0	
8.15277	-0.216827	0	
8.14972	-0.222778	0	
8.15277	-0.230408	0	
8.14972	-0.237732	0	
8.14819	-0.243378	0	
8.15124	-0.246124	0	
8.14972	-0.246124	0	
8.15277	-0.243683	0	
8.1543	-0.239105	0	
8.15735	-0.233612	0	
8.15277	-0.226898	0	
8.15582	-0.219574	0	
8.15124	-0.212402	0	
8.15277	-0.205994	0	
8.14972	-0.199585	0	
8.15277	-0.193787	0	
8.15277	-0.189056	0	
8.15277	-0.184631	0	
8.15277	-0.181122	0	
8.15582	-0.17746	0	
8.15277	-0.174103	0	
8.15277	-0.170593	0	
8.15124	-0.167542	0	
8.14819	-0.164032	0	
8.14972	-0.160522	0	
8.14819	-0.15686	0	
8.15124	-0.153198	0	
8.1543	-0.149231	0	
8.15124	-0.145264	0	
8.1543	-0.141602	0	
8.15124	-0.137329	0	
8.14972	-0.133362	0	
8.15124	-0.129547	0	
8.14667	-0.125275	0	
8.14667	-0.121307	0	
8.14667	-0.117493	0	
8.14819	-0.114136	0	
8.15124	-0.111237	0	
8.14972	-0.108032	0	
8.14972	-0.10498	0	
8.14819	-0.102234	0	
8.14667	-0.0991821	0	
8.14667	-0.0958252	0	
8.14667	-0.0924683	0	
8.14362	-0.088501	0	
8.14667	-0.0848389	0	
8.14514	-0.0805664	0	
8.14667	-0.0762939	0	
8.14362	-0.0720215	0	
8.14972	-0.0683594	0	
8.14819	-0.0640869	0	
8.14514	-0.0595093	0	
8.14667	-0.0556946	0	
8.14362	-0.0518799	0	
8.14362	-0.0476074	0	
8.14514	-0.042572	0	
8.14362	-0.0384521	0	
8.14972	-0.0340271	0	
8.14667	-0.0302124	0	
8.14667	-0.0257874	0	
8.14667	-0.0209045	0	
8.14209	-0.0152588	0	
8.14362	-0.0102234	0	
8.14209	-0.00366211	0	
8.13904	0.00213623	0	
8.14362	0.00762939	0	
8.14209	0.0137329	0	
8.14514	0.0201416	0	
8.14514	0.0256348	0	
8.14514	0.0317383	0	
8.14056	0.0372314	0	
8.13904	0.042572	0	
8.13751	0.0482178	0	
8.14362	0.0538635	0	
8.14209	0.0601196	0	
8.14209	0.065155	0	
8.14056	0.0712585	0	
8.13904	0.0770569	0	
8.13751	0.08255	0	
8.14514	0.0880432	0	
8.14362	0.0933838	0	
8.13904	0.098114	0	
8.14056	0.102844	0	
8.13751	0.107727	0	
8.13751	0.111389	0	
8.13904	0.115051	0	
8.13904	0.117798	0	
8.13904	0.120392	0	
8.14209	0.122223	0	
8.14209	0.123901	0	
8.14056	0.125275	0	
8.13599	0.127106	0	
8.13751	0.128479	0	
8.13446	0.130463	0	
8.13446	0.131531	0	
8.13293	0.132599	0	
8.13751	0.133514	0	
8.13446	0.134888	0	
8.13904	0.135651	0	
8.14056	0.136261	0	
8.13751	0.136719	0	
8.13751	0.136414	0	
8.13141	0.135803	0	
8.13446	0.13504	0	
8.13293	0.134277	0	
8.13141	0.132751	0	
8.13446	0.130615	0	
8.13446	0.128021	0	
8.13751	0.124512	0	
8.13751	0.120087	0	
8.13904	0.114746	0	
8.13599	0.108643	0	
8.13293	0.101929	0	
8.12988	0.0947571	0	
8.12836	0.0871277	0	
8.13141	0.0788879	0	
8.13446	0.0700378	0	
8.13446	0.0608826	0	
8.14209	0.0517273	0	
8.13599	0.042572	0	
8.13599	0.0341797	0	
8.13293	0.025177	0	
8.13293	0.0167847	0	
8.13141	0.00839233	0	
8.13141	0.00106812	0	
8.12988	-0.00549316	0	
8.13293	-0.0119019	0	
8.13293	-0.0172424	0	
8.13446	-0.0222778	0	
8.13446	-0.0260925	0	
8.13446	-0.0294495	0	
8.13141	-0.0318909	0	
8.13141	-0.0331116	0	
8.12988	-0.0338745	0	
8.12988	-0.0344849	0	
8.13293	-0.03479	0	
8.13141	-0.0344849	0	
8.13446	-0.0341797	0	
8.13293	-0.0338745	0	
8.13751	-0.0332642	0	
8.13446	-0.0323486	0	
8.13293	-0.0315857	0	
8.12988	-0.0314331	0	
8.13141	-0.0300598	0	
8.12836	-0.0280762	0	
8.12836	-0.0256348	0	
8.12836	-0.0238037	0	
8.13293	-0.0218201	0	
8.13293	-0.020752	0	
8.13599	-0.0193787	0	
8.13446	-0.0190735	0	
8.12836	-0.0183105	0	
8.12836	-0.0183105	0	
8.12683	-0.0186157	0	
8.12836	-0.0190735	0	
8.12988	-0.0195312	0	
8.12683	-0.020752	0	
8.13141	-0.0210571	0	
8.13293	-0.0218201	0	
8.12988	-0.0218201	0	
8.12988	-0.0222778	0	
8.13141	-0.0218201	0	
8.12836	-0.0213623	0	
8.12836	-0.0210571	0	
8.12836	-0.0205994	0	
8.12988	-0.0205994	0	
8.12988	-0.019989	0	
8.12683	-0.0201416	0	
8.12988	-0.019989	0	
8.12988	-0.020752	0	
8.12683	-0.0216675	0	
8.12836	-0.022583	0	
8.1253	-0.0234985	0	
8.12378	-0.0241089	0	
8.1253	-0.0256348	0	
8.12683	-0.0263977	0	
8.12683	-0.0276184	0	
8.12836	-0.0288391	0	
8.12836	-0.030365	0	
8.12836	-0.0315857	0	
8.12683	-0.032959	0	
8.12836	-0.0338745	0	
8.12378	-0.0357056	0	
8.12378	-0.0363159	0	
8.12683	-0.037384	0	
8.12683	-0.0390625	0	
8.1253	-0.0402832	0	
8.12836	-0.0424194	0	
8.12836	-0.0437927	0	
8.1253	-0.0456238	0	
8.12683	-0.0474548	0	
8.1253	-0.0491333	0	
8.12378	-0.0500488	0	
8.12378	-0.0508118	0	
8.12378	-0.0500488	0	
8.12378	-0.0486755	0	
8.12378	-0.0457764	0	
8.12683	-0.0410461	0	
8.1253	-0.0354004	0	
8.12683	-0.0286865	0	
8.1253	-0.0205994	0	
8.12225	-0.0120544	0	
8.12073	-0.00335693	0	
8.12225	0.00549316	0	
8.12378	0.0132751	0	
8.12225	0.0209045	0	
8.12073	0.0282288	0	
8.12683	0.0357056	0	
8.1253	0.042572	0	
8.1253	0.0486755	0	
8.1253	0.0550842	0	
8.12378	0.0613403	0	
8.1192	0.0672913	0	
8.1192	0.0735474	0	
8.12073	0.0791931	0	
8.12073	0.0843811	0	
8.12225	0.0894165	0	
8.12073	0.0941467	0	
8.12683	0.0984192	0	
8.1253	0.102386	0	
8.12378	0.106659	0	
8.1192	0.110168	0	
8.11768	0.113525	0	
8.1192	0.11673	0	
8.1192	0.119171	0	
8.11768	0.119019	0	
8.12225	0.11734	0	
8.12378	0.112457	0	
8.12378	0.10498	0	
8.12378	0.0941467	0	
8.12225	0.0811768	0	
8.12225	0.0663757	0	
8.11768	0.0491333	0	
8.1192	0.0314331	0	
8.11768	0.012207	0	
8.11615	-0.00640869	0	
8.12225	-0.0248718	0	
8.12225	-0.0408936	0	
8.12378	-0.0567627	0	
8.12073	-0.071106	0	
8.1192	-0.0839233	0	
8.12225	-0.0953674	0	
8.11615	-0.105133	0	
8.11768	-0.11322	0	
8.11615	-0.119476	0	
8.11462	-0.125122	0	
8.1192	-0.128174	0	
8.12073	-0.130768	0	
8.1192	-0.132446	0	
8.11768	-0.132446	0	
8.1192	-0.131989	0	
8.11768	-0.130615	0	
8.11615	-0.128784	0	
8.11615	-0.126495	0	
8.11462	-0.124207	0	
8.11462	-0.121918	0	
8.11615	-0.120392	0	
8.11768	-0.118561	0	
8.1192	-0.117493	0	
8.11768	-0.116119	0	
8.11768	-0.114746	0	
8.11462	-0.113373	0	
8.11462	-0.111694	0	
8.1131	-0.109711	0	
8.11615	-0.10788	0	
8.11462	-0.106354	0	
8.11615	-0.104218	0	
8.11768	-0.102997	0	
8.11768	-0.101776	0	
8.11768	-0.101166	0	
8.11615	-0.101166	0	
8.11615	-0.101929	0	
8.1131	-0.101929	0	
8.11157	-0.0990295	0	
8.11157	-0.090332	0	
8.11005	-0.072937	0	
8.11462	-0.0431824	0	
8.11615	0.00106812	0	
8.1131	0.0596619	0	
8.11462	0.132904	0	
8.11615	0.219269	0	
8.11462	0.317078	0	
8.11157	0.423431	0	
8.11005	0.536194	0	
8.11157	0.650482	0	
8.11005	0.762024	0	
8.11005	0.866699	0	
8.11462	0.961304	0	
8.1131	1.04248	0	
8.11615	1.1087	0	
8.1131	1.15387	0	
8.11005	1.17325	0	
8.11005	1.15936	0	
8.10699	1.10703	0	
8.10242	1.01669	0	
8.1131	0.889893	0	
8.11005	0.732422	0	
8.10547	0.552826	0	
8.10852	0.36026	0	
8.10852	0.166168	0	
8.10852	-0.0161743	0	
8.10394	-0.176086	0	
8.10242	-0.304108	0	
8.10242	-0.394287	0	
8.10242	-0.445251	0	
8.09936	-0.460815	0	
8.10394	-0.44754	0	
8.10547	-0.414734	0	
8.10547	-0.371704	0	
8.10699	-0.327454	0	
8.10394	-0.288086	0	
8.10394	-0.258179	0	
8.10242	-0.238495	0	
8.10547	-0.228577	0	
8.10089	-0.226288	0	
8.10547	-0.230103	0	
8.10547	-0.236206	0	
8.10852	-0.241852	0	
8.11157	-0.246429	0	
8.11005	-0.249023	0	
8.11005	-0.248566	0	
8.10852	-0.245972	0	
8.10547	-0.241547	0	
8.10852	-0.235443	0	
8.11005	-0.228577	0	
8.10852	-0.221405	0	
8.11005	-0.214844	0	
8.10852	-0.208588	0	
8.10852	-0.203094	0	
8.11157	-0.197906	0	
8.11005	-0.193939	0	
8.10699	-0.19043	0	
8.10699	-0.186768	0	
8.10394	-0.182953	0	
8.10394	-0.179596	0	
8.10547	-0.175934	0	
8.10547	-0.172424	0	
8.10699	-0.168762	0	
8.10852	-0.165253	0	
8.10852	-0.162048	0	
8.10852	-0.157776	0	
8.10547	-0.153503	0	
8.10547	-0.148926	0	
8.10089	-0.144501	0	
8.10242	-0.139465	0	
8.10394	-0.13443	0	
8.10547	-0.130157	0	
8.10699	-0.125427	0	
8.10852	-0.120392	0	
8.10852	-0.115509	0	
8.10699	-0.111237	0	
8.10394	-0.107269	0	
8.10242	-0.10437	0	
8.10547	-0.101166	0	
8.10242	-0.0982666	0	
8.10394	-0.0952148	0	
8.10547	-0.0927734	0	
8.10699	-0.0901794	0	
8.10394	-0.0880432	0	
8.10394	-0.0852966	0	
8.10242	-0.0820923	0	
8.10394	-0.0790405	0	
8.09784	-0.0752258	0	
8.10089	-0.0709534	0	
8.10242	-0.0668335	0	
8.10089	-0.0616455	0	
8.10394	-0.0570679	0	
8.10547	-0.0524902	0	
8.10394	-0.0482178	0	
8.10547	-0.0440979	0	
8.10394	-0.039978	0	
8.10089	-0.0360107	0	
8.09784	-0.0317383	0	
8.09784	-0.0270081	0	
8.09784	-0.0222778	0	
8.09784	-0.0170898	0	
8.10089	-0.0120544	0	
8.10394	-0.00671387	0	
8.10242	-0.00167847	0	
8.10394	0.00396729	0	
8.09936	0.0100708	0	
8.10089	0.0164795	0	
8.09784	0.0222778	0	
8.09784	0.0288391	0	
8.09784	0.0352478	0	
8.09784	0.0411987	0	
8.09784	0.04776	0	
8.10242	0.0540161	0	
8.10242	0.0598145	0	
8.10089	0.0657654	0	
8.10089	0.0718689	0	
8.10089	0.0770569	0	
8.09631	0.0820923	0	
8.09631	0.0874329	0	
8.09936	0.0926208	0	
8.09631	0.0970459	0	
8.09784	0.101166	0	
8.09936	0.104675	0	
8.09784	0.108185	0	
8.10242	0.110931	0	
8.10089	0.113678	0	
8.09479	0.116272	0	
8.09479	0.118256	0	
8.09631	0.120544	0	
8.09174	0.122375	0	
8.09326	0.123749	0	
8.09784	0.124969	0	
8.09784	0.125732	0	
8.10089	0.126801	0	
8.09784	0.127258	0	
8.09631	0.127869	0	
8.09784	0.128174	0	
8.09479	0.128479	0	
8.09326	0.128784	0	
8.09021	0.129547	0	
8.09479	0.13031	0	
8.09784	0.130615	0	
8.09326	0.130463	0	
8.09479	0.1297	0	
8.09784	0.127869	0	
8.09631	0.125275	0	
8.09479	0.12207	0	
8.09326	0.117188	0	
8.09174	0.111847	0	
8.09174	0.10498	0	
8.09174	0.0973511	0	
8.09326	0.0891113	0	
8.09479	0.0799561	0	
8.09784	0.0704956	0	
8.09479	0.06073	0	
8.09631	0.050354	0	
8.09479	0.039978	0	
8.09021	0.0306702	0	
8.09174	0.0204468	0	
8.08868	0.0106812	0	
8.09174	0.0012207	0	
8.09326	-0.00762939	0	
8.09479	-0.0160217	0	
8.09174	-0.0234985	0	
8.09479	-0.0300598	0	
8.09631	-0.035553	0	
8.09631	-0.0405884	0	
8.09174	-0.0454712	0	
8.09174	-0.0485229	0	
8.09174	-0.0512695	0	
8.09326	-0.0534058	0	
8.09326	-0.0543213	0	
8.09326	-0.0552368	0	
8.09479	-0.0559998	0	
8.09326	-0.0567627	0	
8.09784	-0.0570679	0	
8.09174	-0.0572205	0	
8.09174	-0.0570679	0	
8.08868	-0.0563049	0	
8.09174	-0.0552368	0	
8.09021	-0.0541687	0	
8.09021	-0.0537109	0	
8.09174	-0.0524902	0	
8.09326	-0.0511169	0	
8.09326	-0.0497437	0	
8.09021	-0.0479126	0	
8.09326	-0.0463867	0	
8.08716	-0.0447083	0	
8.08563	-0.0427246	0	
8.09021	-0.040741	0	
8.09174	-0.0393677	0	
8.09174	-0.0378418	0	
8.09479	-0.0370789	0	
8.09326	-0.0360107	0	
8.09174	-0.035553	0	
8.09021	-0.03479	0	
8.08868	-0.0344849	0	
8.09021	-0.0337219	0	
8.08868	-0.0331116	0	
8.08868	-0.0325012	0	
8.08868	-0.0317383	0	
8.08868	-0.0317383	0	
8.08716	-0.0315857	0	
8.09021	-0.0317383	0	
8.09174	-0.0315857	0	
8.09174	-0.032196	0	
8.08868	-0.0325012	0	
8.08868	-0.0328064	0	
8.08716	-0.0335693	0	
8.08563	-0.0341797	0	
8.08716	-0.0349426	0	
8.09174	-0.035553	0	
8.09021	-0.0369263	0	
8.09174	-0.0384521	0	
8.08563	-0.0405884	0	
8.08868	-0.0421143	0	
8.08868	-0.0437927	0	
8.08563	-0.045166	0	
8.08716	-0.0469971	0	
8.08563	-0.0480652	0	
8.08563	-0.0492859	0	
8.08868	-0.0505066	0	
8.08868	-0.0509644	0	
8.09174	-0.0517273	0	
8.09174	-0.0526428	0	
8.08868	-0.0534058	0	
8.08868	-0.0540161	0	
8.08563	-0.0540161	0	
8.08411	-0.052948	0	
8.08563	-0.0508118	0	
8.08868	-0.0473022	0	
8.08411	-0.0431824	0	
8.08411	-0.0379944	0	
8.09174	-0.0317383	0	
8.08868	-0.025177	0	
8.08868	-0.017395	0	
8.08411	-0.00961304	0	
8.08258	-0.00183105	0	
8.08258	0.00534058	0	
8.08411	0.0125122	0	
8.08258	0.0190735	0	
8.08563	0.0262451	0	
8.08716	0.0325012	0	
8.08868	0.0395203	0	
8.08868	0.0457764	0	
8.09021	0.0524902	0	
8.08716	0.0582886	0	
8.08258	0.0645447	0	
8.08105	0.0697327	0	
8.08105	0.075531	0	
8.08563	0.0799561	0	
8.08563	0.0846863	0	
8.09021	0.0886536	0	
8.08716	0.0924683	0	
8.08563	0.0953674	0	
8.09021	0.0987244	0	
8.08258	0.100861	0	
8.08411	0.102234	0	
8.08105	0.102386	0	
8.08105	0.101166	0	
8.08258	0.0971985	0	
8.08105	0.0914001	0	
8.08411	0.0819397	0	
8.08563	0.0700378	0	
8.08868	0.0556946	0	
8.08411	0.0402832	0	
8.08411	0.0234985	0	
8.08105	0.00549316	0	
8.08105	-0.0131226	0	
8.07953	-0.0308228	0	
8.07953	-0.0479126	0	
8.08258	-0.0630188	0	
8.08411	-0.0778198	0	
8.08563	-0.0909424	0	
8.08411	-0.103302	0	
8.08563	-0.113373	0	
8.08258	-0.121613	0	
8.07953	-0.128937	0	
8.078	-0.134888	0	
8.078	-0.139771	0	
8.07953	-0.14328	0	
8.08105	-0.146637	0	
8.08258	-0.148773	0	
8.08563	-0.149536	0	
8.08411	-0.149841	0	
8.07953	-0.149689	0	
8.07953	-0.149536	0	
8.08105	-0.14801	0	
8.07648	-0.146484	0	
8.07953	-0.144806	0	
8.07953	-0.143127	0	
8.08105	-0.141907	0	
8.08258	-0.140381	0	
8.08258	-0.13916	0	
8.08258	-0.137939	0	
8.07953	-0.136108	0	
8.07495	-0.134735	0	
8.07648	-0.133209	0	
8.078	-0.131226	0	
8.07648	-0.129395	0	
8.07495	-0.127411	0	
8.078	-0.12558	0	
8.078	-0.124207	0	
8.08105	-0.123138	0	
8.08105	-0.123444	0	
8.08258	-0.124054	0	
8.08105	-0.123444	0	
8.07648	-0.119476	0	
8.078	-0.109558	0	
8.07648	-0.0891113	0	
8.07495	-0.0559998	0	
8.07648	-0.00793457	0	
8.08105	0.055542	0	
8.08258	0.133209	0	
8.08258	0.223999	0	
8.07648	0.325928	0	
8.078	0.437469	0	
8.07495	0.553894	0	
8.07495	0.672302	0	
8.07343	0.787048	0	
8.0719	0.894318	0	
8.07648	0.991211	0	
8.07648	1.07391	0	
8.078	1.13922	0	
8.07953	1.18286	0	
8.07495	1.19781	0	
8.07648	1.17554	0	
8.0719	1.11298	0	
8.07037	1.01013	0	
8.07037	0.870056	0	
8.06885	0.700684	0	
8.0719	0.510864	0	
8.0719	0.310364	0	
8.07343	0.111694	0	
8.07495	-0.0723267	0	
8.07037	-0.23056	0	
8.06732	-0.352936	0	
8.06427	-0.436554	0	
8.0658	-0.479279	0	
8.0658	-0.486145	0	
8.06427	-0.466156	0	
8.06885	-0.428467	0	
8.07037	-0.383301	0	
8.0719	-0.338745	0	
8.07037	-0.301361	0	
8.0719	-0.273743	0	
8.06885	-0.256348	0	
8.0658	-0.248871	0	
8.06732	-0.24826	0	
8.06732	-0.25238	0	
8.06885	-0.258179	0	
8.07037	-0.263824	0	
8.0719	-0.26825	0	
8.07495	-0.270081	0	
8.0719	-0.270233	0	
8.0719	-0.266876	0	
8.07037	-0.262451	0	
8.07343	-0.256653	0	
8.07037	-0.250244	0	
8.06885	-0.243683	0	
8.06885	-0.236969	0	
8.07343	-0.231171	0	
8.07343	-0.225677	0	
8.07648	-0.220795	0	
8.07495	-0.21637	0	
8.07495	-0.212402	0	
8.07343	-0.20874	0	
8.07037	-0.205383	0	
8.06885	-0.201721	0	
8.07037	-0.198059	0	
8.0719	-0.193481	0	
8.0719	-0.189819	0	
8.07037	-0.185242	0	
8.07495	-0.180511	0	
8.07495	-0.175476	0	
8.07343	-0.170441	0	
8.0719	-0.165863	0	
8.07037	-0.160828	0	
8.06732	-0.155487	0	
8.0658	-0.150757	0	
8.0719	-0.145874	0	
8.07343	-0.141907	0	
8.07343	-0.137787	0	
8.07037	-0.13443	0	
8.07037	-0.131073	0	
8.0719	-0.127869	0	
8.0719	-0.124054	0	
8.07037	-0.120544	0	
8.0658	-0.116882	0	
8.06732	-0.112915	0	
8.06274	-0.108948	0	
8.06885	-0.105286	0	
8.07343	-0.101624	0	
8.07037	-0.098114	0	
8.06732	-0.0941467	0	
8.0719	-0.0909424	0	
8.07037	-0.0869751	0	
8.0658	-0.083313	0	
8.06732	-0.0798035	0	
8.0658	-0.0759888	0	
8.0658	-0.0721741	0	
8.06732	-0.067749	0	
8.06885	-0.0634766	0	
8.0719	-0.0593567	0	
8.0719	-0.0543213	0	
8.07037	-0.0498962	0	
8.06732	-0.045166	0	
8.06885	-0.0404358	0	
8.06427	-0.0350952	0	
8.06122	-0.0300598	0	
8.0658	-0.0242615	0	
8.06732	-0.0189209	0	
8.06885	-0.0134277	0	
8.06885	-0.00808716	0	
8.06885	-0.00228882	0	
8.06732	0.00320435	0	
8.06732	0.00961304	0	
8.06427	0.0160217	0	
8.06427	0.022583	0	
8.06274	0.0291443	0	
8.06122	0.0360107	0	
8.06427	0.0422668	0	
8.06732	0.0483704	0	
8.06885	0.0541687	0	
8.06732	0.0596619	0	
8.06427	0.0650024	0	
8.06427	0.0695801	0	
8.05969	0.0746155	0	
8.06274	0.0796509	0	
8.06274	0.0842285	0	
8.06274	0.0881958	0	
8.06427	0.0917053	0	
8.06732	0.0942993	0	
8.06885	0.0968933	0	
8.06885	0.0994873	0	
8.06427	0.101624	0	
8.06122	0.103455	0	
8.05969	0.105133	0	
8.05969	0.106659	0	
8.05664	0.10788	0	
8.06427	0.110016	0	
8.06122	0.112	0	
8.06427	0.114288	0	
8.06274	0.116577	0	
8.06427	0.118866	0	
8.06427	0.121613	0	
8.05969	0.123749	0	
8.05817	0.12558	0	
8.05817	0.127258	0	
8.05969	0.128632	0	
8.06122	0.128632	0	
8.06122	0.128479	0	
8.06274	0.127106	0	
8.06122	0.124054	0	
8.05969	0.120239	0	
8.05969	0.115356	0	
8.06122	0.109406	0	
8.06122	0.102692	0	
8.05969	0.0947571	0	
8.05664	0.0869751	0	
8.06122	0.0782776	0	
8.05817	0.0691223	0	
8.06122	0.0601196	0	
8.06122	0.0502014	0	
8.06122	0.0402832	0	
8.05969	0.0305176	0	
8.06427	0.020752	0	
8.05817	0.0111389	0	
8.05817	0.00228882	0	
8.05359	-0.00610352	0	
8.06122	-0.0138855	0	
8.05664	-0.0216675	0	
8.05664	-0.0288391	0	
8.05969	-0.0352478	0	
8.05664	-0.0410461	0	
8.06122	-0.0456238	0	
8.05969	-0.0500488	0	
8.05969	-0.052948	0	
8.05817	-0.0556946	0	
8.05664	-0.0572205	0	
8.05817	-0.0579834	0	
8.05817	-0.0584412	0	
8.05969	-0.0585938	0	
8.06122	-0.0578308	0	
8.05969	-0.0572205	0	
8.06122	-0.0561523	0	
8.05817	-0.0553894	0	
8.05817	-0.0540161	0	
8.05511	-0.0523376	0	
8.05511	-0.0509644	0	
8.05511	-0.0500488	0	
8.05664	-0.0485229	0	
8.06122	-0.0465393	0	
8.06427	-0.0450134	0	
8.05969	-0.0434875	0	
8.05817	-0.0418091	0	
8.05969	-0.0401306	0	
8.05359	-0.0386047	0	
8.05511	-0.0370789	0	
8.05664	-0.0354004	0	
8.05511	-0.0337219	0	
8.05817	-0.0328064	0	
8.05511	-0.0317383	0	
8.05664	-0.0311279	0	
8.06274	-0.0306702	0	
8.05969	-0.0299072	0	
8.05664	-0.0294495	0	
8.05817	-0.0289917	0	
8.05359	-0.0282288	0	
8.05359	-0.0280762	0	
8.05511	-0.0282288	0	
8.05511	-0.0288391	0	
8.05664	-0.0291443	0	
8.05817	-0.0306702	0	
8.05664	-0.032196	0	
8.05817	-0.0332642	0	
8.05511	-0.0349426	0	
8.05511	-0.0358582	0	
8.05206	-0.0370789	0	
8.05359	-0.0375366	0	
8.05206	-0.0386047	0	
8.05664	-0.0389099	0	
8.05511	-0.0389099	0	
8.05511	-0.0392151	0	
8.05359	-0.0390625	0	
8.05511	-0.0393677	0	
8.05664	-0.0401306	0	
8.05511	-0.0418091	0	
8.05054	-0.0427246	0	
8.05359	-0.0434875	0	
8.05511	-0.045166	0	
8.05206	-0.0466919	0	
8.05511	-0.0485229	0	
8.05511	-0.050354	0	
8.05664	-0.0521851	0	
8.05664	-0.0540161	0	
8.05664	-0.0553894	0	
8.05206	-0.0564575	0	
8.05206	-0.057373	0	
8.05359	-0.0584412	0	
8.05206	-0.0592041	0	
8.05206	-0.06073	0	
8.05206	-0.0622559	0	
8.05206	-0.063324	0	
8.05359	-0.0643921	0	
8.05206	-0.0653076	0	
8.05359	-0.0645447	0	
8.05359	-0.062561	0	
8.04901	-0.0593567	0	
8.04901	-0.0543213	0	
8.05054	-0.0479126	0	
8.04901	-0.039978	0	
8.05359	-0.0311279	0	
8.05359	-0.0215149	0	
8.05359	-0.0115967	0	
8.05359	-0.00289917	0	
8.05206	0.00564575	0	
8.04901	0.0135803	0	
8.05054	0.0216675	0	
8.04749	0.0292969	0	
8.05054	0.0357056	0	
8.05054	0.0418091	0	
8.04901	0.0473022	0	
8.05359	0.052948	0	
8.05206	0.0584412	0	
8.05206	0.0640869	0	
8.05054	0.0691223	0	
8.04443	0.0737	0	
8.05206	0.0788879	0	
8.04901	0.0836182	0	
8.05054	0.0886536	0	
8.05206	0.0924683	0	
8.05054	0.0965881	0	
8.05206	0.0997925	0	
8.05054	0.102539	0	
8.04901	0.103912	0	
8.05054	0.104065	0	
8.04901	0.102234	0	
8.04901	0.0975037	0	
8.04749	0.0901794	0	
8.04749	0.0796509	0	
8.04901	0.0660706	0	
8.05206	0.0498962	0	
8.04901	0.0318909	0	
8.05511	0.012207	0	
8.05054	-0.00808716	0	
8.04749	-0.0282288	0	
8.04749	-0.0473022	0	
8.04596	-0.065155	0	
8.04443	-0.0810242	0	
8.04749	-0.0952148	0	
8.04596	-0.108185	0	
8.04901	-0.118408	0	
8.04749	-0.127106	0	
8.04901	-0.133667	0	
8.05054	-0.138092	0	
8.04596	-0.142059	0	
8.04291	-0.144806	0	
8.04291	-0.146484	0	
8.04596	-0.1474	0	
8.04443	-0.147705	0	
8.04749	-0.147095	0	
8.04749	-0.146332	0	
8.04443	-0.145721	0	
8.04749	-0.144653	0	
8.04443	-0.143738	0	
8.04596	-0.142822	0	
8.04596	-0.141296	0	
8.04443	-0.139771	0	
8.04291	-0.138397	0	
8.04291	-0.137329	0	
8.04443	-0.135651	0	
8.04901	-0.133972	0	
8.04749	-0.131989	0	
8.04901	-0.130463	0	
8.04443	-0.128632	0	
8.04596	-0.12619	0	
8.04138	-0.124512	0	
8.03833	-0.122528	0	
8.04138	-0.120697	0	
8.04443	-0.119629	0	
8.04443	-0.119019	0	
8.04443	-0.119934	0	
8.04443	-0.120392	0	
8.04749	-0.119324	0	
8.04596	-0.114594	0	
8.04596	-0.102844	0	
8.04291	-0.0801086	0	
8.04138	-0.0437927	0	
8.04138	0.00717163	0	
8.03986	0.0732422	0	
8.04138	0.153046	0	
8.04443	0.245361	0	
8.04596	0.34729	0	
8.04596	0.457001	0	
8.04138	0.570068	0	
8.04443	0.683594	0	
8.04138	0.792847	0	
8.03833	0.89325	0	
8.04138	0.982666	0	
8.04138	1.05789	0	
8.04138	1.11435	0	
8.04291	1.14685	0	
8.04443	1.14868	0	
8.04291	1.11359	0	
8.03986	1.03882	0	
8.03833	0.925446	0	
8.0368	0.778351	0	
8.03528	0.604706	0	
8.03375	0.415497	0	
8.03223	0.220337	0	
8.03375	0.0317383	0	
8.0368	-0.138092	0	
8.03986	-0.279083	0	
8.03833	-0.383148	0	
8.0368	-0.447845	0	
8.03528	-0.473633	0	
8.03528	-0.46814	0	
8.0368	-0.439148	0	
8.03223	-0.397186	0	
8.03223	-0.351562	0	
8.0368	-0.309448	0	
8.03375	-0.276642	0	
8.0368	-0.253906	0	
8.03528	-0.242004	0	
8.03833	-0.238953	0	
8.03528	-0.24231	0	
8.03375	-0.248413	0	
8.03223	-0.255737	0	
8.03528	-0.261688	0	
8.0368	-0.265656	0	
8.03986	-0.267334	0	
8.03986	-0.265503	0	
8.04138	-0.261536	0	
8.04138	-0.256195	0	
8.04138	-0.249786	0	
8.04138	-0.24292	0	
8.03833	-0.236359	0	
8.04138	-0.229492	0	
8.03528	-0.223846	0	
8.03528	-0.218658	0	
8.03528	-0.213623	0	
8.04138	-0.209351	0	
8.04291	-0.205383	0	
8.04138	-0.201874	0	
8.03986	-0.197754	0	
8.0368	-0.194397	0	
8.0368	-0.189819	0	
8.04138	-0.185089	0	
8.0368	-0.180206	0	
8.03833	-0.176086	0	
8.03833	-0.171814	0	
8.03833	-0.167389	0	
8.03986	-0.163879	0	
8.03986	-0.160217	0	
8.03986	-0.157318	0	
8.03986	-0.153503	0	
8.0368	-0.151062	0	
8.03375	-0.148163	0	
8.0307	-0.145569	0	
8.03528	-0.142365	0	
8.03528	-0.139008	0	
8.0368	-0.135498	0	
8.04138	-0.131989	0	
8.03986	-0.128021	0	
8.03833	-0.123596	0	
8.03375	-0.119629	0	
8.03375	-0.115814	0	
8.0368	-0.111694	0	
8.03375	-0.108185	0	
8.03375	-0.104218	0	
8.0368	-0.100708	0	
8.03833	-0.0967407	0	
8.03833	-0.0932312	0	
8.0368	-0.0897217	0	
8.0368	-0.085907	0	
8.0368	-0.0820923	0	
8.03528	-0.0784302	0	
8.03528	-0.0741577	0	
8.03528	-0.0697327	0	
8.03223	-0.0653076	0	
8.03528	-0.0610352	0	
8.03223	-0.0564575	0	
8.03223	-0.0517273	0	
8.0368	-0.0468445	0	
8.03528	-0.0421143	0	
8.0307	-0.0369263	0	
8.03375	-0.0317383	0	
8.0307	-0.0263977	0	
8.03375	-0.0205994	0	
8.0307	-0.0149536	0	
8.03223	-0.00946045	0	
8.03528	-0.0038147	0	
8.03528	0.00137329	0	
8.03375	0.00701904	0	
8.03528	0.0128174	0	
8.0307	0.0189209	0	
8.03375	0.025177	0	
8.0307	0.032196	0	
8.02765	0.0386047	0	
8.03375	0.0444031	0	
8.0307	0.0506592	0	
8.03375	0.0558472	0	
8.03528	0.06073	0	
8.03375	0.065918	0	
8.0307	0.070343	0	
8.03528	0.0740051	0	
8.02917	0.0772095	0	
8.02765	0.0808716	0	
8.02765	0.0837708	0	
8.0307	0.0866699	0	
8.0307	0.0894165	0	
8.03375	0.0920105	0	
8.0307	0.0949097	0	
8.03375	0.0970459	0	
8.03223	0.0997925	0	
8.0307	0.102234	0	
8.02917	0.104523	0	
8.0307	0.106812	0	
8.02917	0.109253	0	
8.02765	0.111694	0	
8.02612	0.113678	0	
8.0307	0.115967	0	
8.03375	0.118256	0	
8.03223	0.119781	0	
8.03375	0.121307	0	
8.02765	0.122681	0	
8.02612	0.123749	0	
8.02765	0.124359	0	
8.02612	0.124512	0	
8.0307	0.123749	0	
8.02917	0.122375	0	
8.02765	0.119629	0	
8.0307	0.116425	0	
8.02917	0.111694	0	
8.02917	0.106659	0	
8.0307	0.100555	0	
8.02765	0.0933838	0	
8.02917	0.0856018	0	
8.02307	0.0767517	0	
8.02612	0.0666809	0	
8.0307	0.0564575	0	
8.02765	0.0456238	0	
8.0307	0.0354004	0	
8.02917	0.0245667	0	
8.03223	0.0140381	0	
8.02917	0.00427246	0	
8.02765	-0.00534058	0	
8.02307	-0.0134277	0	
8.02612	-0.0202942	0	
8.02612	-0.0262451	0	
8.02612	-0.0312805	0	
8.02917	-0.0350952	0	
8.03223	-0.0384521	0	
8.0246	-0.0410461	0	
8.02917	-0.0431824	0	
8.02612	-0.0442505	0	
8.02917	-0.0453186	0	
8.02765	-0.045166	0	
8.0246	-0.0448608	0	
8.02612	-0.0448608	0	
8.02612	-0.0442505	0	
8.02765	-0.0434875	0	
8.02765	-0.0424194	0	
8.02917	-0.0418091	0	
8.02917	-0.0404358	0	
8.0246	-0.039978	0	
8.02307	-0.0386047	0	
8.02307	-0.0364685	0	
8.02155	-0.0352478	0	
8.02612	-0.0334167	0	
8.02612	-0.0314331	0	
8.02765	-0.0297546	0	
8.02917	-0.0288391	0	
8.02917	-0.0274658	0	
8.02765	-0.0268555	0	
8.02765	-0.0267029	0	
8.0246	-0.0263977	0	
8.0246	-0.0262451	0	
8.0246	-0.0263977	0	
8.02155	-0.0267029	0	
8.02612	-0.0271606	0	
8.02612	-0.027771	0	
8.0246	-0.0276184	0	
8.02917	-0.0274658	0	
8.02612	-0.0273132	0	
8.02307	-0.0268555	0	
8.02307	-0.0265503	0	
8.02002	-0.0260925	0	
8.02307	-0.0254822	0	
8.02307	-0.0257874	0	
8.02612	-0.0260925	0	
8.02612	-0.0265503	0	
8.02917	-0.027771	0	
8.0246	-0.0285339	0	
8.02612	-0.0296021	0	
8.02307	-0.0309753	0	
8.02155	-0.032196	0	
8.0246	-0.0332642	0	
8.02155	-0.0346375	0	
8.02002	-0.0363159	0	
8.02155	-0.0378418	0	
8.02612	-0.0396729	0	
8.0246	-0.0413513	0	
8.02612	-0.0437927	0	
8.0246	-0.0460815	0	
8.0246	-0.0482178	0	
8.01697	-0.0502014	0	
8.02155	-0.0520325	0	
8.02307	-0.052948	0	
8.02307	-0.0541687	0	
8.02155	-0.0549316	0	
8.02155	-0.055542	0	
8.02612	-0.0566101	0	
8.0246	-0.0570679	0	
8.0246	-0.057373	0	
8.02307	-0.0578308	0	
8.02307	-0.0584412	0	
8.02155	-0.0588989	0	
8.01849	-0.0596619	0	
8.01849	-0.0601196	0	
8.02155	-0.0613403	0	
8.0246	-0.0617981	0	
8.0246	-0.0630188	0	
8.02307	-0.0637817	0	
8.0246	-0.0650024	0	
8.02002	-0.0656128	0	
8.02155	-0.0663757	0	
8.01697	-0.0672913	0	
8.01849	-0.0675964	0	
8.01697	-0.067749	0	
8.02002	-0.0683594	0	
8.02002	-0.0686646	0	
8.02002	-0.0688171	0	
8.02155	-0.0686646	0	
8.02002	-0.0688171	0	
8.02002	-0.068512	0	
8.02155	-0.0665283	0	
8.01849	-0.0634766	0	
8.02002	-0.0587463	0	
8.01697	-0.052948	0	
8.02002	-0.0456238	0	
8.0246	-0.0372314	0	
8.02307	-0.0282288	0	
8.0246	-0.018158	0	
8.0246	-0.00854492	0	
8.02307	0.000915527	0	
8.02002	0.00946045	0	
8.01544	0.017395	0	
8.01697	0.0247192	0	
8.02002	0.0312805	0	
8.02002	0.0372314	0	
8.02002	0.0427246	0	
8.02002	0.04776	0	
8.02155	0.0526428	0	
8.02002	0.057373	0	
8.02155	0.0624084	0	
8.01849	0.0675964	0	
8.02002	0.0732422	0	
8.02002	0.0787354	0	
8.02002	0.0848389	0	
8.01849	0.0907898	0	
8.02002	0.0970459	0	
8.02307	0.102692	0	
8.02002	0.108337	0	
8.02002	0.112915	0	
8.01849	0.116577	0	
8.01849	0.118713	0	
8.01697	0.118713	0	
8.01392	0.116425	0	
8.01392	0.110779	0	
8.01849	0.101929	0	
8.02002	0.0895691	0	
8.02002	0.0746155	0	
8.02307	0.0579834	0	
8.02155	0.0398254	0	
8.02002	0.0201416	0	
8.01544	0.000152588	0	
8.01849	-0.0187683	0	
8.01544	-0.0370789	0	
8.01544	-0.0541687	0	
8.01697	-0.0697327	0	
8.01849	-0.0836182	0	
8.01849	-0.0956726	0	
8.01697	-0.106659	0	
8.01697	-0.115204	0	
8.01544	-0.121765	0	
8.01239	-0.126648	0	
8.01544	-0.130157	0	
8.01544	-0.132294	0	
8.01392	-0.133362	0	
8.01392	-0.133514	0	
8.01697	-0.133362	0	
8.01544	-0.132599	0	
8.02002	-0.131683	0	
8.01697	-0.13031	0	
8.01392	-0.129395	0	
8.01697	-0.128479	0	
8.01239	-0.127258	0	
8.01544	-0.126343	0	
8.01239	-0.12558	0	
8.01544	-0.123901	0	
8.01849	-0.12207	0	
8.01849	-0.119629	0	
8.01544	-0.117798	0	
8.01544	-0.115509	0	
8.01392	-0.113068	0	
8.01239	-0.110168	0	
8.01239	-0.10788	0	
8.01392	-0.105286	0	
8.01086	-0.103302	0	
8.01392	-0.102234	0	
8.01544	-0.101471	0	
8.01392	-0.101776	0	
8.01697	-0.102539	0	
8.01697	-0.102844	0	
8.01544	-0.101318	0	
8.01086	-0.0950623	0	
8.01697	-0.0804138	0	
8.01086	-0.0543213	0	
8.01086	-0.0152588	0	
8.01392	0.0382996	0	
8.01239	0.105591	0	
8.01086	0.185547	0	
8.01544	0.276794	0	
8.01392	0.377197	0	
8.01239	0.484161	0	
8.01392	0.593872	0	
8.00781	0.702667	0	
8.00781	0.805969	0	
8.00934	0.901337	0	
8.01239	0.984344	0	
8.01239	1.05225	0	
8.01239	1.09985	0	
8.01392	1.12213	0	
8.01239	1.1113	0	
8.00934	1.06308	0	
8.00629	0.976105	0	
8.00781	0.852966	0	
8.00476	0.699615	0	
8.00629	0.523376	0	
8.00323	0.334625	0	
8.00476	0.146484	0	
8.00781	-0.0308228	0	
8.00781	-0.185242	0	
8.00171	-0.308228	0	
8.00323	-0.392761	0	
8.00171	-0.438995	0	
7.99866	-0.450134	0	
8.00171	-0.433197	0	
8.00171	-0.398102	0	
8.00629	-0.354004	0	
8.00323	-0.309906	0	
8.00934	-0.272064	0	
8.00629	-0.243683	0	
8.00476	-0.225525	0	
8.00629	-0.218353	0	
8.00781	-0.218048	0	
8.00476	-0.222473	0	
8.00476	-0.228729	0	
8.00629	-0.235291	0	
8.00629	-0.240326	0	
8.00934	-0.243225	0	
8.01086	-0.243378	0	
8.01086	-0.242004	0	
8.00934	-0.238037	0	
8.00934	-0.233765	0	
8.00934	-0.228424	0	
8.00781	-0.222473	0	
8.00629	-0.216522	0	
8.00629	-0.210571	0	
8.01086	-0.205231	0	
8.00934	-0.200195	0	
8.01392	-0.196075	0	
8.01239	-0.192108	0	
8.01392	-0.188751	0	
8.00781	-0.185699	0	
8.00781	-0.182953	0	
8.00629	-0.180054	0	
8.00934	-0.177765	0	
8.00629	-0.175781	0	
8.01086	-0.173798	0	
8.00934	-0.171814	0	
8.01086	-0.16922	0	
8.00934	-0.165558	0	
8.01392	-0.161743	0	
8.00781	-0.157471	0	
8.00629	-0.153351	0	
8.00629	-0.148621	0	
8.00629	-0.143738	0	
8.00629	-0.13916	0	
8.00781	-0.134583	0	
8.01239	-0.130463	0	
8.01086	-0.127106	0	
8.00934	-0.123749	0	
8.00781	-0.12085	0	
8.00781	-0.117645	0	
8.00781	-0.115204	0	
8.00476	-0.112305	0	
8.00629	-0.109558	0	
8.00629	-0.106812	0	
8.00629	-0.103912	0	
8.00934	-0.101013	0	
8.00323	-0.0979614	0	
8.00629	-0.0953674	0	
8.00781	-0.0923157	0	
8.00476	-0.0892639	0	
8.00476	-0.0856018	0	
8.00323	-0.0810242	0	
8.00476	-0.0756836	0	
8.00323	-0.0708008	0	
8.00629	-0.065155	0	
8.00781	-0.0596619	0	
8.00934	-0.0549316	0	
8.00934	-0.0497437	0	
8.00629	-0.045166	0	
8.00476	-0.0401306	0	
8.00171	-0.0363159	0	
8.00323	-0.0318909	0	
8.00018	-0.0279236	0	
8.00323	-0.0241089	0	
8.00323	-0.0201416	0	
8.00476	-0.0149536	0	
8.00629	-0.00930786	0	
8.00781	-0.00305176	0	
8.00323	0.00320435	0	
8.00476	0.00946045	0	
8.00323	0.0160217	0	
8.00323	0.0227356	0	
8.00018	0.0289917	0	
8.00018	0.0346375	0	
8.00018	0.0396729	0	
8.00171	0.043335	0	
8.00476	0.0469971	0	
8.00476	0.0509644	0	
8.00323	0.0547791	0	
8.00018	0.0592041	0	
7.99866	0.0628662	0	
8.00018	0.0671387	0	
8.00018	0.0717163	0	
8.00018	0.0765991	0	
7.99866	0.0811768	0	
8.00476	0.085144	0	
8.00323	0.0888062	0	
8.00323	0.0917053	0	
8.00171	0.0941467	0	
7.99866	0.0959778	0	
7.99866	0.0978088	0	
7.99713	0.0990295	0	
7.99713	0.0999451	0	
7.99866	0.101166	0	
8.00018	0.101776	0	
7.99866	0.10376	0	
8.00171	0.105743	0	
8.00171	0.10788	0	
8.00629	0.110626	0	
7.99866	0.11322	0	
7.99713	0.116425	0	
7.99713	0.119781	0	
7.99866	0.122833	0	
7.99866	0.126343	0	
7.99713	0.128479	0	
8.00171	0.13092	0	
7.99866	0.132294	0	
8.00018	0.132599	0	
8.00018	0.131989	0	
7.99713	0.1297	0	
7.99866	0.125275	0	
7.99713	0.118713	0	
7.99713	0.110321	0	
7.99866	0.10025	0	
7.99866	0.0872803	0	
8.00018	0.072937	0	
8.00171	0.0563049	0	
8.00323	0.0395203	0	
8.00171	0.0234985	0	
7.99866	0.00839233	0	
7.99866	-0.00442505	0	
7.99561	-0.0157166	0	
7.99713	-0.0248718	0	
7.99866	-0.0320435	0	
7.99866	-0.037384	0	
8.00171	-0.0413513	0	
8.00171	-0.0447083	0	
8.00018	-0.0469971	0	
8.00171	-0.0494385	0	
7.99866	-0.0517273	0	
7.99713	-0.0543213	0	
7.99713	-0.0569153	0	
7.99408	-0.0593567	0	
7.99866	-0.0614929	0	
7.99866	-0.0619507	0	
7.99713	-0.0614929	0	
8.00171	-0.0601196	0	
7.99561	-0.058136	0	
8.00171	-0.0558472	0	
7.99713	-0.0538635	0	
7.99713	-0.0520325	0	
7.99713	-0.0508118	0	
7.99713	-0.0494385	0	
7.99713	-0.0498962	0	
7.99713	-0.0500488	0	
7.99866	-0.0511169	0	
8.00018	-0.0520325	0	
8.00018	-0.0532532	0	
8.00323	-0.0544739	0	
8.00018	-0.0556946	0	
7.99561	-0.0556946	0	
7.99561	-0.0558472	0	
7.99255	-0.055542	0	
7.99713	-0.0556946	0	
7.99866	-0.0558472	0	
7.99866	-0.0553894	0	
7.99713	-0.0561523	0	
8.00018	-0.0564575	0	
7.99561	-0.0567627	0	
7.99561	-0.0567627	0	
7.99561	-0.0566101	0	
7.99408	-0.055542	0	
7.99408	-0.0543213	0	
7.99561	-0.052948	0	
7.99713	-0.0524902	0	
7.99866	-0.0524902	0	
7.99866	-0.0532532	0	
8.00018	-0.0547791	0	
7.99713	-0.0578308	0	
7.99866	-0.06073	0	
7.99255	-0.0648499	0	
7.99408	-0.0689697	0	
7.99408	-0.0724792	0	
7.99561	-0.0761414	0	
7.99713	-0.0785828	0	
7.99713	-0.0804138	0	
7.99866	-0.0805664	0	
7.99866	-0.0802612	0	
7.99561	-0.0787354	0	
7.99561	-0.0770569	0	
7.99408	-0.0752258	0	
7.99103	-0.0741577	0	
7.99255	-0.0743103	0	
7.99255	-0.0744629	0	
7.99561	-0.0756836	0	
7.99713	-0.0770569	0	
7.99713	-0.0785828	0	
7.99713	-0.0805664	0	
7.99408	-0.0820923	0	
7.99713	-0.0827026	0	
7.99408	-0.0837708	0	
7.99103	-0.083313	0	
7.9895	-0.0819397	0	
7.99255	-0.0802612	0	
7.99255	-0.0785828	0	
7.99561	-0.0769043	0	
7.99561	-0.0758362	0	
7.99713	-0.0759888	0	
7.99561	-0.0762939	0	
7.99103	-0.0773621	0	
7.99255	-0.078125	0	
7.99103	-0.0790405	0	
7.99408	-0.0799561	0	
7.99408	-0.080719	0	
7.99408	-0.0816345	0	
7.99255	-0.0823975	0	
7.99561	-0.0828552	0	
7.99408	-0.0839233	0	
7.99561	-0.0839233	0	
7.99255	-0.083313	0	
7.99561	-0.0827026	0	
7.98645	-0.0813293	0	
7.99103	-0.0788879	0	
7.9895	-0.0756836	0	
7.98798	-0.0720215	0	
7.99713	-0.0669861	0	
7.99561	-0.0611877	0	
7.99713	-0.0544739	0	
7.99408	-0.0465393	0	
7.9895	-0.038147	0	
7.99408	-0.0289917	0	
7.9895	-0.019989	0	
7.9895	-0.0114441	0	
7.99255	-0.00320435	0	
7.99103	0.00488281	0	
7.99255	0.0128174	0	
7.99408	0.0210571	0	
7.99713	0.0296021	0	
7.99561	0.0376892	0	
7.99255	0.0442505	0	
7.98798	0.0517273	0	
7.98798	0.058136	0	
7.9895	0.0642395	0	
7.99103	0.0704956	0	
7.99255	0.0758362	0	
7.99713	0.0799561	0	
7.99255	0.0837708	0	
7.99408	0.0871277	0	
7.99255	0.0909424	0	
7.99408	0.0953674	0	
7.98798	0.0991821	0	
7.98798	0.102692	0	
7.9895	0.10498	0	
7.99103	0.106659	0	
7.99103	0.107117	0	
7.99408	0.106506	0	
7.99561	0.103455	0	
7.99255	0.0978088	0	
7.9895	0.0886536	0	
7.99103	0.0759888	0	
7.98798	0.0611877	0	
7.99103	0.0439453	0	
7.98798	0.0248718	0	
7.9895	0.00396729	0	
7.99255	-0.0175476	0	
7.99255	-0.0386047	0	
7.99255	-0.0593567	0	
7.99408	-0.0785828	0	
7.99255	-0.0959778	0	
7.99103	-0.110931	0	
7.98645	-0.123291	0	
7.98798	-0.132751	0	
7.98645	-0.138702	0	
7.98492	-0.142822	0	
7.98645	-0.144958	0	
7.98492	-0.146027	0	
7.99103	-0.147095	0	
7.9895	-0.147552	0	
7.99103	-0.147552	0	
7.98798	-0.147247	0	
7.98492	-0.14679	0	
7.9895	-0.146332	0	
7.9895	-0.146027	0	
7.98645	-0.146484	0	
7.9895	-0.147247	0	
7.98798	-0.14679	0	
7.99255	-0.146484	0	
7.9895	-0.146027	0	
7.9895	-0.145721	0	
7.9895	-0.145569	0	
7.98492	-0.145721	0	
7.9834	-0.146027	0	
7.98492	-0.145874	0	
7.98645	-0.146942	0	
7.98645	-0.147247	0	
7.98798	-0.148926	0	
7.98645	-0.150146	0	
7.9895	-0.152283	0	
7.98798	-0.154724	0	
7.98798	-0.157928	0	
7.98645	-0.161591	0	
7.9834	-0.162659	0	
7.9834	-0.159149	0	
7.98492	-0.147705	0	
7.98492	-0.124512	0	
7.98645	-0.0881958	0	
7.9895	-0.0376892	0	
7.9895	0.0268555	0	
7.98798	0.105591	0	
7.98798	0.198212	0	
7.98187	0.302734	0	
7.98492	0.416718	0	
7.98187	0.535126	0	
7.9834	0.655212	0	
7.9834	0.772705	0	
7.9834	0.884247	0	
7.98645	0.985107	0	
7.9834	1.07208	0	
7.98187	1.13953	0	
7.98187	1.17722	0	
7.98187	1.18042	0	
7.98035	1.14319	0	
7.97882	1.06491	0	
7.97882	0.944214	0	
7.98035	0.785828	0	
7.9834	0.597076	0	
7.98187	0.391388	0	
7.9834	0.181274	0	
7.98187	-0.0184631	0	
7.97729	-0.195923	0	
7.98035	-0.340424	0	
7.97729	-0.444794	0	
7.97729	-0.506744	0	
7.97729	-0.529022	0	
7.97882	-0.517883	0	
7.98187	-0.482178	0	
7.97729	-0.43457	0	
7.98035	-0.383148	0	
7.98035	-0.336456	0	
7.97882	-0.30014	0	
7.97729	-0.276031	0	
7.97577	-0.263062	0	
7.97729	-0.26062	0	
7.97729	-0.265198	0	
7.97729	-0.273743	0	
7.98187	-0.283051	0	
7.9834	-0.29129	0	
7.9834	-0.296936	0	
7.9834	-0.299225	0	
7.97729	-0.297546	0	
7.98035	-0.292816	0	
7.97882	-0.284576	0	
7.97882	-0.275421	0	
7.98187	-0.266418	0	
7.98187	-0.256653	0	
7.98035	-0.246582	0	
7.9834	-0.237274	0	
7.98492	-0.22934	0	
7.98187	-0.222168	0	
7.98187	-0.216827	0	
7.98187	-0.212402	0	
7.97882	-0.20874	0	
7.97577	-0.205688	0	
7.98035	-0.203094	0	
7.97882	-0.201569	0	
7.98035	-0.200653	0	
7.98187	-0.199585	0	
7.97882	-0.198822	0	
7.98035	-0.197601	0	
7.98035	-0.195312	0	
7.97729	-0.192566	0	
7.97577	-0.189819	0	
7.97729	-0.18692	0	
7.97577	-0.183105	0	
7.97882	-0.179138	0	
7.98035	-0.174561	0	
7.98035	-0.170898	0	
7.98035	-0.167389	0	
7.98187	-0.163879	0	
7.97729	-0.161133	0	
7.97577	-0.158081	0	
7.97577	-0.155182	0	
7.97424	-0.152283	0	
7.97272	-0.149994	0	
7.97577	-0.147705	0	
7.98035	-0.145111	0	
7.98035	-0.142059	0	
7.98035	-0.137634	0	
7.97882	-0.133667	0	
7.97729	-0.128632	0	
7.97577	-0.123749	0	
7.97729	-0.117188	0	
7.97577	-0.111389	0	
7.97577	-0.105438	0	
7.97272	-0.101013	0	
7.97882	-0.0961304	0	
7.98035	-0.0926208	0	
7.98187	-0.0900269	0	
7.98035	-0.087738	0	
7.97882	-0.0857544	0	
7.97577	-0.0839233	0	
7.97882	-0.0817871	0	
7.97577	-0.0785828	0	
7.97577	-0.0753784	0	
7.97882	-0.0712585	0	
7.97729	-0.0656128	0	
7.97882	-0.0584412	0	
7.97882	-0.0500488	0	
7.97882	-0.0415039	0	
7.97882	-0.0325012	0	
7.97424	-0.0242615	0	
7.97272	-0.015564	0	
7.97424	-0.00854492	0	
7.97424	-0.00198364	0	
7.97729	0.00350952	0	
7.98035	0.00854492	0	
7.98035	0.012207	0	
7.97882	0.0152588	0	
7.97729	0.0184631	0	
7.97882	0.0216675	0	
7.97424	0.025177	0	
7.97424	0.0292969	0	
7.97424	0.0335693	0	
7.97272	0.0384521	0	
7.97424	0.0422668	0	
7.97729	0.0469971	0	
7.97729	0.0514221	0	
7.97577	0.0556946	0	
7.97424	0.0595093	0	
7.97577	0.0634766	0	
7.97424	0.0668335	0	
7.97272	0.0698853	0	
7.97424	0.0732422	0	
7.97272	0.0761414	0	
7.97272	0.0790405	0	
7.98035	0.0816345	0	
7.98035	0.0845337	0	
7.97577	0.0872803	0	
7.97424	0.090332	0	
7.97729	0.092926	0	
7.97272	0.0944519	0	
7.97424	0.096283	0	
7.97119	0.098114	0	
7.97577	0.0999451	0	
7.97272	0.102234	0	
7.97577	0.103607	0	
7.97577	0.104065	0	
7.97577	0.104523	0	
7.97577	0.10498	0	
7.97729	0.10437	0	
7.97577	0.102692	0	
7.97424	0.101166	0	
7.97272	0.0991821	0	
7.97272	0.0965881	0	
7.97424	0.092926	0	
7.98035	0.0875854	0	
7.97424	0.0802612	0	
7.97577	0.0721741	0	
7.97424	0.0634766	0	
7.97424	0.0541687	0	
7.97119	0.0448608	0	
7.97119	0.0361633	0	
7.97272	0.0270081	0	
7.97272	0.0180054	0	
7.97424	0.00762939	0	
7.97272	-0.00228882	0	
7.97729	-0.0117493	0	
7.97424	-0.0202942	0	
7.97729	-0.0260925	0	
7.97424	-0.0312805	0	
7.97272	-0.035553	0	
7.97424	-0.039978	0	
7.97424	-0.0436401	0	
7.97119	-0.0457764	0	
7.97729	-0.0466919	0	
7.97577	-0.0463867	0	
7.97882	-0.045929	0	
7.97577	-0.0456238	0	
7.97729	-0.0445557	0	
7.97577	-0.043335	0	
7.97272	-0.0413513	0	
7.97119	-0.0390625	0	
7.97424	-0.0372314	0	
7.97272	-0.0363159	0	
7.97424	-0.0364685	0	
7.97577	-0.0386047	0	
7.97577	-0.0405884	0	
7.97729	-0.0419617	0	
7.97424	-0.0427246	0	
7.97272	-0.0436401	0	
7.97424	-0.0456238	0	
7.97424	-0.04776	0	
7.96967	-0.0480652	0	
7.97119	-0.0480652	0	
7.97272	-0.0473022	0	
7.97424	-0.0462341	0	
7.97424	-0.0456238	0	
7.97424	-0.0437927	0	
7.97424	-0.0416565	0	
7.97729	-0.0392151	0	
7.97272	-0.0369263	0	
7.97272	-0.03479	0	
7.96967	-0.032196	0	
7.96967	-0.030365	0	
7.97272	-0.0292969	0	
7.97424	-0.0292969	0	
7.97424	-0.0300598	0	
7.97424	-0.0317383	0	
7.97729	-0.0341797	0	
7.97577	-0.0367737	0	
7.97119	-0.0390625	0	
7.97119	-0.0405884	0	
7.96814	-0.0421143	0	
7.96967	-0.0434875	0	
7.97272	-0.0445557	0	
7.97272	-0.045929	0	
7.97424	-0.0462341	0	
7.97119	-0.0473022	0	
7.97119	-0.0491333	0	
7.97424	-0.0511169	0	
7.97119	-0.0535583	0	
7.96967	-0.0561523	0	
7.97119	-0.0578308	0	
7.97119	-0.059967	0	
7.97272	-0.0614929	0	
7.97272	-0.0613403	0	
7.97424	-0.0601196	0	
7.97272	-0.0578308	0	
7.97272	-0.0550842	0	
7.97119	-0.0514221	0	
7.97119	-0.0480652	0	
7.96967	-0.0447083	0	
7.96967	-0.0424194	0	
7.97424	-0.039978	0	
7.97272	-0.0386047	0	
7.97424	-0.0379944	0	
7.97119	-0.0376892	0	
7.97424	-0.0379944	0	
7.97119	-0.0382996	0	
7.97119	-0.0392151	0	
7.97119	-0.0405884	0	
7.96967	-0.0418091	0	
7.97272	-0.0416565	0	
7.97119	-0.0415039	0	
7.97119	-0.0395203	0	
7.97119	-0.0358582	0	
7.97272	-0.0317383	0	
7.97577	-0.0271606	0	
7.97272	-0.0224304	0	
7.97119	-0.0170898	0	
7.96967	-0.0112915	0	
7.96661	-0.00518799	0	
7.97119	0.000915527	0	
7.97119	0.00717163	0	
7.96967	0.0144958	0	
7.97424	0.0216675	0	
7.97119	0.0285339	0	
7.97424	0.0341797	0	
7.97424	0.0413513	0	
7.97119	0.0483704	0	
7.97424	0.0572205	0	
7.96967	0.0662231	0	
7.96967	0.0746155	0	
7.96967	0.083313	0	
7.97272	0.0918579	0	
7.97119	0.100708	0	
7.97272	0.108337	0	
7.97577	0.116425	0	
7.97272	0.123749	0	
7.96967	0.130005	0	
7.96967	0.135651	0	
7.96967	0.140991	0	
7.97272	0.143738	0	
7.97119	0.144196	0	
7.97272	0.142517	0	
7.97272	0.137787	0	
7.97577	0.130157	0	
7.97272	0.119629	0	
7.97272	0.105591	0	
7.96967	0.0880432	0	
7.96967	0.0669861	0	
7.96967	0.0437927	0	
7.97119	0.019989	0	
7.96967	-0.00488281	0	
7.97272	-0.0292969	0	
7.97272	-0.052948	0	
7.97272	-0.075531	0	
7.97272	-0.0947571	0	
7.97119	-0.111542	0	
7.97119	-0.124664	0	
7.97119	-0.134735	0	
7.96967	-0.141449	0	
7.96967	-0.146179	0	
7.97272	-0.150146	0	
7.96967	-0.153198	0	
7.97272	-0.156097	0	
7.97272	-0.157471	0	
7.97272	-0.158997	0	
7.97424	-0.158997	0	
7.96967	-0.158844	0	
7.96814	-0.157928	0	
7.96967	-0.156555	0	
7.96814	-0.155487	0	
7.97119	-0.155334	0	
7.97424	-0.155792	0	
7.97119	-0.156555	0	
7.97272	-0.157928	0	
7.97577	-0.159149	0	
7.97272	-0.159302	0	
7.97424	-0.160065	0	
7.96967	-0.160828	0	
7.96967	-0.160522	0	
7.96967	-0.159607	0	
7.96967	-0.157776	0	
7.96967	-0.153656	0	
7.97424	-0.147858	0	
7.97577	-0.142059	0	
7.97119	-0.136108	0	
7.97424	-0.131836	0	
7.97424	-0.128174	0	
7.97119	-0.122833	0	
7.96967	-0.112305	0	
7.96967	-0.0927734	0	
7.96967	-0.0621033	0	
7.97119	-0.0190735	0	
7.97272	0.0364685	0	
7.97272	0.102386	0	
7.97272	0.180817	0	
7.97119	0.271454	0	
7.96814	0.37384	0	
7.97272	0.484161	0	
7.96814	0.598907	0	
7.96967	0.714111	0	
7.97119	0.827789	0	
7.96967	0.93689	0	
7.97119	1.0379	0	
7.97119	1.12549	0	
7.97272	1.1908	0	
7.97119	1.22498	0	
7.97119	1.2204	0	
7.96814	1.17203	0	
7.96509	1.07956	0	
7.96661	0.944061	0	
7.96509	0.770416	0	
7.96661	0.569	0	
7.96509	0.35202	0	
7.96814	0.133667	0	
7.97119	-0.0697327	0	
7.96661	-0.246124	0	
7.96204	-0.385284	0	
7.96814	-0.480499	0	
7.96356	-0.531311	0	
7.96204	-0.54184	0	
7.96356	-0.522003	0	
7.96967	-0.481873	0	
7.97119	-0.431519	0	
7.96967	-0.381165	0	
7.97119	-0.337372	0	
7.97119	-0.304108	0	
7.97424	-0.282898	0	
7.96661	-0.272369	0	
7.96814	-0.271454	0	
7.96967	-0.276489	0	
7.97119	-0.284119	0	
7.96814	-0.291748	0	
7.96967	-0.296783	0	
7.97272	-0.299988	0	
7.96967	-0.299988	0	
7.97272	-0.298309	0	
7.97119	-0.293732	0	
7.97272	-0.286713	0	
7.97119	-0.278015	0	
7.97119	-0.268707	0	
7.97119	-0.26001	0	
7.97119	-0.251465	0	
7.97577	-0.244141	0	
7.97577	-0.237579	0	
7.97577	-0.231171	0	
7.97577	-0.225983	0	
7.97424	-0.221558	0	
7.96967	-0.217438	0	
7.97424	-0.213928	0	
7.97424	-0.210571	0	
7.97577	-0.207672	0	
7.97577	-0.205231	0	
7.97882	-0.203247	0	
7.97729	-0.201111	0	
7.97577	-0.198975	0	
7.97729	-0.195923	0	
7.97577	-0.192871	0	
7.97119	-0.188904	0	
7.97272	-0.185699	0	
7.97272	-0.181885	0	
7.97119	-0.17868	0	
7.97729	-0.175323	0	
7.97577	-0.171509	0	
7.97882	-0.167084	0	
7.98035	-0.162811	0	
7.98035	-0.158081	0	
7.97577	-0.153809	0	
7.97577	-0.148773	0	
7.97577	-0.142822	0	
7.97577	-0.136414	0	
7.97577	-0.128632	0	
7.97882	-0.121155	0	
7.97882	-0.113678	0	
7.98035	-0.107727	0	
7.98035	-0.101624	0	
7.97729	-0.0967407	0	
7.97882	-0.0938416	0	
7.97577	-0.0909424	0	
7.97577	-0.0895691	0	
7.97729	-0.0881958	0	
7.97882	-0.0878906	0	
7.97729	-0.088501	0	
7.97882	-0.0883484	0	
7.98035	-0.0874329	0	
7.98187	-0.0860596	0	
7.98035	-0.0834656	0	
7.98035	-0.0787354	0	
7.98187	-0.0735474	0	
7.97577	-0.0671387	0	
7.97729	-0.0605774	0	
7.97729	-0.0547791	0	
7.97882	-0.0491333	0	
7.98035	-0.0427246	0	
7.98035	-0.0361633	0	
7.98187	-0.0299072	0	
7.98035	-0.0242615	0	
7.9834	-0.0198364	0	
7.97729	-0.0146484	0	
7.97882	-0.00961304	0	
7.98035	-0.0038147	0	
7.97882	0.00289917	0	
7.97882	0.00976562	0	
7.98645	0.0170898	0	
7.97882	0.0248718	0	
7.9834	0.0320435	0	
7.9834	0.0384521	0	
7.98187	0.0448608	0	
7.97729	0.0506592	0	
7.98035	0.0558472	0	
7.98187	0.0590515	0	
7.98187	0.0598145	0	
7.9834	0.0596619	0	
7.9834	0.0576782	0	
7.98645	0.0556946	0	
7.98798	0.0544739	0	
7.9834	0.0543213	0	
7.9834	0.0549316	0	
7.9834	0.0564575	0	
7.98187	0.0578308	0	
7.9834	0.0605774	0	
7.9834	0.0636292	0	
7.98492	0.0679016	0	
7.98645	0.0717163	0	
7.98645	0.0749207	0	
7.99103	0.0779724	0	
7.9895	0.0808716	0	
7.9834	0.083313	0	
7.98645	0.0860596	0	
7.98798	0.0891113	0	
7.98492	0.0921631	0	
7.98645	0.0959778	0	
7.9895	0.0991821	0	
7.98798	0.102081	0	
7.99103	0.104065	0	
7.99103	0.104218	0	
7.9895	0.10376	0	
7.98798	0.101471	0	
7.98798	0.0976562	0	
7.98798	0.0927734	0	
7.99103	0.0871277	0	
7.9895	0.0816345	0	
7.99255	0.0753784	0	
7.99408	0.0695801	0	
7.99561	0.0643921	0	
7.99408	0.0604248	0	
7.99408	0.0575256	0	
7.9895	0.0552368	0	
7.99103	0.0521851	0	
7.98798	0.0486755	0	
7.99408	0.0434875	0	
7.99561	0.0367737	0	
7.99255	0.0297546	0	
7.99561	0.020752	0	
8.00171	0.0109863	0	
7.99866	0.00106812	0	
7.99866	-0.00808716	0	
7.99713	-0.015564	0	
7.99561	-0.020752	0	
7.99561	-0.0230408	0	
7.99255	-0.0236511	0	
7.99866	-0.0221252	0	
7.99866	-0.0196838	0	
8.00171	-0.0161743	0	
8.00171	-0.0134277	0	
8.00323	-0.0120544	0	
8.00171	-0.012207	0	
8.00323	-0.0135803	0	
8.00018	-0.0158691	0	
8.00018	-0.0187683	0	
7.99866	-0.0224304	0	
8.00018	-0.0256348	0	
8.00323	-0.027771	0	
8.00781	-0.0283813	0	
8.00629	-0.0274658	0	
8.00934	-0.0248718	0	
8.00629	-0.0215149	0	
8.00629	-0.0170898	0	
8.00171	-0.0128174	0	
8.00476	-0.00869751	0	
8.00476	-0.00488281	0	
8.01086	-0.00228882	0	
8.00476	-0.000915527	0	
8.00934	0	0	
8.00934	-0.000457764	0	
8.01239	-0.00152588	0	
8.00934	-0.00289917	0	
8.00934	-0.00396729	0	
8.00781	-0.00473022	0	
8.00476	-0.00549316	0	
8.00934	-0.00549316	0	
8.00934	-0.00534058	0	
8.00934	-0.00427246	0	
8.01239	-0.00320435	0	
8.01239	-0.00274658	0	
8.01697	-0.00228882	0	
8.01392	-0.00213623	0	
8.01544	-0.00274658	0	
8.01544	-0.00396729	0	
8.01239	-0.00610352	0	
8.01086	-0.0088501	0	
8.01086	-0.0120544	0	
8.01697	-0.0146484	0	
8.01392	-0.0169373	0	
8.01544	-0.0190735	0	
8.01697	-0.0212097	0	
8.01849	-0.0213623	0	
8.01697	-0.0209045	0	
8.01697	-0.0202942	0	
8.01697	-0.0189209	0	
8.01544	-0.0184631	0	
8.01697	-0.018158	0	
8.01849	-0.0183105	0	
8.02002	-0.0198364	0	
8.02307	-0.0215149	0	
8.0246	-0.0236511	0	
8.01849	-0.025177	0	
8.02002	-0.0265503	0	
8.01849	-0.0285339	0	
8.02155	-0.0299072	0	
8.02155	-0.0311279	0	
8.01849	-0.030365	0	
8.02307	-0.0283813	0	
8.0246	-0.0242615	0	
8.02612	-0.0193787	0	
8.02307	-0.0141907	0	
8.02765	-0.00747681	0	
8.0246	0.00137329	0	
8.0246	0.0119019	0	
8.02765	0.0234985	0	
8.0246	0.0341797	0	
8.02612	0.042572	0	
8.02917	0.0492859	0	
8.0307	0.0550842	0	
8.03375	0.0601196	0	
8.03375	0.0643921	0	
8.03223	0.067749	0	
8.0307	0.070343	0	
8.0307	0.0726318	0	
8.0307	0.0752258	0	
8.0307	0.0794983	0	
8.03375	0.0843811	0	
8.03375	0.0904846	0	
8.03223	0.0975037	0	
8.03528	0.105591	0	
8.0368	0.112915	0	
8.03375	0.119781	0	
8.03375	0.126038	0	
8.0368	0.130768	0	
8.03528	0.13443	0	
8.03223	0.136414	0	
8.03833	0.137024	0	
8.04138	0.134583	0	
8.04138	0.130005	0	
8.04138	0.122986	0	
8.04138	0.113831	0	
8.04291	0.103302	0	
8.04138	0.0897217	0	
8.04291	0.0749207	0	
8.03986	0.0579834	0	
8.04291	0.039978	0	
8.04138	0.0204468	0	
8.04596	0	0	
8.04596	-0.019989	0	
8.04443	-0.0398254	0	
8.04443	-0.0582886	0	
8.04749	-0.0769043	0	
8.04749	-0.0933838	0	
8.04443	-0.108337	0	
8.04749	-0.120392	0	
8.04596	-0.130157	0	
8.05054	-0.137634	0	
8.04901	-0.142212	0	
8.05359	-0.145264	0	
8.05359	-0.14679	0	
8.05206	-0.147247	0	
8.05359	-0.146179	0	
8.05054	-0.144806	0	
8.05054	-0.142365	0	
8.04901	-0.140381	0	
8.04901	-0.138397	0	
8.05206	-0.136719	0	
8.05206	-0.134583	0	
8.05359	-0.132904	0	
8.05511	-0.131836	0	
8.05969	-0.13092	0	
8.05359	-0.130005	0	
8.05664	-0.129089	0	
8.05664	-0.128326	0	
8.05359	-0.127411	0	
8.05511	-0.12619	0	
8.05664	-0.12558	0	
8.05969	-0.123901	0	
8.06122	-0.122528	0	
8.06274	-0.121155	0	
8.0658	-0.119629	0	
8.06274	-0.119019	0	
8.06732	-0.118408	0	
8.05969	-0.116882	0	
8.06274	-0.113068	0	
8.06122	-0.104523	0	
8.06732	-0.0871277	0	
8.0658	-0.0579834	0	
8.06732	-0.0157166	0	
8.07037	0.040741	0	
8.07037	0.112457	0	
8.07037	0.196381	0	
8.0658	0.292358	0	
8.06732	0.39856	0	
8.06732	0.51178	0	
8.07037	0.627594	0	
8.07037	0.741272	0	
8.07037	0.848999	0	
8.07343	0.948181	0	
8.07495	1.035	0	
8.07495	1.10641	0	
8.07343	1.15738	0	
8.07495	1.18042	0	
8.0719	1.17004	0	
8.07037	1.12091	0	
8.07495	1.03302	0	
8.0719	0.907898	0	
8.07343	0.752258	0	
8.07495	0.572968	0	
8.07648	0.380859	0	
8.07495	0.187378	0	
8.07648	0.00366211	0	
8.07648	-0.157471	0	
8.07495	-0.288544	0	
8.07495	-0.382233	0	
8.07495	-0.437622	0	
8.07495	-0.457764	0	
8.07495	-0.449677	0	
8.07953	-0.421295	0	
8.08563	-0.382996	0	
8.08105	-0.342255	0	
8.08411	-0.305786	0	
8.08411	-0.276489	0	
8.08105	-0.25528	0	
8.08563	-0.242462	0	
8.08105	-0.236511	0	
8.08563	-0.236206	0	
8.08868	-0.238647	0	
8.09021	-0.24231	0	
8.09174	-0.245819	0	
8.09174	-0.24765	0	
8.09174	-0.24765	0	
8.09326	-0.247192	0	
8.09326	-0.246277	0	
8.09021	-0.245972	0	
8.09631	-0.245667	0	
8.09326	-0.244751	0	
8.09784	-0.243378	0	
8.09936	-0.241394	0	
8.10242	-0.239105	0	
8.10242	-0.236664	0	
8.10089	-0.23407	0	
8.10242	-0.231018	0	
8.09936	-0.227509	0	
8.10089	-0.222931	0	
8.10089	-0.218506	0	
8.10089	-0.213165	0	
8.10394	-0.208282	0	
8.10699	-0.203705	0	
8.10699	-0.199432	0	
8.10699	-0.194855	0	
8.10699	-0.189819	0	
8.10852	-0.184326	0	
8.10394	-0.178375	0	
8.10547	-0.172424	0	
8.10699	-0.166016	0	
8.10699	-0.160065	0	
8.11157	-0.154877	0	
8.11005	-0.149689	0	
8.11157	-0.144806	0	
8.1131	-0.140839	0	
8.11157	-0.137329	0	
8.11157	-0.13382	0	
8.11157	-0.131531	0	
8.1131	-0.128326	0	
8.11157	-0.125427	0	
8.11157	-0.12207	0	
8.11462	-0.118713	0	
8.1192	-0.114899	0	
8.11768	-0.111237	0	
8.1192	-0.10788	0	
8.11615	-0.104065	0	
8.1192	-0.100861	0	
8.1192	-0.0965881	0	
8.12073	-0.0932312	0	
8.12073	-0.0894165	0	
8.11615	-0.0863647	0	
8.12073	-0.0834656	0	
8.12378	-0.0801086	0	
8.12225	-0.0769043	0	
8.12378	-0.0733948	0	
8.12225	-0.0695801	0	
8.12225	-0.0648499	0	
8.12378	-0.0598145	0	
8.12378	-0.0547791	0	
8.12683	-0.0483704	0	
8.12073	-0.0424194	0	
8.12683	-0.0363159	0	
8.12836	-0.0302124	0	
8.12988	-0.0241089	0	
8.13141	-0.0180054	0	
8.13293	-0.012207	0	
8.12836	-0.00595093	0	
8.12836	-0.000762939	0	
8.12836	0.00442505	0	
8.12988	0.0102234	0	
8.12988	0.0151062	0	
8.12988	0.0205994	0	
8.13293	0.0256348	0	
8.13751	0.0311279	0	
8.13446	0.0366211	0	
8.13141	0.0416565	0	
8.13446	0.0471497	0	
8.13446	0.0523376	0	
8.13293	0.0575256	0	
8.13751	0.0628662	0	
8.13751	0.0672913	0	
8.13751	0.0714111	0	
8.13904	0.0750732	0	
8.13751	0.078125	0	
8.14362	0.0811768	0	
8.13904	0.0836182	0	
8.14209	0.085907	0	
8.14209	0.087738	0	
8.14056	0.0900269	0	
8.13904	0.0918579	0	
8.14362	0.0935364	0	
8.14667	0.0944519	0	
8.14514	0.0958252	0	
8.14362	0.0967407	0	
8.14819	0.0971985	0	
8.14667	0.0982666	0	
8.14972	0.0991821	0	
8.14362	0.100403	0	
8.14514	0.101776	0	
8.14514	0.103302	0	
8.14514	0.10437	0	
8.14972	0.105591	0	
8.14972	0.106354	0	
8.15277	0.106201	0	
8.15277	0.105591	0	
8.15277	0.104065	0	
8.15277	0.101166	0	
8.15124	0.0971985	0	
8.14819	0.0915527	0	
8.15124	0.085907	0	
8.15124	0.0790405	0	
8.15582	0.0717163	0	
8.15582	0.0634766	0	
8.15887	0.055542	0	
8.15887	0.0471497	0	
8.15735	0.0396729	0	
8.15887	0.0326538	0	
8.15582	0.0254822	0	
8.15582	0.0184631	0	
8.15582	0.0111389	0	
8.15735	0.0038147	0	
8.1604	-0.00442505	0	
8.16345	-0.0120544	0	
8.16498	-0.0202942	0	
8.1665	-0.0276184	0	
8.16193	-0.0341797	0	
8.16345	-0.0404358	0	
8.16193	-0.0457764	0	
8.16193	-0.0494385	0	
8.16345	-0.0518799	0	
8.16498	-0.0535583	0	
8.16498	-0.0543213	0	
8.16803	-0.0534058	0	
8.17108	-0.052948	0	
8.16956	-0.0521851	0	
8.1665	-0.0514221	0	
8.16956	-0.0502014	0	
8.1665	-0.0494385	0	
8.1665	-0.0486755	0	
8.1665	-0.0479126	0	
8.16803	-0.0471497	0	
8.17108	-0.0463867	0	
8.17261	-0.0450134	0	
8.17718	-0.043335	0	
8.17413	-0.0424194	0	
8.17261	-0.0404358	0	
8.17261	-0.0379944	0	
8.17261	-0.035553	0	
8.17108	-0.0331116	0	
8.17566	-0.0317383	0	
8.17261	-0.0314331	0	
8.17413	-0.0311279	0	
8.17871	-0.0311279	0	
8.18024	-0.0311279	0	
8.18024	-0.0314331	0	
8.17871	-0.0318909	0	
8.18024	-0.0328064	0	
8.17566	-0.0328064	0	
8.17413	-0.0320435	0	
8.17718	-0.0317383	0	
8.17718	-0.0305176	0	
8.17871	-0.0291443	0	
8.18329	-0.0285339	0	
8.18481	-0.0282288	0	
8.18634	-0.0288391	0	
8.18634	-0.030365	0	
8.18634	-0.032196	0	
8.18634	-0.03479	0	
8.18481	-0.0370789	0	
8.18329	-0.0392151	0	
8.18939	-0.0413513	0	
8.19092	-0.043335	0	
8.18939	-0.0442505	0	
8.19397	-0.0454712	0	
8.19092	-0.0453186	0	
8.18939	-0.0450134	0	
8.19244	-0.045166	0	
8.18787	-0.045166	0	
8.19092	-0.0453186	0	
8.18939	-0.045166	0	
8.18939	-0.045929	0	
8.1955	-0.0471497	0	
8.19397	-0.0491333	0	
8.19702	-0.0508118	0	
8.19397	-0.0527954	0	
8.19397	-0.0531006	0	
8.19244	-0.0524902	0	
8.19702	-0.0497437	0	
8.1955	-0.0460815	0	
8.19244	-0.0404358	0	
8.19397	-0.0338745	0	
8.19855	-0.0256348	0	
8.20007	-0.015564	0	
8.2016	-0.00488281	0	
8.20007	0.00579834	0	
8.19855	0.0158691	0	
8.19855	0.0242615	0	
8.19855	0.0320435	0	
8.19702	0.0393677	0	
8.19855	0.045929	0	
8.19855	0.0518799	0	
8.2016	0.0578308	0	
8.20465	0.0640869	0	
8.20007	0.0695801	0	
8.2077	0.0749207	0	
8.20465	0.0802612	0	
8.20312	0.0845337	0	
8.2016	0.0897217	0	
8.20312	0.0938416	0	
8.2016	0.0979614	0	
8.20465	0.100708	0	
8.20618	0.102844	0	
8.20618	0.103455	0	
8.2077	0.103912	0	
8.2077	0.104218	0	
8.21075	0.103302	0	
8.2077	0.101471	0	
8.20465	0.0985718	0	
8.20618	0.0941467	0	
8.2077	0.0880432	0	
8.20618	0.0791931	0	
8.20923	0.0675964	0	
8.20923	0.0544739	0	
8.21075	0.0384521	0	
8.21533	0.019989	0	
8.21075	-0.000610352	0	
8.21228	-0.0216675	0	
8.21381	-0.042572	0	
8.21075	-0.0622559	0	
8.21075	-0.0796509	0	
8.21228	-0.0950623	0	
8.21228	-0.108948	0	
8.21228	-0.121918	0	
8.21533	-0.132446	0	
8.21686	-0.140991	0	
8.21686	-0.148468	0	
8.21533	-0.154114	0	
8.21228	-0.159149	0	
8.21381	-0.162506	0	
8.21381	-0.165558	0	
8.21686	-0.168152	0	
8.21686	-0.169525	0	
8.21838	-0.169525	0	
8.22144	-0.167542	0	
8.21991	-0.163727	0	
8.21991	-0.157776	0	
8.21838	-0.15152	0	
8.21838	-0.145111	0	
8.21991	-0.139923	0	
8.21686	-0.135651	0	
8.21991	-0.13382	0	
8.21991	-0.133514	0	
8.22296	-0.135193	0	
8.22296	-0.137939	0	
8.22601	-0.141754	0	
8.22449	-0.146179	0	
8.22144	-0.150604	0	
8.21838	-0.154114	0	
8.21686	-0.15564	0	
8.22144	-0.154877	0	
8.22296	-0.154114	0	
8.22296	-0.152893	0	
8.22449	-0.150452	0	
8.22754	-0.147095	0	
8.22754	-0.139923	0	
8.22601	-0.126953	0	
8.22601	-0.10437	0	
8.22449	-0.0694275	0	
8.22449	-0.020752	0	
8.22296	0.0419617	0	
8.22906	0.119171	0	
8.22754	0.209961	0	
8.23059	0.312195	0	
8.23059	0.424347	0	
8.22906	0.542603	0	
8.23059	0.664368	0	
8.22754	0.782471	0	
8.22449	0.895691	0	
8.22601	1.00021	0	
8.22754	1.09222	0	
8.22754	1.16776	0	
8.22906	1.22147	0	
8.23212	1.2468	0	
8.23212	1.23566	0	
8.22906	1.18301	0	
8.23059	1.08932	0	
8.22906	0.956879	0	
8.22754	0.790558	0	
8.22906	0.601501	0	
8.22754	0.398102	0	
8.23059	0.193634	0	
8.22754	0.000610352	0	
8.23059	-0.16922	0	
8.22754	-0.305023	0	
8.22906	-0.402374	0	
8.22906	-0.459137	0	
8.22906	-0.480347	0	
8.22906	-0.470428	0	
8.23059	-0.439911	0	
8.23059	-0.398407	0	
8.22906	-0.35553	0	
8.23517	-0.317383	0	
8.23212	-0.287781	0	
8.23364	-0.267792	0	
8.23822	-0.257874	0	
8.23822	-0.25589	0	
8.23822	-0.260162	0	
8.23517	-0.267181	0	
8.23364	-0.274353	0	
8.23364	-0.280762	0	
8.23517	-0.285339	0	
8.24127	-0.28717	0	
8.2428	-0.286407	0	
8.24585	-0.282898	0	
8.2428	-0.277252	0	
8.24127	-0.269775	0	
8.2428	-0.260773	0	
8.24127	-0.251312	0	
8.24127	-0.242615	0	
8.24127	-0.234833	0	
8.24127	-0.229492	0	
8.24738	-0.225372	0	
8.24738	-0.222321	0	
8.2489	-0.220642	0	
8.2489	-0.220642	0	
8.24585	-0.22171	0	
8.24432	-0.224152	0	
8.2428	-0.227051	0	
8.24127	-0.228577	0	
8.24585	-0.228271	0	
8.24432	-0.22644	0	
8.24585	-0.223083	0	
8.24738	-0.217896	0	
8.2489	-0.211639	0	
8.2489	-0.203857	0	
8.2489	-0.195312	0	
8.2489	-0.187225	0	
8.24432	-0.179596	0	
8.24585	-0.172119	0	
8.2489	-0.165253	0	
8.24738	-0.160217	0	
8.24738	-0.157166	0	
8.25043	-0.155182	0	
8.25043	-0.153351	0	
8.25043	-0.15213	0	
8.25195	-0.149994	0	
8.25195	-0.147095	0	
8.25043	-0.143127	0	
8.25043	-0.13855	0	
8.25195	-0.133514	0	
8.2489	-0.129242	0	
8.255	-0.124817	0	
8.255	-0.121765	0	
8.25043	-0.119629	0	
8.25653	-0.118256	0	
8.25043	-0.117188	0	
8.25195	-0.116577	0	
8.25195	-0.116119	0	
8.25195	-0.115204	0	
8.25348	-0.113831	0	
8.25195	-0.111542	0	
8.255	-0.10788	0	
8.25806	-0.102844	0	
8.25806	-0.0964355	0	
8.25806	-0.0889587	0	
8.25806	-0.0802612	0	
8.255	-0.0720215	0	
8.25043	-0.0642395	0	
8.255	-0.0556946	0	
8.25348	-0.0474548	0	
8.255	-0.0401306	0	
8.25653	-0.032959	0	
8.25806	-0.0267029	0	
8.25806	-0.0212097	0	
8.25806	-0.0160217	0	
8.25806	-0.0108337	0	
8.25806	-0.0062561	0	
8.25348	-0.00167847	0	
8.25348	0.00289917	0	
8.255	0.00793457	0	
8.25806	0.0126648	0	
8.26111	0.0183105	0	
8.25958	0.0238037	0	
8.25958	0.0292969	0	
8.26111	0.0349426	0	
8.25958	0.0396729	0	
8.25958	0.0447083	0	
8.25653	0.0500488	0	
8.25653	0.0540161	0	
8.25348	0.0570679	0	
8.25653	0.0598145	0	
8.25958	0.0624084	0	
8.25958	0.0650024	0	
8.26263	0.0665283	0	
8.26416	0.0680542	0	
8.25958	0.0700378	0	
8.25958	0.0732422	0	
8.25958	0.0776672	0	
8.25653	0.0819397	0	
8.25806	0.0862122	0	
8.25958	0.0894165	0	
8.26111	0.0918579	0	
8.26263	0.0941467	0	
8.26416	0.0953674	0	
8.26416	0.0956726	0	
8.26416	0.0949097	0	
8.25958	0.0923157	0	
8.26111	0.0888062	0	
8.25653	0.085144	0	
8.26111	0.0816345	0	
8.25958	0.0787354	0	
8.26263	0.0759888	0	
8.26416	0.0726318	0	
8.26874	0.0691223	0	
8.26416	0.0660706	0	
8.26263	0.0627136	0	
8.26263	0.0598145	0	
8.26416	0.0558472	0	
8.26569	0.0508118	0	
8.26263	0.0444031	0	
8.26111	0.0366211	0	
8.26721	0.0271606	0	
8.26721	0.0163269	0	
8.26721	0.00488281	0	
8.27026	-0.00640869	0	
8.26874	-0.0178528	0	
8.26416	-0.0283813	0	
8.26416	-0.0382996	0	
8.26569	-0.0457764	0	
8.26569	-0.0520325	0	
8.26416	-0.0563049	0	
8.26721	-0.0588989	0	
8.26874	-0.0602722	0	
8.26874	-0.0608826	0	
8.27179	-0.0604248	0	
8.27179	-0.0596619	0	
8.26721	-0.0588989	0	
8.26874	-0.0579834	0	
8.26874	-0.0570679	0	
8.26874	-0.0552368	0	
8.26721	-0.0532532	0	
8.27179	-0.0505066	0	
8.27484	-0.0474548	0	
8.26874	-0.0460815	0	
8.26874	-0.045166	0	
8.27179	-0.0445557	0	
8.27179	-0.0442505	0	
8.27026	-0.0442505	0	
8.26721	-0.0445557	0	
8.26569	-0.0456238	0	
8.27026	-0.0468445	0	
8.27026	-0.0479126	0	
8.27332	-0.0494385	0	
8.27332	-0.0500488	0	
8.27332	-0.0497437	0	
8.27332	-0.0489807	0	
8.27332	-0.0476074	0	
8.26721	-0.0454712	0	
8.26874	-0.043335	0	
8.27026	-0.0408936	0	
8.27179	-0.0386047	0	
8.27484	-0.0372314	0	
8.27484	-0.0358582	0	
8.27484	-0.0350952	0	
8.27179	-0.0335693	0	
8.27637	-0.0326538	0	
8.27332	-0.0315857	0	
8.27484	-0.0312805	0	
8.27332	-0.0312805	0	
8.27332	-0.0306702	0	
8.27332	-0.0306702	0	
8.27332	-0.0311279	0	
8.27637	-0.0312805	0	
8.27637	-0.0320435	0	
8.27484	-0.0325012	0	
8.27789	-0.0332642	0	
8.27332	-0.0343323	0	
8.27484	-0.0354004	0	
8.27179	-0.0369263	0	
8.27332	-0.0387573	0	
8.27637	-0.0395203	0	
8.27637	-0.0398254	0	
8.27789	-0.0408936	0	
8.27789	-0.0418091	0	
8.27637	-0.0424194	0	
8.27789	-0.042572	0	
8.27484	-0.042572	0	
8.27637	-0.0437927	0	
8.27637	-0.0444031	0	
8.27484	-0.0454712	0	
8.27789	-0.0466919	0	
8.27637	-0.0469971	0	
8.27942	-0.0462341	0	
8.28094	-0.0444031	0	
8.27942	-0.0404358	0	
8.27942	-0.035553	0	
8.27637	-0.0299072	0	
8.27637	-0.0234985	0	
8.27637	-0.015564	0	
8.27637	-0.00778198	0	
8.27637	-0.0012207	0	
8.27942	0.00396729	0	
8.27942	0.00732422	0	
8.28094	0.010376	0	
8.27942	0.0123596	0	
8.27789	0.0158691	0	
8.27942	0.0209045	0	
8.27637	0.0282288	0	
8.27637	0.0378418	0	
8.28094	0.0486755	0	
8.28094	0.0611877	0	
8.27942	0.0750732	0	
8.28094	0.0892639	0	
8.28552	0.101776	0	
8.284	0.113525	0	
8.284	0.121918	0	
8.28094	0.128174	0	
8.27942	0.132294	0	
8.27942	0.132904	0	
8.27942	0.133057	0	
8.28094	0.130768	0	
8.28094	0.128479	0	
8.28247	0.124512	0	
8.28247	0.118103	0	
8.28552	0.108643	0	
8.28552	0.0956726	0	
8.284	0.0788879	0	
8.27942	0.0596619	0	
8.28094	0.0375366	0	
8.27942	0.0117493	0	
8.28094	-0.0161743	0	
8.27942	-0.0437927	0	
8.284	-0.0695801	0	
8.284	-0.0915527	0	
8.28552	-0.109558	0	
8.2901	-0.123901	0	
8.28552	-0.135193	0	
8.28094	-0.144348	0	
8.28094	-0.149841	0	
8.284	-0.153503	0	
8.28094	-0.156555	0	
8.28247	-0.160065	0	
8.284	-0.164185	0	
8.28857	-0.16922	0	
8.28705	-0.174561	0	
8.28552	-0.179138	0	
8.28094	-0.18219	0	
8.284	-0.183716	0	
8.27942	-0.183105	0	
8.28094	-0.180054	0	
8.284	-0.176086	0	
8.28247	-0.170441	0	
8.28705	-0.164185	0	
8.28857	-0.158539	0	
8.28705	-0.153656	0	
8.28705	-0.149536	0	
8.28094	-0.147095	0	
8.28552	-0.146179	0	
8.28247	-0.145721	0	
8.27942	-0.145264	0	
8.28247	-0.145264	0	
8.28247	-0.145721	0	
8.28857	-0.146484	0	
8.28857	-0.147095	0	
8.28857	-0.14679	0	
8.28857	-0.144958	0	
8.28552	-0.14328	0	
8.284	-0.141754	0	
8.284	-0.139923	0	
8.28552	-0.135956	0	
8.28552	-0.129242	0	
8.28705	-0.114899	0	
8.28705	-0.091095	0	
8.2901	-0.0550842	0	
8.28857	-0.00686646	0	
8.28857	0.0537109	0	
8.28552	0.127411	0	
8.28705	0.21347	0	
8.28705	0.309601	0	
8.28705	0.414124	0	
8.28705	0.523987	0	
8.28552	0.636597	0	
8.2901	0.748444	0	
8.2901	0.855408	0	
8.28857	0.952454	0	
8.28552	1.03561	0	
8.284	1.09848	0	
8.28247	1.13495	0	
8.284	1.1377	0	
8.28552	1.10001	0	
8.28247	1.02081	0	
8.28552	0.901031	0	
8.28705	0.745697	0	
8.28552	0.563202	0	
8.28705	0.363922	0	
8.2901	0.162048	0	
8.28552	-0.0280762	0	
8.28552	-0.195923	0	
8.28094	-0.332031	0	
8.28247	-0.429535	0	
8.28552	-0.486908	0	
8.28705	-0.506287	0	
8.2901	-0.493774	0	
8.28857	-0.459442	0	
8.29163	-0.412598	0	
8.28857	-0.362549	0	
8.2901	-0.317383	0	
8.28705	-0.281219	0	
8.28552	-0.256653	0	
8.28705	-0.242615	0	
8.28857	-0.238647	0	
8.28705	-0.241089	0	
8.29468	-0.248108	0	
8.2962	-0.25589	0	
8.29315	-0.263824	0	
8.28857	-0.269165	0	
8.29163	-0.271759	0	
8.28705	-0.272217	0	
8.28857	-0.269775	0	
8.28857	-0.265961	0	
8.2901	-0.261078	0	
8.29315	-0.255432	0	
8.29468	-0.250092	0	
8.29773	-0.245972	0	
8.2901	-0.24231	0	
8.29163	-0.238647	0	
8.2901	-0.235291	0	
8.2901	-0.23056	0	
8.28705	-0.22522	0	
8.28705	-0.220642	0	
8.28857	-0.216064	0	
8.29315	-0.211945	0	
8.29468	-0.207367	0	
8.29315	-0.203857	0	
8.29468	-0.201569	0	
8.29315	-0.200043	0	
8.29163	-0.200043	0	
8.29163	-0.200958	0	
8.2901	-0.202332	0	
8.29163	-0.203705	0	
8.29163	-0.204468	0	
8.29468	-0.204163	0	
8.29468	-0.202942	0	
8.29315	-0.19989	0	
8.29315	-0.193787	0	
8.29315	-0.184021	0	
8.2901	-0.172272	0	
8.2901	-0.159912	0	
8.2901	-0.147552	0	
8.29315	-0.137482	0	
8.29163	-0.129395	0	
8.29315	-0.123596	0	
8.29315	-0.119476	0	
8.2962	-0.118256	0	
8.29468	-0.118713	0	
8.29468	-0.12207	0	
8.2962	-0.126038	0	
8.29315	-0.1297	0	
8.29163	-0.130768	0	
8.28857	-0.129395	0	
8.29315	-0.125275	0	
8.29163	-0.118256	0	
8.29468	-0.109711	0	
8.2962	-0.100098	0	
8.2962	-0.0900269	0	
8.2962	-0.0805664	0	
8.28857	-0.0726318	0	
8.29315	-0.0654602	0	
8.29163	-0.0592041	0	
8.2901	-0.0550842	0	
8.2962	-0.0521851	0	
8.29163	-0.0495911	0	
8.29468	-0.0469971	0	
8.29315	-0.0445557	0	
8.29468	-0.0419617	0	
8.29468	-0.0376892	0	
8.2962	-0.0323486	0	
8.28857	-0.0250244	0	
8.29163	-0.0166321	0	
8.29315	-0.00762939	0	
8.2901	0.00244141	0	
8.29468	0.0126648	0	
8.29315	0.0238037	0	
8.29773	0.0344849	0	
8.2962	0.0430298	0	
8.29315	0.050354	0	
8.29315	0.0558472	0	
8.29315	0.058136	0	
8.29163	0.0590515	0	
8.29163	0.0576782	0	
8.29163	0.0544739	0	
8.29468	0.0506592	0	
8.29468	0.0471497	0	
8.29163	0.0442505	0	
8.2962	0.0427246	0	
8.29468	0.0440979	0	
8.29468	0.0489807	0	
8.29468	0.0572205	0	
8.29315	0.0675964	0	
8.2901	0.0784302	0	
8.29315	0.0888062	0	
8.29315	0.0973511	0	
8.29773	0.103455	0	
8.29468	0.106659	0	
8.29315	0.109406	0	
8.29468	0.110626	0	
8.29315	0.110931	0	
8.2901	0.109406	0	
8.29315	0.106049	0	
8.29468	0.102997	0	
8.29315	0.100861	0	
8.29468	0.0997925	0	
8.2962	0.100403	0	
8.29773	0.101776	0	
8.2962	0.103607	0	
8.29468	0.104523	0	
8.29315	0.105591	0	
8.29315	0.105133	0	
8.29163	0.103455	0	
8.29315	0.101624	0	
8.2901	0.0982666	0	
8.2962	0.0949097	0	
8.29468	0.091095	0	
8.2962	0.085907	0	
8.29773	0.0801086	0	
8.29773	0.0740051	0	
8.29163	0.0682068	0	
8.29468	0.0617981	0	
8.29315	0.0556946	0	
8.29163	0.0500488	0	
8.2962	0.0447083	0	
8.2962	0.0393677	0	
8.2962	0.0335693	0	
8.29773	0.0286865	0	
8.29773	0.0234985	0	
8.29926	0.0187683	0	
8.29468	0.0143433	0	
8.29468	0.00991821	0	
8.29163	0.00610352	0	
8.29468	0.00320435	0	
8.29315	0.000457764	0	
8.2962	-0.000762939	0	
8.2962	-0.00137329	0	
8.30078	-0.00152588	0	
8.29468	-0.000915527	0	
8.29773	0	0	
8.29773	0.00198364	0	
8.2962	0.00335693	0	
8.29468	0.00457764	0	
8.29163	0.00488281	0	
8.29773	0.00457764	0	
8.29773	0.00335693	0	
8.29773	0.00152588	0	
8.30078	-0.000457764	0	
8.2962	-0.00274658	0	
8.2962	-0.00518799	0	
8.2962	-0.00656128	0	
8.29468	-0.00640869	0	
8.29315	-0.00564575	0	
8.29468	-0.00305176	0	
8.29468	0.000152588	0	
8.2962	0.00350952	0	
8.30078	0.00610352	0	
8.29926	0.00778198	0	
8.29926	0.00808716	0	
8.29926	0.00762939	0	
8.29926	0.00564575	0	
8.29926	0.00274658	0	
8.29315	-0.000610352	0	
8.29315	-0.00335693	0	
8.2962	-0.00686646	0	
8.30078	-0.00961304	0	
8.29773	-0.0120544	0	
8.29926	-0.0138855	0	
8.2962	-0.0143433	0	
8.2962	-0.0144958	0	
8.29773	-0.0137329	0	
8.2962	-0.0125122	0	
8.29315	-0.0108337	0	
8.29773	-0.00976562	0	
8.29468	-0.00900269	0	
8.29926	-0.00717163	0	
8.29773	-0.0062561	0	
8.30231	-0.00411987	0	
8.29773	-0.00228882	0	
8.29773	-0.000762939	0	
8.29773	0.000762939	0	
8.2962	0.00137329	0	
8.29468	0.00106812	0	
8.29468	-0.000762939	0	
8.2962	-0.0038147	0	
8.29468	-0.00747681	0	
8.29773	-0.0120544	0	
8.29773	-0.018158	0	
8.29773	-0.0241089	0	
8.30078	-0.0297546	0	
8.29773	-0.0335693	0	
8.2962	-0.0350952	0	
8.2962	-0.0332642	0	
8.2962	-0.0296021	0	
8.2962	-0.0233459	0	
8.2962	-0.0160217	0	
8.29926	-0.00656128	0	
8.2962	0.00366211	0	
8.29926	0.0157166	0	
8.29773	0.0282288	0	
8.29773	0.0395203	0	
8.29468	0.0495911	0	
8.2962	0.0590515	0	
8.29163	0.0675964	0	
8.2962	0.0749207	0	
8.29773	0.0817871	0	
8.29926	0.087738	0	
8.30078	0.093689	0	
8.29926	0.0991821	0	
8.29926	0.105286	0	
8.29926	0.111084	0	
8.29468	0.117798	0	
8.2962	0.124359	0	
8.29163	0.131531	0	
8.29773	0.138092	0	
8.29926	0.144043	0	
8.29926	0.148163	0	
8.30078	0.149841	0	
8.29773	0.150452	0	
8.29926	0.148773	0	
8.30078	0.145111	0	
8.29468	0.13916	0	
8.29773	0.13092	0	
8.29468	0.121918	0	
8.29773	0.110474	0	
8.29773	0.0976562	0	
8.30078	0.0839233	0	
8.29773	0.068512	0	
8.30231	0.0521851	0	
8.30078	0.0349426	0	
8.2962	0.015564	0	
8.29926	-0.00335693	0	
8.29315	-0.0227356	0	
8.29468	-0.0411987	0	
8.29468	-0.0587463	0	
8.29926	-0.0753784	0	
8.30078	-0.0900269	0	
8.29926	-0.102386	0	
8.2962	-0.112152	0	
8.2962	-0.118866	0	
8.29926	-0.123901	0	
8.29773	-0.127106	0	
8.29468	-0.129089	0	
8.29163	-0.13031	0	
8.2962	-0.13092	0	
8.29468	-0.130615	0	
8.29773	-0.128784	0	
8.29773	-0.126038	0	
8.29773	-0.122833	0	
8.2962	-0.120087	0	
8.29315	-0.117188	0	
8.29773	-0.114594	0	
8.29773	-0.112762	0	
8.29773	-0.111694	0	
8.29468	-0.112762	0	
8.2962	-0.114746	0	
8.29773	-0.118103	0	
8.29773	-0.121918	0	
8.29773	-0.126648	0	
8.30078	-0.130768	0	
8.29773	-0.134125	0	
8.29468	-0.136108	0	
8.29468	-0.136414	0	
8.29468	-0.135498	0	
8.29315	-0.133514	0	
8.29773	-0.130463	0	
8.29926	-0.127258	0	
8.29926	-0.123901	0	
8.29773	-0.119171	0	
8.29926	-0.111542	0	
8.2962	-0.0975037	0	
8.2962	-0.0741577	0	
8.29315	-0.0384521	0	
8.2962	0.0109863	0	
8.29468	0.0732422	0	
8.29468	0.148773	0	
8.29773	0.236511	0	
8.29926	0.335541	0	
8.29468	0.44342	0	
8.29773	0.557404	0	
8.29315	0.673218	0	
8.2962	0.786896	0	
8.29315	0.894928	0	
8.2962	0.994415	0	
8.29315	1.08124	0	
8.29163	1.15234	0	
8.29468	1.2001	0	
8.29773	1.21735	0	
8.29315	1.19705	0	
8.29468	1.13647	0	
8.29315	1.03683	0	
8.2901	0.899963	0	
8.29163	0.731964	0	
8.2901	0.54245	0	
8.2901	0.341949	0	
8.29163	0.14328	0	
8.29315	-0.0402832	0	
8.29468	-0.198669	0	
8.29315	-0.323181	0	
8.29163	-0.409851	0	
8.29163	-0.458069	0	
8.2901	-0.471954	0	
8.28857	-0.458679	0	
8.2901	-0.427094	0	
8.2901	-0.387268	0	
8.29315	-0.34668	0	
8.29468	-0.311127	0	
8.29315	-0.284424	0	
8.29163	-0.266266	0	
8.29315	-0.256805	0	
8.2901	-0.253754	0	
8.29163	-0.254974	0	
8.28857	-0.258484	0	
8.29163	-0.261688	0	
8.29163	-0.263977	0	
8.29468	-0.265198	0	
8.29773	-0.264587	0	
8.29926	-0.262299	0	
8.2962	-0.257874	0	
8.29773	-0.252075	0	
8.29468	-0.245361	0	
8.2901	-0.237732	0	
8.2901	-0.229797	0	
8.29163	-0.221405	0	
8.29163	-0.21347	0	
8.29468	-0.205841	0	
8.29773	-0.198059	0	
8.29773	-0.19165	0	
8.29926	-0.186157	0	
8.2962	-0.182343	0	
8.29315	-0.179443	0	
8.29163	-0.17807	0	
8.29468	-0.177765	0	
8.28857	-0.17746	0	
8.29163	-0.177002	0	
8.2962	-0.176544	0	
8.29468	-0.175781	0	
8.29926	-0.173645	0	
8.2962	-0.171051	0	
8.2962	-0.167236	0	
8.2962	-0.162201	0	
8.29468	-0.15564	0	
8.29163	-0.149078	0	
8.29315	-0.141602	0	
8.29315	-0.135345	0	
8.29773	-0.128937	0	
8.29315	-0.124054	0	
8.29773	-0.119324	0	
8.29315	-0.114899	0	
8.2962	-0.111084	0	
8.29468	-0.108032	0	
8.29468	-0.104828	0	
8.29163	-0.101776	0	
8.29468	-0.0984192	0	
8.29315	-0.0953674	0	
8.29163	-0.0924683	0	
8.29773	-0.0892639	0	
8.2962	-0.085907	0	
8.29773	-0.0816345	0	
8.29315	-0.0765991	0	
8.29315	-0.0715637	0	
8.29315	-0.0671387	0	
8.29315	-0.062561	0	
8.29315	-0.0578308	0	
8.29315	-0.052948	0	
8.2901	-0.04776	0	
8.2962	-0.0424194	0	
8.29468	-0.038147	0	
8.29468	-0.0332642	0	
8.2962	-0.0289917	0	
8.29315	-0.0247192	0	
8.29163	-0.0201416	0	
8.28857	-0.014801	0	
8.2901	-0.0109863	0	
8.29315	-0.00732422	0	
8.29468	-0.00396729	0	
8.29315	-0.000762939	0	
8.29163	0.00289917	0	
8.29468	0.00610352	0	
8.29468	0.010376	0	
8.2901	0.014801	0	
8.29315	0.0192261	0	
8.29163	0.0241089	0	
8.2901	0.0286865	0	
8.2901	0.0335693	0	
8.29315	0.0390625	0	
8.29468	0.0436401	0	
8.29315	0.0486755	0	
8.29468	0.0540161	0	
8.2901	0.0590515	0	
8.29315	0.0645447	0	
8.29163	0.0697327	0	
8.29163	0.0750732	0	
8.29163	0.0791931	0	
8.2901	0.0831604	0	
8.2901	0.0857544	0	
8.29315	0.0869751	0	
8.2962	0.087738	0	
8.29468	0.087738	0	
8.29315	0.0872803	0	
8.2901	0.0868225	0	
8.29163	0.0872803	0	
8.2901	0.088501	0	
8.28705	0.090332	0	
8.28857	0.0927734	0	
8.2901	0.096283	0	
8.29163	0.10025	0	
8.29315	0.105896	0	
8.29468	0.111847	0	
8.29163	0.117188	0	
8.29163	0.121002	0	
8.28705	0.123138	0	
8.28857	0.124359	0	
8.2901	0.124664	0	
8.28857	0.123138	0	
8.29163	0.120239	0	
8.29163	0.115662	0	
8.29315	0.109406	0	
8.29163	0.102539	0	
8.28857	0.0946045	0	
8.2901	0.0866699	0	
8.28705	0.0798035	0	
8.28857	0.0744629	0	
8.2901	0.0698853	0	
8.2901	0.0665283	0	
8.29163	0.0627136	0	
8.29315	0.0602722	0	
8.29315	0.0575256	0	
8.29468	0.0547791	0	
8.29163	0.0512695	0	
8.2901	0.0463867	0	
8.2901	0.0395203	0	
8.28857	0.032196	0	
8.28857	0.0242615	0	
8.28857	0.0161743	0	
8.29163	0.00762939	0	
8.29315	-0.000762939	0	
8.29468	-0.00854492	0	
8.29315	-0.0151062	0	
8.29315	-0.019989	0	
8.29163	-0.022583	0	
8.28857	-0.0238037	0	
8.2901	-0.0238037	0	
8.28705	-0.0233459	0	
8.28857	-0.0201416	0	
8.2901	-0.0169373	0	
8.29163	-0.012207	0	
8.2962	-0.00686646	0	
8.29163	-0.00183105	0	
8.29315	0.00259399	0	
8.29468	0.00701904	0	
8.2901	0.0105286	0	
8.2901	0.0132751	0	
8.28857	0.0138855	0	
8.29163	0.01297	0	
8.2901	0.00946045	0	
8.2962	0.00549316	0	
8.29315	0.0012207	0	
8.29163	-0.0038147	0	
8.29468	-0.00854492	0	
8.29315	-0.01297	0	
8.29163	-0.0163269	0	
8.2901	-0.0180054	0	
8.28857	-0.0187683	0	
8.29315	-0.0184631	0	
8.2901	-0.017395	0	
8.2901	-0.0166321	0	
8.29163	-0.0157166	0	
8.29468	-0.0140381	0	
8.2901	-0.0128174	0	
8.29163	-0.0114441	0	
8.2901	-0.010376	0	
8.28857	-0.0102234	0	
8.2901	-0.0100708	0	
8.28857	-0.0111389	0	
8.2901	-0.012207	0	
8.29163	-0.0135803	0	
8.29468	-0.0160217	0	
8.2901	-0.0192261	0	
8.29163	-0.0231934	0	
8.28857	-0.0263977	0	
8.28857	-0.0288391	0	
8.28857	-0.0300598	0	
8.28705	-0.0302124	0	
8.2901	-0.0296021	0	
8.28857	-0.0271606	0	
8.29163	-0.0231934	0	
8.29468	-0.0175476	0	
8.29315	-0.0106812	0	
8.29315	-0.0012207	0	
8.29315	0.00915527	0	
8.2901	0.0202942	0	
8.28857	0.0306702	0	
8.28857	0.0398254	0	
8.29163	0.04776	0	
8.29315	0.0547791	0	
8.2901	0.0617981	0	
8.29163	0.067749	0	
8.2962	0.0743103	0	
8.29468	0.0811768	0	
8.29315	0.0880432	0	
8.29163	0.096283	0	
8.2901	0.104675	0	
8.29315	0.113068	0	
8.2901	0.121765	0	
8.29315	0.130463	0	
8.29468	0.137787	0	
8.2962	0.14328	0	
8.29315	0.146484	0	
8.29163	0.148315	0	
8.29468	0.148468	0	
8.28857	0.1474	0	
8.29163	0.146179	0	
8.29315	0.144806	0	
8.29163	0.14267	0	
8.29315	0.139313	0	
8.2962	0.134125	0	
8.2962	0.127411	0	
8.29468	0.118408	0	
8.29468	0.107422	0	
8.29315	0.0927734	0	
8.29163	0.075531	0	
8.28857	0.0563049	0	
8.2901	0.0350952	0	
8.28857	0.0126648	0	
8.29468	-0.0100708	0	
8.29468	-0.0317383	0	
8.29773	-0.0506592	0	
8.29468	-0.0675964	0	
8.29315	-0.0820923	0	
8.2962	-0.0949097	0	
8.29315	-0.105591	0	
8.29163	-0.113678	0	
8.29163	-0.119934	0	
8.29163	-0.124359	0	
8.29163	-0.127869	0	
8.2962	-0.130615	0	
8.29315	-0.133362	0	
8.29468	-0.135803	0	
8.29468	-0.137329	0	
8.29468	-0.137939	0	
8.29163	-0.136414	0	
8.29315	-0.133514	0	
8.29315	-0.129242	0	
8.29315	-0.124817	0	
8.29315	-0.119934	0	
8.29773	-0.115204	0	
8.29468	-0.111237	0	
8.29468	-0.108795	0	
8.29468	-0.10788	0	
8.2962	-0.110168	0	
8.29163	-0.115204	0	
8.29468	-0.12146	0	
8.2901	-0.128784	0	
8.29468	-0.136261	0	
8.29163	-0.143433	0	
8.29468	-0.149231	0	
8.2962	-0.152893	0	
8.29926	-0.153961	0	
8.29315	-0.152893	0	
8.2901	-0.150299	0	
8.29315	-0.146942	0	
8.29315	-0.141296	0	
8.29315	-0.132904	0	
8.29163	-0.119476	0	
8.29468	-0.0976562	0	
8.29315	-0.0653076	0	
8.29773	-0.0205994	0	
8.2962	0.0396729	0	
8.29926	0.114441	0	
8.2962	0.202637	0	
8.29468	0.302734	0	
8.29468	0.413208	0	
8.2901	0.529785	0	
8.2962	0.648804	0	
8.2962	0.765991	0	
8.29468	0.87616	0	
8.2962	0.975952	0	
8.29926	1.064	0	
8.29773	1.13785	0	
8.29773	1.19278	0	
8.29163	1.22284	0	
8.29315	1.22131	0	
8.29468	1.1824	0	
8.29468	1.10321	0	
8.29315	0.98526	0	
8.2962	0.832977	0	
8.29773	0.654602	0	
8.29926	0.459442	0	
8.29468	0.258789	0	
8.2962	0.0648499	0	
8.29163	-0.109406	0	
8.2901	-0.253601	0	
8.29315	-0.360413	0	
8.29315	-0.427094	0	
8.29468	-0.455475	0	
8.2962	-0.451813	0	
8.29773	-0.426483	0	
8.29468	-0.387573	0	
8.29926	-0.345459	0	
8.29468	-0.307465	0	
8.29468	-0.279388	0	
8.29468	-0.262146	0	
8.29315	-0.255585	0	
8.29773	-0.257416	0	
8.2962	-0.26535	0	
8.30231	-0.275726	0	
8.30078	-0.285797	0	
8.30078	-0.293121	0	
8.30078	-0.296783	0	
8.30231	-0.296173	0	
8.29926	-0.292511	0	
8.29926	-0.28595	0	
8.2962	-0.278015	0	
8.30231	-0.268555	0	
8.30231	-0.258484	0	
8.30231	-0.24826	0	
8.30688	-0.238953	0	
8.30536	-0.230408	0	
8.30536	-0.223694	0	
8.30078	-0.218201	0	
8.30231	-0.21347	0	
8.30078	-0.20813	0	
8.30231	-0.203247	0	
8.30078	-0.198822	0	
8.30536	-0.193634	0	
8.30383	-0.188293	0	
8.30841	-0.182953	0	
8.30688	-0.177917	0	
8.30536	-0.173035	0	
8.30536	-0.167847	0	
8.30536	-0.163116	0	
8.30688	-0.159302	0	
8.30231	-0.15625	0	
8.30536	-0.155029	0	
8.30688	-0.153961	0	
8.30994	-0.153046	0	
8.31146	-0.151825	0	
8.30994	-0.149689	0	
8.30994	-0.146484	0	
8.30841	-0.142059	0	
8.30688	-0.135803	0	
8.30536	-0.128326	0	
8.30688	-0.119629	0	
8.30383	-0.111084	0	
8.30688	-0.102692	0	
8.30841	-0.0956726	0	
8.30994	-0.090332	0	
8.31146	-0.0871277	0	
8.31146	-0.0852966	0	
8.30994	-0.085144	0	
8.30841	-0.0856018	0	
8.30688	-0.0862122	0	
8.30841	-0.085144	0	
8.30994	-0.0834656	0	
8.30994	-0.0808716	0	
8.31451	-0.0769043	0	
8.31451	-0.0721741	0	
8.30994	-0.0656128	0	
8.31299	-0.0585938	0	
8.31146	-0.0514221	0	
8.30994	-0.0447083	0	
8.30841	-0.0384521	0	
8.30994	-0.0323486	0	
8.30994	-0.0267029	0	
8.31299	-0.0204468	0	
8.31451	-0.0151062	0	
8.31299	-0.0088501	0	
8.31299	-0.00244141	0	
8.31299	0.00396729	0	
8.31604	0.010376	0	
8.30688	0.0160217	0	
8.31146	0.0210571	0	
8.31299	0.0253296	0	
8.31604	0.0291443	0	
8.31604	0.032196	0	
8.31604	0.0349426	0	
8.31757	0.0379944	0	
8.31604	0.0413513	0	
8.31757	0.0465393	0	
8.31451	0.0523376	0	
8.31451	0.0595093	0	
8.31299	0.0674438	0	
8.31299	0.0753784	0	
8.31146	0.0823975	0	
8.31451	0.088501	0	
8.31909	0.0930786	0	
8.31757	0.096283	0	
8.32214	0.0993347	0	
8.32062	0.101929	0	
8.31451	0.104218	0	
8.31604	0.106659	0	
8.31451	0.109406	0	
8.31757	0.112915	0	
8.31451	0.117645	0	
8.31909	0.122986	0	
8.31909	0.128937	0	
8.32062	0.134583	0	
8.31909	0.140076	0	
8.31757	0.144501	0	
8.32214	0.147552	0	
8.31757	0.149689	0	
8.31604	0.151825	0	
8.31451	0.153961	0	
8.32062	0.155487	0	
8.31757	0.156403	0	
8.32367	0.156403	0	
8.3252	0.155182	0	
8.32367	0.151215	0	
8.32214	0.146332	0	
8.31909	0.140076	0	
8.32214	0.132599	0	
8.32062	0.123138	0	
8.32062	0.112305	0	
8.31909	0.10025	0	
8.32214	0.0883484	0	
8.32367	0.0769043	0	
8.32672	0.0662231	0	
8.32672	0.0575256	0	
8.3252	0.0515747	0	
8.32367	0.0466919	0	
8.32214	0.0431824	0	
8.32062	0.0404358	0	
8.32367	0.0376892	0	
8.32977	0.0337219	0	
8.32672	0.0300598	0	
8.32977	0.0257874	0	
8.32977	0.0210571	0	
8.3313	0.0161743	0	
8.3313	0.0115967	0	
8.3313	0.00747681	0	
8.32977	0.00350952	0	
8.32977	0.000305176	0	
8.32825	-0.00167847	0	
8.32977	-0.00305176	0	
8.32977	-0.00274658	0	
8.3313	-0.00244141	0	
8.33282	-0.00167847	0	
8.33435	-0.000305176	0	
8.33282	0.00198364	0	
8.33282	0.00534058	0	
8.32977	0.00823975	0	
8.3313	0.0111389	0	
8.33282	0.0131226	0	
8.32977	0.015564	0	
8.33435	0.0178528	0	
8.33588	0.020752	0	
8.33893	0.0236511	0	
8.33588	0.0263977	0	
8.33588	0.0302124	0	
8.33588	0.0340271	0	
8.33588	0.0379944	0	
8.33435	0.0422668	0	
8.3313	0.0456238	0	
8.33435	0.0480652	0	
8.33435	0.0485229	0	
8.34045	0.0462341	0	
8.3374	0.042572	0	
8.34198	0.0375366	0	
8.34045	0.0311279	0	
8.33893	0.0241089	0	
8.3374	0.0177002	0	
8.33588	0.012207	0	
8.33588	0.00961304	0	
8.3374	0.00930786	0	
8.34045	0.0114441	0	
8.34198	0.0151062	0	
8.34351	0.0180054	0	
8.34198	0.0198364	0	
8.33893	0.0209045	0	
8.34045	0.0216675	0	
8.33893	0.0215149	0	
8.34351	0.0195312	0	
8.34045	0.0166321	0	
8.34351	0.0135803	0	
8.34351	0.0102234	0	
8.34351	0.00778198	0	
8.34503	0.00595093	0	
8.34656	0.00732422	0	
8.34503	0.0109863	0	
8.34808	0.0161743	0	
8.34351	0.0218201	0	
8.34503	0.0274658	0	
8.34503	0.0332642	0	
8.34503	0.0386047	0	
8.34351	0.0437927	0	
8.34808	0.0488281	0	
8.34808	0.0526428	0	
8.34808	0.0570679	0	
8.34808	0.06073	0	
8.34808	0.0650024	0	
8.34656	0.0698853	0	
8.34656	0.0756836	0	
8.34808	0.0819397	0	
8.34656	0.0892639	0	
8.34961	0.096283	0	
8.34961	0.10376	0	
8.35266	0.112305	0	
8.35419	0.120544	0	
8.35266	0.129089	0	
8.34961	0.137329	0	
8.34808	0.144196	0	
8.35266	0.150452	0	
8.34961	0.15686	0	
8.35266	0.161743	0	
8.35266	0.165253	0	
8.35266	0.167847	0	
8.35571	0.168762	0	
8.35571	0.168915	0	
8.35724	0.167694	0	
8.35266	0.1651	0	
8.35419	0.161285	0	
8.34961	0.155792	0	
8.35266	0.148468	0	
8.35419	0.138245	0	
8.35419	0.125732	0	
8.35876	0.110626	0	
8.35876	0.0927734	0	
8.35724	0.0727844	0	
8.36029	0.0517273	0	
8.35724	0.0302124	0	
8.35724	0.00900269	0	
8.35724	-0.0117493	0	
8.35724	-0.0314331	0	
8.35419	-0.0500488	0	
8.35876	-0.0657654	0	
8.36029	-0.0782776	0	
8.36029	-0.0886536	0	
8.35876	-0.096283	0	
8.36029	-0.102081	0	
8.36334	-0.106354	0	
8.35876	-0.109558	0	
8.35876	-0.111084	0	
8.36029	-0.11261	0	
8.36334	-0.112915	0	
8.36029	-0.112152	0	
8.36182	-0.111389	0	
8.36334	-0.110626	0	
8.36639	-0.1091	0	
8.36487	-0.10788	0	
8.36029	-0.106049	0	
8.36029	-0.104675	0	
8.36029	-0.103302	0	
8.36334	-0.102386	0	
8.36182	-0.101318	0	
8.36487	-0.101013	0	
8.36792	-0.0997925	0	
8.36639	-0.0991821	0	
8.37097	-0.098877	0	
8.36639	-0.0976562	0	
8.36792	-0.0961304	0	
8.36487	-0.093689	0	
8.36487	-0.0917053	0	
8.36639	-0.0888062	0	
8.36639	-0.0868225	0	
8.3725	-0.085144	0	
8.37097	-0.0843811	0	
8.3725	-0.0856018	0	
8.37097	-0.0869751	0	
8.37402	-0.0871277	0	
8.37402	-0.0840759	0	
8.36945	-0.0732422	0	
8.3725	-0.0520325	0	
8.37097	-0.0180054	0	
8.36792	0.0306702	0	
8.3725	0.0939941	0	
8.3725	0.171661	0	
8.37402	0.263062	0	
8.37402	0.366669	0	
8.37097	0.479431	0	
8.37097	0.598602	0	
8.37097	0.719604	0	
8.37097	0.839081	0	
8.37097	0.951691	0	
8.37097	1.05438	0	
8.37402	1.14304	0	
8.37555	1.21231	0	
8.37707	1.25504	0	
8.37555	1.26358	0	
8.3725	1.23276	0	
8.37097	1.16074	0	
8.36792	1.04874	0	
8.37097	0.8992	0	
8.37402	0.720215	0	
8.37097	0.522614	0	
8.37555	0.319366	0	
8.37555	0.122986	0	
8.3725	-0.0541687	0	
8.37402	-0.202484	0	
8.3725	-0.314026	0	
8.37555	-0.3862	0	
8.37707	-0.42038	0	
8.37097	-0.422668	0	
8.37555	-0.400543	0	
8.37707	-0.36438	0	
8.38165	-0.323486	0	
8.38165	-0.284882	0	
8.38318	-0.253754	0	
8.38165	-0.232544	0	
8.38318	-0.221252	0	
8.38013	-0.218201	0	
8.3786	-0.2211	0	
8.38165	-0.226593	0	
8.38013	-0.232239	0	
8.38318	-0.236816	0	
8.3847	-0.239258	0	
8.38776	-0.240021	0	
8.38928	-0.238037	0	
8.39081	-0.233917	0	
8.38928	-0.228271	0	
8.38776	-0.222015	0	
8.38623	-0.215607	0	
8.38623	-0.209045	0	
8.3847	-0.2034	0	
8.38776	-0.198517	0	
8.38928	-0.194244	0	
8.39081	-0.19043	0	
8.39233	-0.187531	0	
8.39233	-0.184631	0	
8.39233	-0.181885	0	
8.39386	-0.178986	0	
8.39233	-0.176849	0	
8.39386	-0.173645	0	
8.38928	-0.170441	0	
8.39233	-0.167542	0	
8.39081	-0.164032	0	
8.39539	-0.160522	0	
8.39844	-0.157471	0	
8.39539	-0.154114	0	
8.39691	-0.150146	0	
8.39386	-0.14679	0	
8.39233	-0.14328	0	
8.39233	-0.139771	0	
8.39386	-0.135803	0	
8.39233	-0.132751	0	
8.39691	-0.129242	0	
8.39539	-0.125732	0	
8.39996	-0.122375	0	
8.39691	-0.119629	0	
8.40149	-0.11673	0	
8.39539	-0.114899	0	
8.39386	-0.11261	0	
8.39691	-0.110474	0	
8.39844	-0.107422	0	
8.39844	-0.104828	0	
8.39996	-0.101929	0	
8.40607	-0.098114	0	
8.40149	-0.0958252	0	
8.40454	-0.0921631	0	
8.40301	-0.0894165	0	
8.40454	-0.0865173	0	
8.39996	-0.0836182	0	
8.39844	-0.0811768	0	
8.40149	-0.0790405	0	
8.40149	-0.078125	0	
8.40454	-0.0769043	0	
8.40607	-0.0756836	0	
8.40607	-0.0744629	0	
8.40912	-0.0721741	0	
8.40454	-0.0692749	0	
8.40454	-0.065155	0	
8.40454	-0.0598145	0	
8.40454	-0.0534058	0	
8.40301	-0.0469971	0	
8.40454	-0.0404358	0	
8.40454	-0.0338745	0	
8.41064	-0.0276184	0	
8.40759	-0.0218201	0	
8.40759	-0.0169373	0	
8.40912	-0.0125122	0	
8.41064	-0.00915527	0	
8.40607	-0.0062561	0	
8.40759	-0.00366211	0	
8.40759	-0.00244141	0	
8.40912	-0.0012207	0	
8.41064	0.000305176	0	
8.41217	0.00137329	0	
8.41217	0.00213623	0	
8.41064	0.00274658	0	
8.41217	0.00396729	0	
8.41675	0.00579834	0	
8.41217	0.00823975	0	
8.41217	0.0120544	0	
8.4137	0.0164795	0	
8.41217	0.0215149	0	
8.41522	0.0267029	0	
8.41217	0.0315857	0	
8.41675	0.0366211	0	
8.41675	0.0405884	0	
8.41522	0.0442505	0	
8.41522	0.0466919	0	
8.4137	0.0492859	0	
8.4137	0.0518799	0	
8.41064	0.0538635	0	
8.41675	0.0553894	0	
8.41675	0.0572205	0	
8.41675	0.0595093	0	
8.41827	0.0634766	0	
8.41827	0.0672913	0	
8.42133	0.0724792	0	
8.41675	0.0776672	0	
8.41827	0.08255	0	
8.41827	0.087738	0	
8.41827	0.0920105	0	
8.41827	0.0959778	0	
8.41827	0.098877	0	
8.42285	0.100098	0	
8.42133	0.0999451	0	
8.42133	0.0987244	0	
8.42438	0.0964355	0	
8.42133	0.0930786	0	
8.42285	0.0892639	0	
8.42133	0.0846863	0	
8.42133	0.0785828	0	
8.42285	0.0730896	0	
8.42438	0.0665283	0	
8.42438	0.06073	0	
8.42743	0.0546265	0	
8.42895	0.0485229	0	
8.42438	0.0424194	0	
8.4259	0.0370789	0	
8.4259	0.0312805	0	
8.42438	0.0259399	0	
8.42438	0.0213623	0	
8.4259	0.0175476	0	
8.42895	0.0146484	0	
8.42895	0.01297	0	
8.43353	0.0123596	0	
8.43353	0.0123596	0	
8.42895	0.0123596	0	
8.43201	0.0125122	0	
8.42895	0.0128174	0	
8.42895	0.0134277	0	
8.43048	0.01297	0	
8.43353	0.0112915	0	
8.43201	0.00854492	0	
8.43658	0.00457764	0	
8.43506	0.000152588	0	
8.43506	-0.00305176	0	
8.43658	-0.00473022	0	
8.43506	-0.0062561	0	
8.43506	-0.0062561	0	
8.43353	-0.0062561	0	
8.43201	-0.00595093	0	
8.43201	-0.00579834	0	
8.43353	-0.00534058	0	
8.43964	-0.00534058	0	
8.43811	-0.00640869	0	
8.43964	-0.00839233	0	
8.43964	-0.0100708	0	
8.43658	-0.0119019	0	
8.43658	-0.0132751	0	
8.43811	-0.0137329	0	
8.43506	-0.0140381	0	
8.43658	-0.0144958	0	
8.44116	-0.0154114	0	
8.44421	-0.0158691	0	
8.44574	-0.0167847	0	
8.44269	-0.0183105	0	
8.43811	-0.0210571	0	
8.44116	-0.025177	0	
8.43811	-0.0297546	0	
8.43964	-0.0338745	0	
8.44116	-0.037384	0	
8.44574	-0.0396729	0	
8.44269	-0.0411987	0	
8.44727	-0.0411987	0	
8.44421	-0.0405884	0	
8.44727	-0.0389099	0	
8.44421	-0.0379944	0	
8.44269	-0.0382996	0	
8.44574	-0.039978	0	
8.44421	-0.0421143	0	
8.44421	-0.0439453	0	
8.44727	-0.045166	0	
8.44727	-0.045166	0	
8.44727	-0.0444031	0	
8.45032	-0.0411987	0	
8.44879	-0.0357056	0	
8.45032	-0.0268555	0	
8.44727	-0.0146484	0	
8.44727	-0.000152588	0	
8.44421	0.015564	0	
8.44879	0.0306702	0	
8.44727	0.0436401	0	
8.45184	0.0537109	0	
8.45184	0.0614929	0	
8.45184	0.0669861	0	
8.45489	0.0717163	0	
8.45032	0.0756836	0	
8.44879	0.0793457	0	
8.45032	0.083313	0	
8.44574	0.0875854	0	
8.44879	0.0924683	0	
8.44879	0.0978088	0	
8.45642	0.102386	0	
8.45489	0.107727	0	
8.45489	0.111542	0	
8.45642	0.113831	0	
8.45489	0.114746	0	
8.45337	0.114136	0	
8.45184	0.113525	0	
8.45184	0.111389	0	
8.45337	0.110168	0	
8.45489	0.108337	0	
8.45642	0.106964	0	
8.45795	0.10437	0	
8.45947	0.0990295	0	
8.45947	0.0909424	0	
8.45947	0.0793457	0	
8.45642	0.0640869	0	
8.45795	0.0463867	0	
8.45642	0.0268555	0	
8.45642	0.00579834	0	
8.45642	-0.0167847	0	
8.45795	-0.0386047	0	
8.45795	-0.0585938	0	
8.461	-0.0750732	0	
8.46252	-0.0878906	0	
8.45947	-0.098114	0	
8.45795	-0.106201	0	
8.45642	-0.112915	0	
8.45642	-0.118866	0	
8.45642	-0.12558	0	
8.461	-0.132599	0	
8.461	-0.139008	0	
8.46252	-0.147247	0	
8.45947	-0.154114	0	
8.461	-0.160828	0	
8.45947	-0.165558	0	
8.45947	-0.168915	0	
8.45947	-0.170441	0	
8.45795	-0.170135	0	
8.45795	-0.168304	0	
8.461	-0.165405	0	
8.46252	-0.162048	0	
8.46405	-0.157623	0	
8.46558	-0.153046	0	
8.4671	-0.149994	0	
8.46405	-0.147705	0	
8.46405	-0.146332	0	
8.46405	-0.145111	0	
8.46252	-0.143738	0	
8.461	-0.142059	0	
8.46558	-0.140381	0	
8.4671	-0.13855	0	
8.46863	-0.136414	0	
8.46405	-0.134735	0	
8.47015	-0.133209	0	
8.46863	-0.131378	0	
8.46558	-0.130615	0	
8.46558	-0.129395	0	
8.46405	-0.12558	0	
8.46405	-0.117035	0	
8.4671	-0.100708	0	
8.4671	-0.0730896	0	
8.4671	-0.0311279	0	
8.47168	0.0262451	0	
8.47015	0.0984192	0	
8.47015	0.186157	0	
8.46863	0.285645	0	
8.4671	0.397186	0	
8.46558	0.5159	0	
8.4671	0.638123	0	
8.46558	0.759583	0	
8.4671	0.876617	0	
8.46863	0.985413	0	
8.47015	1.08337	0	
8.47168	1.16852	0	
8.47015	1.23672	0	
8.47015	1.28357	0	
8.47168	1.30051	0	
8.46558	1.28113	0	
8.4671	1.22177	0	
8.4671	1.12228	0	
8.4671	0.984802	0	
8.46863	0.81543	0	
8.47015	0.622711	0	
8.47015	0.41687	0	
8.47015	0.210876	0	
8.46863	0.0183105	0	
8.4671	-0.150452	0	
8.46863	-0.286255	0	
8.46863	-0.382843	0	
8.4671	-0.440826	0	
8.4671	-0.462646	0	
8.46863	-0.456696	0	
8.47015	-0.431519	0	
8.47015	-0.397797	0	
8.47473	-0.363007	0	
8.46863	-0.331726	0	
8.47015	-0.308075	0	
8.47015	-0.292816	0	
8.4671	-0.284729	0	
8.46863	-0.283356	0	
8.47321	-0.284576	0	
8.47168	-0.287781	0	
8.47626	-0.29129	0	
8.47626	-0.293427	0	
8.47626	-0.293884	0	
8.47626	-0.292511	0	
8.47473	-0.289307	0	
8.47473	-0.285034	0	
8.47321	-0.280457	0	
8.47778	-0.275116	0	
8.47931	-0.269928	0	
8.48236	-0.26474	0	
8.48083	-0.26001	0	
8.48083	-0.255432	0	
8.48236	-0.251007	0	
8.47931	-0.246124	0	
8.47626	-0.241089	0	
8.47778	-0.234985	0	
8.47626	-0.228424	0	
8.47931	-0.221558	0	
8.47778	-0.215149	0	
8.48236	-0.209198	0	
8.48236	-0.20401	0	
8.48541	-0.198975	0	
8.48389	-0.194702	0	
8.48083	-0.190582	0	
8.47778	-0.186615	0	
8.47778	-0.182648	0	
8.47778	-0.179291	0	
8.48083	-0.175781	0	
8.48236	-0.172882	0	
8.48694	-0.16983	0	
8.48541	-0.167236	0	
8.48389	-0.164642	0	
8.48389	-0.162048	0	
8.48236	-0.158691	0	
8.47626	-0.155487	0	
8.48083	-0.151367	0	
8.47931	-0.147095	0	
8.48389	-0.142822	0	
8.48236	-0.13916	0	
8.48389	-0.135651	0	
8.48389	-0.131683	0	
8.48694	-0.127563	0	
8.48541	-0.123444	0	
8.48083	-0.119934	0	
8.48083	-0.11673	0	
8.48083	-0.11322	0	
8.48236	-0.109558	0	
8.48236	-0.106354	0	
8.48694	-0.102234	0	
8.48541	-0.0970459	0	
8.48541	-0.0923157	0	
8.48389	-0.0862122	0	
8.48541	-0.0798035	0	
8.48541	-0.0735474	0	
8.48236	-0.0671387	0	
8.48236	-0.0617981	0	
8.48236	-0.0569153	0	
8.47931	-0.0534058	0	
8.48694	-0.0495911	0	
8.48694	-0.0466919	0	
8.48541	-0.0440979	0	
8.48541	-0.0415039	0	
8.48694	-0.0387573	0	
8.48236	-0.0352478	0	
8.48236	-0.0305176	0	
8.48389	-0.0248718	0	
8.48236	-0.0187683	0	
8.48389	-0.012207	0	
8.48541	-0.00564575	0	
8.48846	0.000762939	0	
8.48846	0.00656128	0	
8.48694	0.0117493	0	
8.48694	0.0161743	0	
8.48541	0.0205994	0	
8.48236	0.0234985	0	
8.48236	0.0262451	0	
8.48083	0.0286865	0	
8.48694	0.0318909	0	
8.48694	0.0350952	0	
8.48694	0.038147	0	
8.49304	0.0416565	0	
8.48541	0.045166	0	
8.48541	0.0482178	0	
8.48389	0.0509644	0	
8.48541	0.0535583	0	
8.48389	0.0563049	0	
8.48389	0.0588989	0	
8.48846	0.0613403	0	
8.48846	0.0637817	0	
8.48846	0.0672913	0	
8.48846	0.0714111	0	
8.48999	0.0759888	0	
8.48846	0.0810242	0	
8.48846	0.0863647	0	
8.48541	0.0906372	0	
8.48541	0.0952148	0	
8.48389	0.0990295	0	
8.48541	0.101929	0	
8.48846	0.103607	0	
8.48846	0.10437	0	
8.48846	0.102997	0	
8.48999	0.100708	0	
8.48846	0.0970459	0	
8.48694	0.0930786	0	
8.48694	0.0886536	0	
8.48541	0.0843811	0	
8.48846	0.0801086	0	
8.48694	0.0750732	0	
8.48846	0.0695801	0	
8.48999	0.0637817	0	
8.48694	0.0567627	0	
8.48999	0.0505066	0	
8.48999	0.0444031	0	
8.48694	0.0376892	0	
8.48846	0.0305176	0	
8.48389	0.0227356	0	
8.48694	0.0151062	0	
8.48846	0.00747681	0	
8.48846	0.000610352	0	
8.48846	-0.00595093	0	
8.49152	-0.0115967	0	
8.49152	-0.0160217	0	
8.49152	-0.0187683	0	
8.48846	-0.0193787	0	
8.48846	-0.0184631	0	
8.48694	-0.0157166	0	
8.48999	-0.0123596	0	
8.49152	-0.00854492	0	
8.48999	-0.00595093	0	
8.48999	-0.00396729	0	
8.49152	-0.00320435	0	
8.49304	-0.00320435	0	
8.48999	-0.00411987	0	
8.48999	-0.00518799	0	
8.48846	-0.00640869	0	
8.48999	-0.00762939	0	
8.48846	-0.00915527	0	
8.48846	-0.00976562	0	
8.48999	-0.0102234	0	
8.49152	-0.0100708	0	
8.49304	-0.00869751	0	
8.49152	-0.00701904	0	
8.48999	-0.00473022	0	
8.48999	-0.00259399	0	
8.48846	-0.00137329	0	
8.48694	0.000152588	0	
8.48846	0.000762939	0	
8.48999	0.000915527	0	
8.48846	0.000457764	0	
8.49152	0.000610352	0	
8.49152	0.000915527	0	
8.48999	0.00213623	0	
8.49152	0.0038147	0	
8.48846	0.00411987	0	
8.48999	0.00427246	0	
8.48999	0.00350952	0	
8.48999	0.00228882	0	
8.48846	0.00106812	0	
8.48999	-0.000457764	0	
8.48846	-0.00228882	0	
8.49457	-0.00473022	0	
8.48999	-0.00793457	0	
8.48999	-0.0112915	0	
8.49152	-0.0141907	0	
8.48694	-0.0166321	0	
8.48846	-0.0190735	0	
8.48999	-0.0205994	0	
8.49152	-0.0228882	0	
8.48999	-0.0248718	0	
8.48999	-0.0276184	0	
8.49152	-0.0300598	0	
8.49152	-0.0335693	0	
8.48846	-0.0367737	0	
8.49304	-0.0398254	0	
8.49304	-0.042572	0	
8.48846	-0.0440979	0	
8.48694	-0.0445557	0	
8.48846	-0.0430298	0	
8.48694	-0.0401306	0	
8.49152	-0.0354004	0	
8.48999	-0.0294495	0	
8.49152	-0.0216675	0	
8.48999	-0.0126648	0	
8.48999	-0.00289917	0	
8.48694	0.00778198	0	
8.48694	0.0186157	0	
8.48694	0.0286865	0	
8.48846	0.0382996	0	
8.49152	0.0471497	0	
8.49152	0.055542	0	
8.49304	0.0639343	0	
8.49152	0.0718689	0	
8.48999	0.0790405	0	
8.49304	0.0863647	0	
8.48999	0.0932312	0	
8.48541	0.0996399	0	
8.48389	0.106049	0	
8.48999	0.111847	0	
8.48999	0.11673	0	
8.49152	0.12085	0	
8.49304	0.124664	0	
8.49457	0.127411	0	
8.49304	0.129547	0	
8.48846	0.131378	0	
8.48999	0.132599	0	
8.48389	0.134583	0	
8.48846	0.135498	0	
8.48846	0.135193	0	
8.48999	0.132599	0	
8.49152	0.128784	0	
8.49152	0.121155	0	
8.48999	0.110168	0	
8.48999	0.0956726	0	
8.48694	0.0788879	0	
8.48846	0.0602722	0	
8.48846	0.0401306	0	
8.48694	0.0201416	0	
8.48846	-0.000305176	0	
8.48846	-0.0205994	0	
8.49152	-0.0393677	0	
8.49152	-0.057373	0	
8.48846	-0.0740051	0	
8.49152	-0.0894165	0	
8.48999	-0.10376	0	
8.48541	-0.11673	0	
8.48694	-0.127411	0	
8.48694	-0.136261	0	
8.48846	-0.143738	0	
8.48541	-0.149384	0	
8.48999	-0.15213	0	
8.48846	-0.153503	0	
8.48999	-0.152435	0	
8.48999	-0.149994	0	
8.48694	-0.146637	0	
8.48846	-0.144043	0	
8.48999	-0.142059	0	
8.48389	-0.140991	0	
8.48541	-0.140381	0	
8.48999	-0.140533	0	
8.48999	-0.140991	0	
8.48694	-0.142059	0	
8.48999	-0.143127	0	
8.48694	-0.14328	0	
8.48694	-0.142822	0	
8.48694	-0.140839	0	
8.48541	-0.137787	0	
8.48541	-0.134277	0	
8.48236	-0.13031	0	
8.48694	-0.126495	0	
8.48694	-0.123444	0	
8.48846	-0.12146	0	
8.48694	-0.121002	0	
8.48846	-0.121155	0	
8.48541	-0.122223	0	
8.48083	-0.122528	0	
8.48236	-0.119781	0	
8.48541	-0.111084	0	
8.48083	-0.0914001	0	
8.48541	-0.0592041	0	
8.48541	-0.0114441	0	
8.48694	0.0517273	0	
8.49152	0.131531	0	
8.48694	0.225983	0	
8.48694	0.332947	0	
8.48236	0.449524	0	
8.48236	0.57251	0	
8.47778	0.696411	0	
8.48389	0.815887	0	
8.48389	0.928802	0	
8.48694	1.03043	0	
8.48541	1.11679	0	
8.48389	1.18439	0	
8.48236	1.22818	0	
8.48236	1.24069	0	
8.48083	1.21872	0	
8.48083	1.15845	0	
8.47778	1.06003	0	
8.47931	0.924683	0	
8.47931	0.75882	0	
8.48083	0.572662	0	
8.48236	0.375671	0	
8.47931	0.180817	0	
8.48236	-0.000152588	0	
8.47626	-0.157623	0	
8.47626	-0.282593	0	
8.47473	-0.369873	0	
8.47321	-0.418701	0	
8.47321	-0.434418	0	
8.47321	-0.423737	0	
8.47778	-0.396118	0	
8.47778	-0.360718	0	
8.48236	-0.325775	0	
8.47931	-0.296783	0	
8.47931	-0.275879	0	
8.47931	-0.264435	0	
8.47931	-0.260925	0	
8.47473	-0.26413	0	
8.47931	-0.270386	0	
8.48389	-0.2771	0	
8.48236	-0.282593	0	
8.48389	-0.285797	0	
8.48389	-0.28595	0	
8.48236	-0.283356	0	
8.48083	-0.278778	0	
8.48083	-0.274048	0	
8.47778	-0.26825	0	
8.48083	-0.262451	0	
8.47626	-0.257111	0	
8.47778	-0.252075	0	
8.48541	-0.247192	0	
8.48236	-0.242462	0	
8.48541	-0.237579	0	
8.48236	-0.232239	0	
8.48083	-0.226593	0	
8.48083	-0.22171	0	
8.48236	-0.215607	0	
8.47931	-0.210114	0	
8.47931	-0.205383	0	
8.47931	-0.201263	0	
8.48389	-0.197906	0	
8.48083	-0.194855	0	
8.48236	-0.192413	0	
8.48083	-0.189819	0	
8.48083	-0.187073	0	
8.47626	-0.183258	0	
8.47473	-0.179138	0	
8.47473	-0.174255	0	
8.47931	-0.170441	0	
8.47778	-0.166626	0	
8.48083	-0.162659	0	
8.47931	-0.157776	0	
8.47473	-0.153503	0	
8.47778	-0.148773	0	
8.48236	-0.144348	0	
8.47626	-0.140381	0	
8.47168	-0.136108	0	
8.47321	-0.132446	0	
8.47626	-0.129242	0	
8.47473	-0.126343	0	
8.48083	-0.123291	0	
8.47931	-0.12146	0	
8.47778	-0.120239	0	
8.47778	-0.118408	0	
8.47626	-0.11673	0	
8.47626	-0.114899	0	
8.47168	-0.111542	0	
8.47015	-0.108185	0	
8.47168	-0.103912	0	
8.47473	-0.0993347	0	
8.47778	-0.0941467	0	
8.47626	-0.0889587	0	
8.47931	-0.0834656	0	
8.47626	-0.078125	0	
8.47321	-0.0727844	0	
8.47168	-0.0671387	0	
8.47168	-0.0624084	0	
8.47321	-0.0578308	0	
8.47321	-0.0543213	0	
8.47473	-0.0508118	0	
8.47321	-0.0482178	0	
8.47168	-0.0460815	0	
8.47626	-0.0436401	0	
8.47321	-0.0418091	0	
8.47321	-0.0396729	0	
8.47015	-0.037384	0	
8.46863	-0.0331116	0	
8.46863	-0.0285339	0	
8.47321	-0.0215149	0	
8.47168	-0.0137329	0	
8.47473	-0.00656128	0	
8.47473	0.000152588	0	
8.47473	0.00518799	0	
8.47321	0.00991821	0	
8.47015	0.01297	0	
8.47168	0.0146484	0	
8.46863	0.0146484	0	
8.46863	0.0138855	0	
8.46863	0.012207	0	
8.47321	0.0109863	0	
8.47015	0.0109863	0	
8.47015	0.012207	0	
8.47168	0.0154114	0	
8.47015	0.019989	0	
8.4671	0.0263977	0	
8.46558	0.0332642	0	
8.46558	0.0405884	0	
8.4671	0.0491333	0	
8.4671	0.0567627	0	
8.47168	0.0640869	0	
8.4671	0.0706482	0	
8.46863	0.0765991	0	
8.46863	0.0823975	0	
8.46863	0.0871277	0	
8.46863	0.0921631	0	
8.46558	0.0971985	0	
8.46405	0.101929	0	
8.46405	0.106354	0	
8.46558	0.109863	0	
8.46558	0.112762	0	
8.46863	0.114594	0	
8.46863	0.115814	0	
8.47168	0.116119	0	
8.46558	0.116272	0	
8.4671	0.115051	0	
8.46252	0.11261	0	
8.461	0.108337	0	
8.46252	0.102081	0	
8.4671	0.0938416	0	
8.46558	0.085144	0	
8.4671	0.0758362	0	
8.46558	0.0657654	0	
8.4671	0.0549316	0	
8.46558	0.0450134	0	
8.46558	0.035553	0	
8.46252	0.0274658	0	
8.461	0.020752	0	
8.46558	0.015564	0	
8.46405	0.0114441	0	
8.46405	0.00869751	0	
8.4671	0.00640869	0	
8.46405	0.00411987	0	
8.46863	0.00213623	0	
8.46405	0.000152588	0	
8.46252	-0.00167847	0	
8.46252	-0.00350952	0	
8.461	-0.0050354	0	
8.46252	-0.00671387	0	
8.46405	-0.00747681	0	
8.461	-0.0088501	0	
8.46252	-0.00900269	0	
8.46558	-0.00961304	0	
8.46558	-0.00961304	0	
8.46405	-0.010376	0	
8.461	-0.0112915	0	
8.45642	-0.0119019	0	
8.45795	-0.0109863	0	
8.45947	-0.0106812	0	
8.461	-0.00976562	0	
8.46252	-0.00900269	0	
8.46405	-0.00839233	0	
8.46405	-0.00854492	0	
8.4671	-0.00778198	0	
8.46405	-0.00823975	0	
8.45947	-0.00808716	0	
8.45795	-0.0088501	0	
8.45642	-0.0100708	0	
8.45795	-0.0115967	0	
8.45947	-0.0137329	0	
8.46252	-0.0152588	0	
8.461	-0.0167847	0	
8.46405	-0.0183105	0	
8.461	-0.0193787	0	
8.45947	-0.0190735	0	
8.45947	-0.0189209	0	
8.461	-0.018158	0	
8.45642	-0.017395	0	
8.45947	-0.0178528	0	
8.461	-0.018158	0	
8.46405	-0.0195312	0	
8.46252	-0.0210571	0	
8.461	-0.0230408	0	
8.461	-0.0253296	0	
8.45795	-0.0276184	0	
8.45489	-0.0300598	0	
8.45642	-0.0317383	0	
8.45489	-0.032959	0	
8.45337	-0.0340271	0	
8.45489	-0.035553	0	
8.45947	-0.0367737	0	
8.45947	-0.0376892	0	
8.45947	-0.0389099	0	
8.45947	-0.0395203	0	
8.45795	-0.0404358	0	
8.45489	-0.0411987	0	
8.45642	-0.0427246	0	
8.45489	-0.0436401	0	
8.45032	-0.0447083	0	
8.45642	-0.0442505	0	
8.45337	-0.043335	0	
8.45489	-0.0402832	0	
8.45795	-0.0350952	0	
8.45642	-0.0286865	0	
8.45489	-0.0212097	0	
8.45489	-0.0131226	0	
8.45184	-0.00488281	0	
8.45184	0.00350952	0	
8.45337	0.0119019	0	
8.45184	0.0196838	0	
8.45337	0.0265503	0	
8.45184	0.0328064	0	
8.45947	0.0378418	0	
8.45642	0.0427246	0	
8.45489	0.0482178	0	
8.45184	0.0538635	0	
8.44879	0.0602722	0	
8.44879	0.0674438	0	
8.44879	0.0753784	0	
8.45337	0.0820923	0	
8.45337	0.0894165	0	
8.45184	0.0958252	0	
8.45184	0.101624	0	
8.45337	0.107117	0	
8.45642	0.112	0	
8.45032	0.116272	0	
8.45032	0.119934	0	
8.44879	0.123138	0	
8.44879	0.125885	0	
8.44727	0.128632	0	
8.45032	0.1297	0	
8.45184	0.128174	0	
8.45032	0.123901	0	
8.45489	0.116425	0	
8.45337	0.105438	0	
8.44727	0.0907898	0	
8.44727	0.0735474	0	
8.44574	0.0546265	0	
8.44574	0.0341797	0	
8.44879	0.0114441	0	
8.44879	-0.0106812	0	
8.44879	-0.0320435	0	
8.45184	-0.0521851	0	
8.45032	-0.0715637	0	
8.45032	-0.088501	0	
8.44727	-0.103302	0	
8.44269	-0.115509	0	
8.44727	-0.125732	0	
8.44421	-0.133209	0	
8.44727	-0.139771	0	
8.44574	-0.145416	0	
8.44727	-0.149384	0	
8.45032	-0.151825	0	
8.44727	-0.15274	0	
8.44421	-0.152435	0	
8.44727	-0.151367	0	
8.44574	-0.148926	0	
8.44421	-0.145874	0	
8.44269	-0.14328	0	
8.44269	-0.140381	0	
8.44421	-0.13855	0	
8.44727	-0.136566	0	
8.44421	-0.134888	0	
8.44269	-0.133514	0	
8.44421	-0.131836	0	
8.44421	-0.131683	0	
8.44421	-0.131378	0	
8.44116	-0.131378	0	
8.44116	-0.13092	0	
8.44116	-0.13031	0	
8.44116	-0.129242	0	
8.44116	-0.128174	0	
8.44574	-0.127563	0	
8.44421	-0.127411	0	
8.44269	-0.127716	0	
8.44116	-0.129547	0	
8.43964	-0.132141	0	
8.43811	-0.133209	0	
8.43658	-0.130768	0	
8.43811	-0.122375	0	
8.43811	-0.103149	0	
8.43964	-0.0709534	0	
8.44269	-0.0241089	0	
8.44269	0.0382996	0	
8.44116	0.116425	0	
8.43811	0.209503	0	
8.43964	0.315552	0	
8.43506	0.432434	0	
8.43506	0.554047	0	
8.43658	0.676422	0	
8.43658	0.795288	0	
8.43964	0.906982	0	
8.44116	1.00708	0	
8.44116	1.09146	0	
8.43964	1.15677	0	
8.43506	1.19568	0	
8.43506	1.2027	0	
8.43048	1.17416	0	
8.43353	1.10764	0	
8.43353	1.00296	0	
8.43048	0.863342	0	
8.43201	0.695953	0	
8.43506	0.509491	0	
8.43201	0.315399	0	
8.43048	0.126038	0	
8.43048	-0.0471497	0	
8.42743	-0.194855	0	
8.42438	-0.309601	0	
8.42438	-0.387573	0	
8.42438	-0.429382	0	
8.42743	-0.437622	0	
8.42743	-0.422211	0	
8.43353	-0.39032	0	
8.43201	-0.352325	0	
8.43048	-0.315399	0	
8.42895	-0.284119	0	
8.43048	-0.261841	0	
8.42895	-0.248718	0	
8.4259	-0.245209	0	
8.4259	-0.248108	0	
8.42895	-0.255127	0	
8.43353	-0.263519	0	
8.43506	-0.271454	0	
8.43506	-0.277405	0	
8.43506	-0.280457	0	
8.43201	-0.280762	0	
8.42895	-0.278778	0	
8.42895	-0.275116	0	
8.42895	-0.269928	0	
8.42743	-0.263824	0	
8.42895	-0.2565	0	
8.43353	-0.249634	0	
8.43506	-0.242767	0	
8.43201	-0.236816	0	
8.43353	-0.231476	0	
8.43048	-0.227051	0	
8.42743	-0.222626	0	
8.4259	-0.217438	0	
8.4259	-0.211334	0	
8.42895	-0.206299	0	
8.43048	-0.202179	0	
8.42895	-0.197754	0	
8.43201	-0.194702	0	
8.43201	-0.192108	0	
8.43048	-0.189514	0	
8.42743	-0.187683	0	
8.42285	-0.186005	0	
8.42438	-0.184021	0	
8.42438	-0.1828	0	
8.42285	-0.181274	0	
8.42743	-0.178833	0	
8.42743	-0.175629	0	
8.42895	-0.171814	0	
8.42895	-0.167236	0	
8.42438	-0.161591	0	
8.42743	-0.155945	0	
8.4198	-0.149841	0	
8.42133	-0.144043	0	
8.42285	-0.138245	0	
8.42438	-0.132599	0	
8.42438	-0.127869	0	
8.4259	-0.123291	0	
8.42438	-0.119019	0	
8.4259	-0.115509	0	
8.42438	-0.11261	0	
8.4198	-0.110321	0	
8.42285	-0.108643	0	
8.42133	-0.106506	0	
8.4198	-0.10376	0	
8.4198	-0.101013	0	
8.42133	-0.0982666	0	
8.4198	-0.0950623	0	
8.4259	-0.0921631	0	
8.42438	-0.0889587	0	
8.42285	-0.085907	0	
8.41827	-0.0823975	0	
8.42133	-0.0787354	0	
8.41675	-0.075531	0	
8.41522	-0.0723267	0	
8.41675	-0.0692749	0	
8.4198	-0.0666809	0	
8.41675	-0.0636292	0	
8.4198	-0.0610352	0	
8.42285	-0.057373	0	
8.4198	-0.0532532	0	
8.4198	-0.0485229	0	
8.41827	-0.0431824	0	
8.41675	-0.0370789	0	
8.41522	-0.0308228	0	
8.41675	-0.0245667	0	
8.41827	-0.0190735	0	
8.41675	-0.0141907	0	
8.4198	-0.0106812	0	
8.4198	-0.00732422	0	
8.41827	-0.00427246	0	
8.41522	-0.00167847	0	
8.41064	0.000610352	0	
8.4137	0.00259399	0	
8.41217	0.0038147	0	
8.4137	0.00564575	0	
8.41675	0.00747681	0	
8.41675	0.00991821	0	
8.4137	0.0138855	0	
8.41522	0.017395	0	
8.41522	0.0219727	0	
8.4137	0.0270081	0	
8.41217	0.0320435	0	
8.41064	0.0384521	0	
8.40759	0.0440979	0	
8.41064	0.0500488	0	
8.41217	0.0552368	0	
8.40912	0.059967	0	
8.41522	0.0648499	0	
8.4137	0.0697327	0	
8.4137	0.0752258	0	
8.41064	0.0801086	0	
8.41217	0.0856018	0	
8.40759	0.0920105	0	
8.40607	0.0979614	0	
8.40759	0.104218	0	
8.40912	0.109711	0	
8.41064	0.114899	0	
8.4137	0.118103	0	
8.41217	0.120239	0	
8.40912	0.120392	0	
8.40912	0.119324	0	
8.40607	0.115967	0	
8.40607	0.111237	0	
8.40454	0.105896	0	
8.40759	0.0994873	0	
8.40912	0.0926208	0	
8.41064	0.0849915	0	
8.41064	0.0770569	0	
8.41217	0.068512	0	
8.40759	0.0601196	0	
8.41064	0.0521851	0	
8.40301	0.0439453	0	
8.40607	0.0369263	0	
8.40607	0.0302124	0	
8.40759	0.0234985	0	
8.40759	0.0178528	0	
8.40759	0.0123596	0	
8.41064	0.00778198	0	
8.40759	0.00350952	0	
8.40759	0.000610352	0	
8.40759	-0.00183105	0	
8.40454	-0.00396729	0	
8.40454	-0.00595093	0	
8.40301	-0.00747681	0	
8.40454	-0.00823975	0	
8.40454	-0.00823975	0	
8.40607	-0.00854492	0	
8.40607	-0.00793457	0	
8.40607	-0.00732422	0	
8.40607	-0.00671387	0	
8.40301	-0.00717163	0	
8.40301	-0.00930786	0	
8.40454	-0.0112915	0	
8.39996	-0.0144958	0	
8.40607	-0.0180054	0	
8.40149	-0.0221252	0	
8.40759	-0.0267029	0	
8.40301	-0.0306702	0	
8.40301	-0.032959	0	
8.40454	-0.0340271	0	
8.40149	-0.0334167	0	
8.39844	-0.032196	0	
8.40149	-0.0302124	0	
8.40149	-0.027771	0	
8.39691	-0.0263977	0	
8.40301	-0.025177	0	
8.40301	-0.0242615	0	
8.40454	-0.0250244	0	
8.40301	-0.0265503	0	
8.40301	-0.0279236	0	
8.39844	-0.0299072	0	
8.39844	-0.0312805	0	
8.39386	-0.0328064	0	
8.39386	-0.0337219	0	
8.39844	-0.0341797	0	
8.39691	-0.0346375	0	
8.39996	-0.03479	0	
8.39996	-0.035553	0	
8.39996	-0.0369263	0	
8.39844	-0.0395203	0	
8.39691	-0.0428772	0	
8.39691	-0.0460815	0	
8.39233	-0.0491333	0	
8.39233	-0.0523376	0	
8.39844	-0.0550842	0	
8.39691	-0.058136	0	
8.39539	-0.0598145	0	
8.39844	-0.0616455	0	
8.39539	-0.0627136	0	
8.39539	-0.0631714	0	
8.39691	-0.063324	0	
8.39539	-0.063324	0	
8.39081	-0.0628662	0	
8.39386	-0.0622559	0	
8.39539	-0.0614929	0	
8.39539	-0.0614929	0	
8.39386	-0.0614929	0	
8.39691	-0.0617981	0	
8.39691	-0.0614929	0	
8.39539	-0.0596619	0	
8.39233	-0.0566101	0	
8.39233	-0.0518799	0	
8.39081	-0.0450134	0	
8.39081	-0.0378418	0	
8.39233	-0.0294495	0	
8.39081	-0.0204468	0	
8.39386	-0.0109863	0	
8.39539	-0.00167847	0	
8.39539	0.00701904	0	
8.39539	0.0158691	0	
8.39081	0.0248718	0	
8.38928	0.0335693	0	
8.38623	0.0419617	0	
8.38928	0.0508118	0	
8.38776	0.0592041	0	
8.39233	0.0675964	0	
8.39233	0.0756836	0	
8.39386	0.0831604	0	
8.39233	0.0906372	0	
8.38928	0.0976562	0	
8.39081	0.103149	0	
8.39081	0.108795	0	
8.38776	0.11322	0	
8.38776	0.116577	0	
8.38776	0.119171	0	
8.38928	0.121307	0	
8.38776	0.122986	0	
8.38776	0.124054	0	
8.38928	0.123596	0	
8.38928	0.121765	0	
8.38928	0.117645	0	
8.38623	0.110779	0	
8.3847	0.0997925	0	
8.38776	0.0862122	0	
8.38776	0.0698853	0	
8.38776	0.0515747	0	
8.38776	0.0320435	0	
8.38623	0.0105286	0	
8.3847	-0.0112915	0	
8.38623	-0.0331116	0	
8.3847	-0.0543213	0	
8.38165	-0.0743103	0	
8.3847	-0.0923157	0	
8.38013	-0.108032	0	
8.38318	-0.12085	0	
8.38318	-0.131531	0	
8.3847	-0.140076	0	
8.38318	-0.146332	0	
8.38623	-0.149994	0	
8.3847	-0.151825	0	
8.37707	-0.15213	0	
8.38165	-0.151367	0	
8.3786	-0.150452	0	
8.37707	-0.149231	0	
8.3786	-0.148621	0	
8.38318	-0.147247	0	
8.38013	-0.146942	0	
8.3847	-0.1474	0	
8.38318	-0.1474	0	
8.38165	-0.147247	0	
8.38013	-0.147095	0	
8.37707	-0.145874	0	
8.37555	-0.143738	0	
8.37707	-0.141296	0	
8.37707	-0.13916	0	
8.38013	-0.136719	0	
8.38165	-0.133972	0	
8.3786	-0.131378	0	
8.38165	-0.128784	0	
8.37707	-0.127563	0	
8.3786	-0.125885	0	
8.37707	-0.125122	0	
8.37402	-0.125122	0	
8.37402	-0.126038	0	
8.37402	-0.127411	0	
8.3725	-0.127411	0	
8.37707	-0.123901	0	
8.37707	-0.113525	0	
8.38013	-0.0926208	0	
8.37707	-0.0588989	0	
8.37707	-0.0111389	0	
8.3725	0.0518799	0	
8.37402	0.130768	0	
8.3725	0.223389	0	
8.37555	0.328217	0	
8.3725	0.44281	0	
8.37402	0.561371	0	
8.3786	0.679626	0	
8.37707	0.79422	0	
8.37555	0.901489	0	
8.37402	0.99823	0	
8.36792	1.0788	0	
8.36639	1.13968	0	
8.36639	1.17432	0	
8.36639	1.17645	0	
8.36792	1.14288	0	
8.36945	1.07224	0	
8.37097	0.964203	0	
8.36639	0.821991	0	
8.36792	0.652466	0	
8.36487	0.465546	0	
8.36334	0.274353	0	
8.36182	0.0897217	0	
8.36334	-0.0773621	0	
8.36334	-0.218506	0	
8.36334	-0.326538	0	
8.36639	-0.397186	0	
8.36639	-0.432129	0	
8.36639	-0.435791	0	
8.36487	-0.415649	0	
8.36029	-0.38269	0	
8.36334	-0.344543	0	
8.36182	-0.309296	0	
8.36182	-0.281525	0	
8.36639	-0.263367	0	
8.36334	-0.254822	0	
8.36487	-0.253906	0	
8.36639	-0.258789	0	
8.36639	-0.267029	0	
8.36792	-0.274811	0	
8.36487	-0.28183	0	
8.36639	-0.286407	0	
8.36182	-0.287018	0	
8.36487	-0.284729	0	
8.36487	-0.280762	0	
8.36639	-0.274353	0	
8.36639	-0.267029	0	
8.36945	-0.259399	0	
8.37097	-0.252686	0	
8.36792	-0.245972	0	
8.36639	-0.240479	0	
8.36182	-0.23468	0	
8.36334	-0.229034	0	
8.36182	-0.224152	0	
8.36334	-0.219574	0	
8.36334	-0.214844	0	
8.36945	-0.210876	0	
8.36487	-0.207367	0	
8.36639	-0.202637	0	
8.36334	-0.197754	0	
8.36182	-0.192719	0	
8.36182	-0.187378	0	
8.36029	-0.183258	0	
8.36029	-0.179443	0	
8.35724	-0.176697	0	
8.36029	-0.17395	0	
8.36334	-0.171356	0	
8.36334	-0.169373	0	
8.36029	-0.168304	0	
8.36029	-0.166321	0	
8.35724	-0.164185	0	
8.36182	-0.161133	0	
8.35876	-0.157318	0	
8.35876	-0.153198	0	
8.35724	-0.148773	0	
8.36029	-0.144043	0	
8.35876	-0.140076	0	
8.36487	-0.135498	0	
8.36182	-0.131226	0	
8.35876	-0.127563	0	
8.35571	-0.124969	0	
8.35419	-0.122681	0	
8.35571	-0.120697	0	
8.35724	-0.118713	0	
8.35571	-0.116272	0	
8.35571	-0.113373	0	
8.35419	-0.109863	0	
8.35724	-0.106659	0	
8.35724	-0.102539	0	
8.35724	-0.0987244	0	
8.35266	-0.0939941	0	
8.35419	-0.0891113	0	
8.35419	-0.0836182	0	
8.35266	-0.0785828	0	
8.34961	-0.0735474	0	
8.35113	-0.0688171	0	
8.35419	-0.0643921	0	
8.35724	-0.0608826	0	
8.35113	-0.0576782	0	
8.34961	-0.0547791	0	
8.35724	-0.0518799	0	
8.34961	-0.0489807	0	
8.35113	-0.0457764	0	
8.34808	-0.0421143	0	
8.34656	-0.0379944	0	
8.35266	-0.0331116	0	
8.35266	-0.0282288	0	
8.35419	-0.0227356	0	
8.35113	-0.017395	0	
8.34961	-0.0125122	0	
8.34808	-0.00747681	0	
8.34961	-0.00244141	0	
8.34808	0.00244141	0	
8.34808	0.00686646	0	
8.34961	0.0102234	0	
8.34656	0.0126648	0	
8.34808	0.0146484	0	
8.35113	0.0160217	0	
8.35113	0.0172424	0	
8.34961	0.0189209	0	
8.34808	0.0216675	0	
8.34503	0.0236511	0	
8.34503	0.0270081	0	
8.34656	0.0305176	0	
8.34503	0.0350952	0	
8.34503	0.0405884	0	
8.34808	0.0460815	0	
8.34503	0.0527954	0	
8.34656	0.0587463	0	
8.34503	0.0650024	0	
8.34351	0.0706482	0	
8.34198	0.0758362	0	
8.34198	0.080719	0	
8.34198	0.0854492	0	
8.34198	0.0901794	0	
8.34351	0.0953674	0	
8.34503	0.0999451	0	
8.34656	0.104523	0	
8.34503	0.10849	0	
8.34351	0.111694	0	
8.34045	0.114288	0	
8.3374	0.115814	0	
8.34045	0.116425	0	
8.33893	0.115509	0	
8.33893	0.112305	0	
8.34198	0.108032	0	
8.34045	0.101929	0	
8.34198	0.0950623	0	
8.34045	0.087738	0	
8.34198	0.080719	0	
8.34198	0.0744629	0	
8.3374	0.0675964	0	
8.33588	0.0610352	0	
8.3374	0.0541687	0	
8.3374	0.0471497	0	
8.34045	0.039978	0	
8.34198	0.0331116	0	
8.34198	0.0256348	0	
8.34045	0.018158	0	
8.33893	0.0106812	0	
8.3374	0.00366211	0	
8.3374	-0.00320435	0	
8.33282	-0.00900269	0	
8.3374	-0.0140381	0	
8.33893	-0.0180054	0	
8.33893	-0.0205994	0	
8.34198	-0.0218201	0	
8.34045	-0.0230408	0	
8.34198	-0.0236511	0	
8.3374	-0.0244141	0	
8.33282	-0.0250244	0	
8.33588	-0.0247192	0	
8.33282	-0.0250244	0	
8.33588	-0.0256348	0	
8.3374	-0.0260925	0	
8.33435	-0.0259399	0	
8.33893	-0.0263977	0	
8.33893	-0.0274658	0	
8.34045	-0.0288391	0	
8.33588	-0.0300598	0	
8.33435	-0.0312805	0	
8.33588	-0.032959	0	
8.3313	-0.0338745	0	
8.33435	-0.0357056	0	
8.33588	-0.0382996	0	
8.33588	-0.0405884	0	
8.33893	-0.0430298	0	
8.3374	-0.045929	0	
8.33282	-0.04776	0	
8.33282	-0.0492859	0	
8.33282	-0.0502014	0	
8.3313	-0.0509644	0	
8.32825	-0.0515747	0	
8.3313	-0.0517273	0	
8.32977	-0.0521851	0	
8.32825	-0.0527954	0	
8.33435	-0.0532532	0	
8.33435	-0.0531006	0	
8.33282	-0.0540161	0	
8.3313	-0.0546265	0	
8.32977	-0.0556946	0	
8.32977	-0.0564575	0	
8.32977	-0.0570679	0	
8.3252	-0.0584412	0	
8.32977	-0.0593567	0	
8.32977	-0.06073	0	
8.3313	-0.0624084	0	
8.33282	-0.0640869	0	
8.32977	-0.065918	0	
8.32825	-0.0672913	0	
8.3252	-0.0680542	0	
8.32672	-0.068512	0	
8.32825	-0.0683594	0	
8.32214	-0.0692749	0	
8.32672	-0.0697327	0	
8.32672	-0.0701904	0	
8.32977	-0.0712585	0	
8.32825	-0.0737	0	
8.32825	-0.0756836	0	
8.32977	-0.0782776	0	
8.32672	-0.0802612	0	
8.32214	-0.0819397	0	
8.3252	-0.0830078	0	
8.32214	-0.0822449	0	
8.32214	-0.0801086	0	
8.32214	-0.0756836	0	
8.3252	-0.0695801	0	
8.32214	-0.0613403	0	
8.3252	-0.0515747	0	
8.32672	-0.0415039	0	
8.32367	-0.0312805	0	
8.32367	-0.0209045	0	
8.31757	-0.0111389	0	
8.31757	-0.00183105	0	
8.31909	0.00686646	0	
8.31909	0.015564	0	
8.32214	0.0234985	0	
8.32214	0.0305176	0	
8.32214	0.037384	0	
8.3252	0.0440979	0	
8.32214	0.0512695	0	
8.31757	0.0587463	0	
8.31909	0.0654602	0	
8.32214	0.0715637	0	
8.31909	0.0769043	0	
8.32214	0.0820923	0	
8.31909	0.0869751	0	
8.32062	0.0918579	0	
8.32062	0.0961304	0	
8.32367	0.10025	0	
8.31909	0.103607	0	
8.31909	0.105896	0	
8.31757	0.107727	0	
8.31757	0.107727	0	
8.31909	0.105286	0	
8.32062	0.0996399	0	
8.31909	0.090332	0	
8.31604	0.0775146	0	
8.31909	0.0619507	0	
8.31757	0.0445557	0	
8.31757	0.0245667	0	
8.31604	0.00320435	0	
8.31451	-0.0180054	0	
8.31604	-0.0390625	0	
8.31604	-0.0601196	0	
8.31757	-0.0790405	0	
8.31451	-0.0971985	0	
8.31909	-0.112915	0	
8.31604	-0.126038	0	
8.31757	-0.137329	0	
8.31757	-0.145721	0	
8.31451	-0.152435	0	
8.31146	-0.15625	0	
8.31451	-0.157928	0	
8.31451	-0.158081	0	
8.30994	-0.157166	0	
8.31299	-0.155792	0	
8.31604	-0.153656	0	
8.31604	-0.151672	0	
8.31299	-0.149384	0	
8.31146	-0.147705	0	
8.30994	-0.146332	0	
8.30536	-0.145569	0	
8.30688	-0.145264	0	
8.31299	-0.144806	0	
8.31146	-0.144806	0	
8.31146	-0.144501	0	
8.31299	-0.14328	0	
8.30994	-0.142517	0	
8.31146	-0.141296	0	
8.30994	-0.140228	0	
8.30994	-0.13916	0	
8.30841	-0.137329	0	
8.30841	-0.135651	0	
8.30994	-0.134583	0	
8.30841	-0.133667	0	
8.30841	-0.13382	0	
8.31299	-0.135193	0	
8.30841	-0.136719	0	
8.30841	-0.137177	0	
8.30688	-0.134125	0	
8.30841	-0.124054	0	
8.30536	-0.104218	0	
8.30231	-0.0718689	0	
8.30536	-0.0242615	0	
8.30383	0.0384521	0	
8.30536	0.116425	0	
8.30688	0.20813	0	
8.30688	0.313263	0	
8.30536	0.428467	0	
8.30231	0.549164	0	
8.30078	0.671844	0	
8.30231	0.792542	0	
8.30231	0.90683	0	
8.30078	1.01074	0	
8.30078	1.09863	0	
8.30383	1.16653	0	
8.30383	1.20743	0	
8.30383	1.21521	0	
8.29926	1.18607	0	
8.29926	1.11847	0	
8.29926	1.01242	0	
8.2962	0.869904	0	
8.29468	0.698242	0	
8.29773	0.506592	0	
8.2962	0.307617	0	
8.29926	0.114441	0	
8.29773	-0.0617981	0	
8.29468	-0.211487	0	
8.2962	-0.326233	0	
8.29468	-0.403748	0	
8.29468	-0.444183	0	
8.29315	-0.452271	0	
8.29468	-0.435181	0	
8.29315	-0.402374	0	
8.29468	-0.363312	0	
8.29315	-0.325012	0	
8.30078	-0.293884	0	
8.2962	-0.272064	0	
8.2962	-0.260162	0	
8.29315	-0.257263	0	
8.29468	-0.260315	0	
8.29315	-0.267181	0	
8.29315	-0.275116	0	
8.29468	-0.282288	0	
8.2962	-0.287018	0	
8.29773	-0.288849	0	
8.29926	-0.287933	0	
8.29773	-0.284729	0	
8.2962	-0.279846	0	
8.29468	-0.27359	0	
8.29315	-0.266876	0	
8.29468	-0.259705	0	
8.29468	-0.252838	0	
8.29315	-0.246887	0	
8.2962	-0.241699	0	
8.2962	-0.236969	0	
8.29773	-0.232697	0	
8.2962	-0.229492	0	
8.29468	-0.225677	0	
8.29315	-0.222778	0	
8.29315	-0.219269	0	
8.29163	-0.215912	0	
8.29315	-0.212555	0	
8.29468	-0.208435	0	
8.29315	-0.204315	0	
8.29468	-0.200043	0	
8.2962	-0.195923	0	
8.29468	-0.191193	0	
8.29315	-0.185852	0	
8.29163	-0.180817	0	
8.29163	-0.175323	0	
8.29315	-0.169678	0	
8.2901	-0.164337	0	
8.28857	-0.159607	0	
8.29315	-0.155487	0	
8.29163	-0.151825	0	
8.29163	-0.148315	0	
8.29163	-0.145111	0	
8.2901	-0.142212	0	
8.29163	-0.13855	0	
8.28857	-0.135193	0	
8.28705	-0.132141	0	
8.28705	-0.128632	0	
8.28857	-0.126038	0	
8.28857	-0.122833	0	
8.28857	-0.120392	0	
8.29315	-0.118103	0	
8.2901	-0.115967	0	
8.28705	-0.114136	0	
8.28705	-0.112762	0	
8.284	-0.111542	0	
8.28247	-0.110016	0	
8.28705	-0.107727	0	
8.28552	-0.104675	0	
8.28705	-0.101624	0	
8.28705	-0.0970459	0	
8.28705	-0.0918579	0	
8.28857	-0.0866699	0	
8.28705	-0.080719	0	
8.284	-0.0741577	0	
8.27942	-0.0674438	0	
8.28094	-0.0602722	0	
8.28094	-0.0534058	0	
8.284	-0.0474548	0	
8.28247	-0.0419617	0	
8.28094	-0.0376892	0	
8.28247	-0.0340271	0	
8.284	-0.0306702	0	
8.28094	-0.0270081	0	
8.28094	-0.0236511	0	
8.27637	-0.0210571	0	
8.27637	-0.0183105	0	
8.28094	-0.0154114	0	
8.27637	-0.0128174	0	
8.27789	-0.00961304	0	
8.27942	-0.00564575	0	
8.284	-0.00137329	0	
8.28094	0.00274658	0	
8.28094	0.00671387	0	
8.27942	0.0112915	0	
8.27484	0.0154114	0	
8.27789	0.0201416	0	
8.27332	0.0241089	0	
8.27942	0.0283813	0	
8.27484	0.0331116	0	
8.28247	0.0376892	0	
8.28094	0.0413513	0	
8.27789	0.0454712	0	
8.27637	0.0497437	0	
8.27637	0.0537109	0	
8.27332	0.058136	0	
8.27484	0.0624084	0	
8.27484	0.0671387	0	
8.27179	0.0732422	0	
8.27026	0.0787354	0	
8.27637	0.0843811	0	
8.27484	0.0906372	0	
8.27484	0.0970459	0	
8.27332	0.103607	0	
8.27179	0.109711	0	
8.27179	0.114746	0	
8.27026	0.118713	0	
8.27026	0.121155	0	
8.27026	0.122528	0	
8.27332	0.122681	0	
8.27026	0.12085	0	
8.27332	0.118256	0	
8.27484	0.114899	0	
8.27332	0.110168	0	
8.27026	0.105438	0	
8.27026	0.0997925	0	
8.26721	0.0944519	0	
8.26569	0.088501	0	
8.27332	0.08255	0	
8.27179	0.0762939	0	
8.26721	0.0700378	0	
8.27179	0.0628662	0	
8.27332	0.0544739	0	
8.27332	0.0462341	0	
8.27026	0.0379944	0	
8.26569	0.0296021	0	
8.26416	0.0216675	0	
8.26721	0.0137329	0	
8.26874	0.00686646	0	
8.26874	0.000152588	0	
8.26874	-0.00518799	0	
8.27332	-0.0100708	0	
8.27026	-0.0141907	0	
8.26721	-0.0169373	0	
8.26721	-0.0186157	0	
8.26721	-0.0195312	0	
8.26263	-0.0201416	0	
8.26569	-0.0202942	0	
8.26721	-0.0204468	0	
8.26874	-0.0216675	0	
8.27026	-0.0222778	0	
8.27026	-0.0230408	0	
8.27179	-0.0238037	0	
8.26721	-0.0239563	0	
8.26569	-0.0247192	0	
8.26874	-0.0259399	0	
8.26416	-0.0268555	0	
8.26416	-0.0276184	0	
8.26569	-0.0283813	0	
8.26416	-0.0285339	0	
8.26569	-0.0288391	0	
8.26874	-0.0297546	0	
8.26416	-0.0305176	0	
8.26569	-0.0312805	0	
8.26416	-0.0318909	0	
8.26416	-0.0318909	0	
8.26263	-0.0318909	0	
8.26263	-0.0320435	0	
8.26111	-0.0326538	0	
8.26416	-0.0331116	0	
8.26416	-0.0344849	0	
8.26569	-0.0361633	0	
8.26416	-0.0378418	0	
8.26263	-0.0395203	0	
8.26263	-0.0413513	0	
8.26111	-0.043335	0	
8.25958	-0.0450134	0	
8.25806	-0.0462341	0	
8.25653	-0.0469971	0	
8.26263	-0.0468445	0	
8.26263	-0.0471497	0	
8.26416	-0.0474548	0	
8.26111	-0.0482178	0	
8.26569	-0.0486755	0	
8.25653	-0.0492859	0	
8.25806	-0.0500488	0	
8.255	-0.0511169	0	
8.25806	-0.0523376	0	
8.255	-0.0538635	0	
8.25806	-0.0558472	0	
8.26111	-0.0572205	0	
8.26111	-0.0588989	0	
8.25958	-0.0598145	0	
8.26111	-0.06073	0	
8.25806	-0.0611877	0	
8.25653	-0.0610352	0	
8.25653	-0.059967	0	
8.25653	-0.057373	0	
8.25348	-0.0543213	0	
8.25653	-0.0495911	0	
8.25806	-0.0439453	0	
8.25958	-0.0370789	0	
8.25958	-0.0283813	0	
8.25958	-0.0192261	0	
8.255	-0.00946045	0	
8.25348	-0.000305176	0	
8.25043	0.00839233	0	
8.25043	0.0172424	0	
8.25195	0.0253296	0	
8.25806	0.0325012	0	
8.255	0.0392151	0	
8.25806	0.0445557	0	
8.25958	0.050354	0	
8.25348	0.0556946	0	
8.255	0.0614929	0	
8.25043	0.0674438	0	
8.2489	0.0737	0	
8.25195	0.080719	0	
8.24738	0.0874329	0	
8.25195	0.0953674	0	
8.255	0.102997	0	
8.255	0.110168	0	
8.25806	0.115967	0	
8.25348	0.121918	0	
8.25195	0.12558	0	
8.25043	0.128479	0	
8.25043	0.130157	0	
8.2489	0.129395	0	
8.25043	0.125427	0	
8.25043	0.117188	0	
8.25195	0.105133	0	
8.255	0.0894165	0	
8.255	0.0714111	0	
8.25348	0.0506592	0	
8.25043	0.0289917	0	
8.2489	0.00610352	0	
8.24585	-0.0169373	0	
8.24432	-0.0386047	0	
8.24585	-0.059967	0	
8.25043	-0.0790405	0	
8.25043	-0.0961304	0	
8.24738	-0.110474	0	
8.2489	-0.121918	0	
8.24585	-0.130615	0	
8.25043	-0.137634	0	
8.24585	-0.14267	0	
8.2428	-0.14679	0	
8.24432	-0.149536	0	
8.24432	-0.150909	0	
8.24585	-0.151825	0	
8.24738	-0.151825	0	
8.24738	-0.151062	0	
8.24738	-0.149078	0	
8.24432	-0.146332	0	
8.24432	-0.142517	0	
8.24585	-0.139008	0	
8.23975	-0.135498	0	
8.2428	-0.133514	0	
8.2428	-0.131836	0	
8.24432	-0.131226	0	
8.24585	-0.130615	0	
8.24432	-0.130768	0	
8.24585	-0.131531	0	
8.24432	-0.132904	0	
8.24127	-0.134277	0	
8.24127	-0.135345	0	
8.24127	-0.136566	0	
8.23975	-0.136719	0	
8.23975	-0.135956	0	
8.24432	-0.13504	0	
8.2428	-0.134277	0	
8.2428	-0.13443	0	
8.24432	-0.133972	0	
8.24127	-0.132294	0	
8.24432	-0.12558	0	
8.23822	-0.111694	0	
8.23669	-0.0862122	0	
8.23822	-0.0485229	0	
8.23822	0.00411987	0	
8.23669	0.0714111	0	
8.24127	0.153809	0	
8.24432	0.249481	0	
8.24127	0.357208	0	
8.24127	0.473785	0	
8.23822	0.59494	0	
8.23669	0.717163	0	
8.23822	0.838013	0	
8.23517	0.950928	0	
8.23517	1.05301	0	
8.23822	1.13785	0	
8.23669	1.2001	0	
8.23517	1.23169	0	
8.23822	1.22711	0	
8.23669	1.18301	0	
8.23517	1.09848	0	
8.22906	0.973969	0	
8.23364	0.813599	0	
8.23059	0.626373	0	
8.23059	0.423889	0	
8.23212	0.220337	0	
8.22906	0.0280762	0	
8.23059	-0.141296	0	
8.22906	-0.279083	0	
8.23212	-0.379181	0	
8.22906	-0.439453	0	
8.22906	-0.463562	0	
8.23059	-0.456848	0	
8.22754	-0.42923	0	
8.23212	-0.390167	0	
8.22754	-0.348663	0	
8.22906	-0.311737	0	
8.23212	-0.282593	0	
8.23212	-0.263672	0	
8.22906	-0.253601	0	
8.22754	-0.252075	0	
8.22754	-0.25589	0	
8.22906	-0.261993	0	
8.22906	-0.268097	0	
8.22906	-0.273132	0	
8.23212	-0.275879	0	
8.23364	-0.275726	0	
8.23364	-0.273438	0	
8.23517	-0.269928	0	
8.23364	-0.26535	0	
8.23517	-0.259857	0	
8.23059	-0.253296	0	
8.22906	-0.24704	0	
8.23059	-0.240326	0	
8.23212	-0.23407	0	
8.23212	-0.229187	0	
8.22906	-0.225067	0	
8.23212	-0.221252	0	
8.23364	-0.217896	0	
8.23364	-0.214691	0	
8.22754	-0.211182	0	
8.23364	-0.207977	0	
8.22449	-0.20462	0	
8.22449	-0.201874	0	
8.22906	-0.198517	0	
8.23059	-0.194702	0	
8.23059	-0.190735	0	
8.23059	-0.186005	0	
8.23059	-0.180664	0	
8.22754	-0.175476	0	
8.22906	-0.170593	0	
8.22449	-0.165558	0	
8.22754	-0.16098	0	
8.22601	-0.15686	0	
8.22754	-0.15274	0	
8.22144	-0.149231	0	
8.22601	-0.146942	0	
8.22906	-0.144806	0	
8.22906	-0.143127	0	
8.22449	-0.141296	0	
8.22449	-0.13916	0	
8.22144	-0.137177	0	
8.22449	-0.135193	0	
8.22144	-0.132446	0	
8.22601	-0.129089	0	
8.22296	-0.124664	0	
8.22449	-0.120544	0	
8.22601	-0.115967	0	
8.22906	-0.113373	0	
8.22601	-0.109863	0	
8.22144	-0.107727	0	
8.22144	-0.105438	0	
8.22144	-0.103455	0	
8.21838	-0.101471	0	
8.22601	-0.100098	0	
8.22296	-0.0982666	0	
8.22449	-0.0959778	0	
8.22449	-0.0935364	0	
8.22601	-0.0900269	0	
8.22144	-0.0852966	0	
8.21991	-0.0801086	0	
8.21991	-0.0741577	0	
8.21991	-0.0679016	0	
8.21838	-0.0619507	0	
8.21838	-0.0559998	0	
8.22144	-0.0505066	0	
8.22296	-0.0457764	0	
8.21991	-0.0415039	0	
8.22296	-0.0378418	0	
8.21991	-0.0344849	0	
8.21838	-0.0308228	0	
8.22144	-0.027771	0	
8.21838	-0.0242615	0	
8.21381	-0.0212097	0	
8.21686	-0.0180054	0	
8.21838	-0.0144958	0	
8.21991	-0.0114441	0	
8.21991	-0.00823975	0	
8.21991	-0.00473022	0	
8.21686	-0.00137329	0	
8.21686	0.00213623	0	
8.21838	0.00595093	0	
8.21381	0.00976562	0	
8.21533	0.0140381	0	
8.21686	0.0195312	0	
8.21381	0.0242615	0	
8.21838	0.0294495	0	
8.21686	0.0338745	0	
8.21838	0.0386047	0	
8.21533	0.0421143	0	
8.21533	0.0456238	0	
8.21381	0.0492859	0	
8.21381	0.052948	0	
8.20923	0.0564575	0	
8.21228	0.0601196	0	
8.21228	0.0637817	0	
8.21533	0.0672913	0	
8.21228	0.0706482	0	
8.21533	0.0744629	0	
8.20923	0.0791931	0	
8.21533	0.0837708	0	
8.21228	0.0880432	0	
8.21228	0.0923157	0	
8.20923	0.0967407	0	
8.21075	0.0993347	0	
8.21228	0.101471	0	
8.21533	0.101471	0	
8.21533	0.100403	0	
8.21228	0.0976562	0	
8.21381	0.0938416	0	
8.21075	0.0891113	0	
8.21075	0.0834656	0	
8.20618	0.0775146	0	
8.20923	0.0709534	0	
8.20923	0.0630188	0	
8.21228	0.0553894	0	
8.21228	0.0476074	0	
8.21533	0.040741	0	
8.21381	0.0343323	0	
8.20923	0.0285339	0	
8.21228	0.0228882	0	
8.20618	0.0172424	0	
8.2077	0.0119019	0	
8.21075	0.00686646	0	
8.2077	0.00152588	0	
8.21075	-0.00305176	0	
8.21075	-0.00671387	0	
8.20923	-0.010376	0	
8.21228	-0.0134277	0	
8.21075	-0.0163269	0	
8.20923	-0.0183105	0	
8.20618	-0.0204468	0	
8.20618	-0.0222778	0	
8.20923	-0.0230408	0	
8.20618	-0.0236511	0	
8.20618	-0.0234985	0	
8.20923	-0.0233459	0	
8.21381	-0.0234985	0	
8.21228	-0.0238037	0	
8.20923	-0.0238037	0	
8.20465	-0.0244141	0	
8.20465	-0.0257874	0	
8.20618	-0.0267029	0	
8.2077	-0.0280762	0	
8.20312	-0.0300598	0	
8.20923	-0.0326538	0	
8.20923	-0.0354004	0	
8.20618	-0.0379944	0	
8.20618	-0.039978	0	
8.20923	-0.0415039	0	
8.2077	-0.0424194	0	
8.20465	-0.0424194	0	
8.20465	-0.0421143	0	
8.20007	-0.0411987	0	
8.20465	-0.0402832	0	
8.20312	-0.0389099	0	
8.2077	-0.0376892	0	
8.20618	-0.0372314	0	
8.20923	-0.0366211	0	
8.2077	-0.0361633	0	
8.2077	-0.0364685	0	
8.20312	-0.0375366	0	
8.20312	-0.0384521	0	
8.20007	-0.0398254	0	
8.20312	-0.0415039	0	
8.20465	-0.0431824	0	
8.20312	-0.0450134	0	
8.20312	-0.0468445	0	
8.20312	-0.0480652	0	
8.20618	-0.0486755	0	
8.20465	-0.0500488	0	
8.20007	-0.0514221	0	
8.20007	-0.0527954	0	
8.2016	-0.0541687	0	
8.20312	-0.055542	0	
8.2016	-0.0567627	0	
8.2016	-0.0590515	0	
8.20312	-0.0616455	0	
8.20312	-0.0639343	0	
8.19855	-0.0660706	0	
8.2016	-0.0666809	0	
8.20007	-0.065918	0	
8.20007	-0.063324	0	
8.19855	-0.0579834	0	
8.19855	-0.0517273	0	
8.19702	-0.043335	0	
8.20312	-0.0349426	0	
8.2016	-0.0256348	0	
8.2016	-0.0161743	0	
8.2016	-0.00671387	0	
8.19855	0.00167847	0	
8.19855	0.0100708	0	
8.19855	0.0184631	0	
8.20007	0.0265503	0	
8.19855	0.0341797	0	
8.20007	0.0413513	0	
8.20007	0.0492859	0	
8.20312	0.0564575	0	
8.2016	0.0643921	0	
8.2016	0.0721741	0	
8.19855	0.0791931	0	
8.1955	0.0862122	0	
8.1955	0.0930786	0	
8.19855	0.098877	0	
8.1955	0.104065	0	
8.1955	0.107422	0	
8.2016	0.109558	0	
8.19855	0.110779	0	
8.20007	0.112305	0	
8.20007	0.112152	0	
8.19855	0.111694	0	
8.19702	0.109558	0	
8.1955	0.106812	0	
8.1955	0.101318	0	
8.1955	0.0935364	0	
8.19702	0.0834656	0	
8.19855	0.0704956	0	
8.1955	0.0553894	0	
8.20007	0.0384521	0	
8.19702	0.0186157	0	
8.19702	-0.00213623	0	
8.19397	-0.0228882	0	
8.19244	-0.0437927	0	
8.19092	-0.0634766	0	
8.19397	-0.0830078	0	
8.19244	-0.100708	0	
8.19702	-0.116577	0	
8.19702	-0.128632	0	
8.19397	-0.137939	0	
8.19244	-0.144806	0	
8.19092	-0.149841	0	
8.19397	-0.152435	0	
8.18939	-0.153809	0	
8.19092	-0.153961	0	
8.19092	-0.153351	0	
8.19397	-0.15152	0	
8.1955	-0.150146	0	
8.19244	-0.148926	0	
8.19244	-0.147552	0	
8.19397	-0.145569	0	
8.18939	-0.14389	0	
8.18634	-0.142212	0	
8.18787	-0.140228	0	
8.18481	-0.138855	0	
8.18939	-0.137482	0	
8.18787	-0.135803	0	
8.19092	-0.133667	0	
8.19244	-0.132446	0	
8.19244	-0.130463	0	
8.18787	-0.129242	0	
8.18939	-0.128174	0	
8.18634	-0.127716	0	
8.18634	-0.127258	0	
8.18787	-0.127411	0	
8.18634	-0.128326	0	
8.19092	-0.13031	0	
8.19092	-0.132141	0	
8.18787	-0.134583	0	
8.19244	-0.133057	0	
8.19092	-0.12558	0	
8.19092	-0.10788	0	
8.18481	-0.0773621	0	
8.18329	-0.0318909	0	
8.18634	0.0300598	0	
8.18329	0.106812	0	
8.18787	0.198975	0	
8.18634	0.303497	0	
8.18939	0.418396	0	
8.18634	0.540009	0	
8.18634	0.66391	0	
8.18787	0.784607	0	
8.18176	0.899658	0	
8.18024	1.0054	0	
8.17871	1.09665	0	
8.18024	1.16959	0	
8.18329	1.21811	0	
8.18176	1.23657	0	
8.18787	1.21933	0	
8.18787	1.16318	0	
8.18024	1.06873	0	
8.18024	0.935974	0	
8.18024	0.77179	0	
8.17718	0.584259	0	
8.17566	0.385895	0	
8.17566	0.188293	0	
8.18024	0.00350952	0	
8.17718	-0.157318	0	
8.17718	-0.286865	0	
8.17718	-0.379333	0	
8.18024	-0.43335	0	
8.17566	-0.452423	0	
8.17413	-0.442352	0	
8.17566	-0.414429	0	
8.17261	-0.377197	0	
8.17413	-0.338745	0	
8.17413	-0.305328	0	
8.17718	-0.280609	0	
8.17871	-0.265656	0	
8.17718	-0.259247	0	
8.17871	-0.26001	0	
8.17718	-0.264893	0	
8.17718	-0.272064	0	
8.17718	-0.278625	0	
8.17413	-0.283356	0	
8.17413	-0.285797	0	
8.17871	-0.285034	0	
8.18024	-0.281982	0	
8.18176	-0.277252	0	
8.18024	-0.270996	0	
8.18024	-0.263672	0	
8.17718	-0.256958	0	
8.17718	-0.249939	0	
8.17718	-0.243225	0	
8.18024	-0.236969	0	
8.17566	-0.231781	0	
8.17566	-0.227509	0	
8.17871	-0.223083	0	
8.17871	-0.218811	0	
8.18176	-0.214691	0	
8.18024	-0.210266	0	
8.17718	-0.205383	0	
8.17566	-0.200958	0	
8.17566	-0.196381	0	
8.17413	-0.19165	0	
8.17718	-0.18692	0	
8.17566	-0.18219	0	
8.17718	-0.17807	0	
8.17718	-0.174408	0	
8.17871	-0.170746	0	
8.17718	-0.168457	0	
8.17566	-0.166168	0	
8.17566	-0.164185	0	
8.17261	-0.161743	0	
8.17413	-0.158386	0	
8.17718	-0.155334	0	
8.17261	-0.15152	0	
8.17718	-0.147247	0	
8.17718	-0.14267	0	
8.17718	-0.137329	0	
8.17718	-0.131683	0	
8.17413	-0.126953	0	
8.17413	-0.122833	0	
8.17413	-0.119476	0	
8.17413	-0.116882	0	
8.17261	-0.114899	0	
8.17261	-0.112762	0	
8.17566	-0.111694	0	
8.17566	-0.110474	0	
8.17566	-0.108795	0	
8.17413	-0.106201	0	
8.16956	-0.103302	0	
8.17261	-0.0994873	0	
8.16956	-0.0938416	0	
8.17108	-0.0888062	0	
8.16956	-0.0820923	0	
8.17108	-0.0762939	0	
8.17108	-0.0698853	0	
8.17261	-0.0640869	0	
8.17261	-0.0585938	0	
8.17108	-0.0540161	0	
8.17108	-0.0492859	0	
8.1665	-0.0456238	0	
8.16956	-0.0424194	0	
8.17108	-0.0390625	0	
8.16956	-0.0358582	0	
8.17261	-0.0334167	0	
8.17108	-0.0308228	0	
8.17261	-0.0274658	0	
8.17108	-0.0241089	0	
8.17261	-0.0195312	0	
8.17108	-0.0154114	0	
8.16956	-0.0102234	0	
8.16498	-0.00473022	0	
8.16803	0.00106812	0	
8.1665	0.00595093	0	
8.16956	0.0108337	0	
8.16803	0.0157166	0	
8.16956	0.0202942	0	
8.17108	0.0241089	0	
8.16956	0.0279236	0	
8.16956	0.0308228	0	
8.1665	0.032959	0	
8.1665	0.0354004	0	
8.1665	0.0372314	0	
8.16345	0.0386047	0	
8.1665	0.0395203	0	
8.1665	0.039978	0	
8.17108	0.040741	0	
8.16956	0.0416565	0	
8.16803	0.0442505	0	
8.1665	0.0466919	0	
8.16345	0.050354	0	
8.16498	0.0550842	0	
8.16345	0.0601196	0	
8.1665	0.0660706	0	
8.16345	0.0724792	0	
8.16803	0.0798035	0	
8.16803	0.0862122	0	
8.1665	0.0926208	0	
8.16498	0.0976562	0	
8.16193	0.102386	0	
8.16345	0.106201	0	
8.16345	0.109253	0	
8.15887	0.111084	0	
8.16345	0.111694	0	
8.16345	0.111389	0	
8.16498	0.1091	0	
8.16498	0.105896	0	
8.16498	0.101624	0	
8.16498	0.0965881	0	
8.16345	0.0907898	0	
8.16345	0.0840759	0	
8.15887	0.0770569	0	
8.16193	0.0694275	0	
8.16193	0.0614929	0	
8.16345	0.0532532	0	
8.16498	0.045166	0	
8.16345	0.0372314	0	
8.16498	0.0292969	0	
8.1665	0.0216675	0	
8.1604	0.0151062	0	
8.1604	0.00946045	0	
8.16193	0.00549316	0	
8.16193	0.00183105	0	
8.16345	-0.000915527	0	
8.16193	-0.00289917	0	
8.16193	-0.00518799	0	
8.16498	-0.00671387	0	
8.16345	-0.00793457	0	
8.16498	-0.00839233	0	
8.16193	-0.00915527	0	
8.1604	-0.0109863	0	
8.15735	-0.0126648	0	
8.15887	-0.0149536	0	
8.16193	-0.0164795	0	
8.16345	-0.0184631	0	
8.16345	-0.019989	0	
8.16345	-0.0209045	0	
8.16498	-0.0213623	0	
8.16345	-0.0216675	0	
8.1604	-0.0212097	0	
8.16193	-0.0201416	0	
8.15887	-0.0186157	0	
8.15735	-0.0167847	0	
8.15887	-0.0149536	0	
8.1604	-0.0132751	0	
8.16345	-0.0115967	0	
8.16193	-0.0111389	0	
8.15887	-0.0109863	0	
8.16193	-0.0108337	0	
8.15887	-0.0125122	0	
8.15887	-0.0141907	0	
8.15735	-0.0154114	0	
8.1543	-0.0169373	0	
8.1543	-0.0189209	0	
8.16193	-0.020752	0	
8.1604	-0.0222778	0	
8.16193	-0.0236511	0	
8.15887	-0.0245667	0	
8.16193	-0.0254822	0	
8.15735	-0.0267029	0	
8.15582	-0.0279236	0	
8.1543	-0.0292969	0	
8.15582	-0.0306702	0	
8.1543	-0.0323486	0	
8.1543	-0.0335693	0	
8.15735	-0.0357056	0	
8.16193	-0.0375366	0	
8.15582	-0.0393677	0	
8.15735	-0.040741	0	
8.15735	-0.0419617	0	
8.15277	-0.0424194	0	
8.15735	-0.0430298	0	
8.15582	-0.0430298	0	
8.15735	-0.0436401	0	
8.15735	-0.0445557	0	
8.15887	-0.045929	0	
8.15887	-0.0463867	0	
8.15735	-0.0466919	0	
8.15735	-0.045166	0	
8.15582	-0.0428772	0	
8.1543	-0.0387573	0	
8.15277	-0.0338745	0	
8.14972	-0.027771	0	
8.15277	-0.0204468	0	
8.1543	-0.0114441	0	
8.15582	-0.00259399	0	
8.15735	0.00671387	0	
8.15735	0.0157166	0	
8.1543	0.0248718	0	
8.15277	0.0338745	0	
8.15277	0.0424194	0	
8.15124	0.0515747	0	
8.15277	0.0602722	0	
8.15124	0.0683594	0	
8.15277	0.0759888	0	
8.1543	0.083313	0	
8.1543	0.0894165	0	
8.1543	0.0946045	0	
8.1543	0.0990295	0	
8.15277	0.102997	0	
8.15277	0.105591	0	
8.14972	0.108032	0	
8.14972	0.110016	0	
8.15582	0.110931	0	
8.15277	0.111694	0	
8.15277	0.111847	0	
8.1543	0.112305	0	
8.1543	0.111847	0	
8.15582	0.109711	0	
8.15124	0.106354	0	
8.15582	0.0997925	0	
8.14972	0.0901794	0	
8.14819	0.078125	0	
8.15124	0.0634766	0	
8.14972	0.0466919	0	
8.15277	0.0282288	0	
8.15277	0.00778198	0	
8.1543	-0.0138855	0	
8.15277	-0.03479	0	
8.14972	-0.0544739	0	
8.15277	-0.0721741	0	
8.14972	-0.0883484	0	
8.14667	-0.102386	0	
8.15277	-0.115204	0	
8.15124	-0.125732	0	
8.14972	-0.134735	0	
8.15124	-0.141907	0	
8.14972	-0.14679	0	
8.14972	-0.151215	0	
8.14819	-0.154266	0	
8.14514	-0.156403	0	
8.14667	-0.157318	0	
8.14514	-0.15686	0	
8.14667	-0.155487	0	
8.14819	-0.153351	0	
8.14819	-0.150909	0	
8.14972	-0.148315	0	
8.14972	-0.145569	0	
8.14667	-0.143127	0	
8.14514	-0.140839	0	
8.14972	-0.13916	0	
8.14056	-0.138092	0	
8.14514	-0.137482	0	
8.14819	-0.136871	0	
8.14972	-0.136719	0	
8.14819	-0.136871	0	
8.14972	-0.136414	0	
8.14819	-0.135651	0	
8.14667	-0.134277	0	
8.14667	-0.133057	0	
8.14667	-0.131836	0	
8.14514	-0.132141	0	
8.14362	-0.132446	0	
8.14514	-0.133209	0	
8.14514	-0.131836	0	
8.14667	-0.12558	0	
8.14667	-0.110931	0	
8.14514	-0.0837708	0	
8.14667	-0.0424194	0	
8.14667	0.014801	0	
8.14514	0.0875854	0	
8.14362	0.177002	0	
8.14362	0.281067	0	
8.14362	0.397491	0	
8.14362	0.522461	0	
8.14514	0.650635	0	
8.14667	0.776825	0	
8.14667	0.897064	0	
8.14819	1.00784	0	
8.13904	1.10519	0	
8.14209	1.18484	0	
8.13904	1.241	0	
8.13904	1.2674	0	
8.13904	1.25793	0	
8.14056	1.20956	0	
8.14056	1.12091	0	
8.14362	0.993195	0	
8.14209	0.831909	0	
8.14362	0.645752	0	
8.14056	0.444641	0	
8.13599	0.241852	0	
8.13293	0.0488281	0	
8.13446	-0.12207	0	
8.13751	-0.262909	0	
8.13751	-0.367126	0	
8.13599	-0.431824	0	
8.14209	-0.4599	0	
8.13751	-0.457458	0	
8.13751	-0.433044	0	
8.13751	-0.397644	0	
8.13751	-0.358429	0	
8.13446	-0.322571	0	
8.13446	-0.29541	0	
8.13446	-0.278015	0	
8.13751	-0.269012	0	
8.14056	-0.268097	0	
8.13904	-0.271606	0	
8.14362	-0.277863	0	
8.14209	-0.283203	0	
8.14056	-0.287323	0	
8.13904	-0.288239	0	
8.13904	-0.28656	0	
8.13904	-0.281525	0	
8.14056	-0.274658	0	
8.13904	-0.266724	0	
8.14209	-0.258026	0	
8.14514	-0.250092	0	
8.14209	-0.243225	0	
8.14056	-0.237274	0	
8.13904	-0.232239	0	
8.13904	-0.228424	0	
8.13751	-0.22522	0	
8.13904	-0.223389	0	
8.13904	-0.221558	0	
8.13904	-0.219574	0	
8.14056	-0.218048	0	
8.14056	-0.216064	0	
8.14209	-0.213318	0	
8.14514	-0.209656	0	
8.13904	-0.205688	0	
8.13599	-0.200806	0	
8.13446	-0.195007	0	
8.13599	-0.189819	0	
8.13599	-0.184326	0	
8.13599	-0.179138	0	
8.14056	-0.17395	0	
8.14056	-0.169067	0	
8.13904	-0.16449	0	
8.13751	-0.16037	0	
8.13751	-0.155945	0	
8.13751	-0.152283	0	
8.13446	-0.148926	0	
8.13446	-0.145569	0	
8.13599	-0.142517	0	
8.13446	-0.139465	0	
8.13751	-0.136261	0	
8.13751	-0.133209	0	
8.13751	-0.130005	0	
8.13751	-0.127106	0	
8.13446	-0.124054	0	
8.13293	-0.121002	0	
8.13141	-0.11795	0	
8.13446	-0.115356	0	
8.13446	-0.111694	0	
8.13293	-0.108337	0	
8.13599	-0.104828	0	
8.13446	-0.10025	0	
8.13446	-0.0961304	0	
8.13599	-0.0909424	0	
8.13293	-0.085907	0	
8.13141	-0.0811768	0	
8.12988	-0.0767517	0	
8.13293	-0.0724792	0	
8.13293	-0.0683594	0	
8.13599	-0.0648499	0	
8.13293	-0.0613403	0	
8.13446	-0.0578308	0	
8.13599	-0.0544739	0	
8.13751	-0.0506592	0	
8.13293	-0.0466919	0	
8.13141	-0.042572	0	
8.13141	-0.0379944	0	
8.13141	-0.0328064	0	
8.13141	-0.0282288	0	
8.12836	-0.0238037	0	
8.13141	-0.0192261	0	
8.13293	-0.0157166	0	
8.13599	-0.0120544	0	
8.13293	-0.00854492	0	
8.13141	-0.00488281	0	
8.12683	-0.00183105	0	
8.12683	0.0012207	0	
8.12683	0.00457764	0	
8.12836	0.00808716	0	
8.12836	0.0112915	0	
8.13293	0.0149536	0	
8.13141	0.0180054	0	
8.12988	0.0209045	0	
8.12836	0.0238037	0	
8.12988	0.0262451	0	
8.12683	0.0288391	0	
8.12836	0.0315857	0	
8.12683	0.0350952	0	
8.12988	0.0386047	0	
8.12683	0.042572	0	
8.12988	0.0465393	0	
8.13141	0.0508118	0	
8.13141	0.0547791	0	
8.12988	0.0590515	0	
8.12683	0.0631714	0	
8.1253	0.0669861	0	
8.12225	0.071106	0	
8.1253	0.0756836	0	
8.12683	0.0799561	0	
8.13141	0.0845337	0	
8.12988	0.0888062	0	
8.12836	0.0923157	0	
8.12988	0.096283	0	
8.1253	0.0994873	0	
8.12683	0.102692	0	
8.12683	0.105133	0	
8.1253	0.106354	0	
8.1253	0.106201	0	
8.1253	0.104218	0	
8.12378	0.100555	0	
8.12988	0.0953674	0	
8.12836	0.0897217	0	
8.12836	0.0830078	0	
8.12988	0.0759888	0	
8.12683	0.0680542	0	
8.12378	0.0598145	0	
8.1253	0.0509644	0	
8.12378	0.0421143	0	
8.1253	0.0335693	0	
8.1253	0.025177	0	
8.12683	0.0177002	0	
8.12836	0.0106812	0	
8.1253	0.00442505	0	
8.12378	-0.000610352	0	
8.12683	-0.00473022	0	
8.12683	-0.00793457	0	
8.12378	-0.0102234	0	
8.1253	-0.0120544	0	
8.12378	-0.01297	0	
8.12683	-0.0132751	0	
8.12683	-0.0137329	0	
8.12988	-0.0135803	0	
8.1253	-0.0137329	0	
8.12683	-0.0140381	0	
8.12683	-0.0141907	0	
8.12225	-0.0141907	0	
8.12073	-0.0140381	0	
8.1253	-0.0140381	0	
8.12073	-0.0138855	0	
8.1253	-0.0134277	0	
8.12683	-0.0131226	0	
8.12683	-0.0132751	0	
8.1253	-0.0137329	0	
8.12683	-0.0144958	0	
8.12836	-0.015564	0	
8.12225	-0.0164795	0	
8.12225	-0.0169373	0	
8.12378	-0.0170898	0	
8.12378	-0.0175476	0	
8.12683	-0.0175476	0	
8.1253	-0.0172424	0	
8.12683	-0.0169373	0	
8.12683	-0.0166321	0	
8.12378	-0.0160217	0	
8.12378	-0.0158691	0	
8.12225	-0.0158691	0	
8.1192	-0.0154114	0	
8.12225	-0.015564	0	
8.12225	-0.0154114	0	
8.1253	-0.0158691	0	
8.1253	-0.0167847	0	
8.1253	-0.0186157	0	
8.1253	-0.0201416	0	
8.12225	-0.0216675	0	
8.1253	-0.0234985	0	
8.12378	-0.0253296	0	
8.12073	-0.0268555	0	
8.12073	-0.0288391	0	
8.12073	-0.0305176	0	
8.12073	-0.032196	0	
8.12683	-0.0335693	0	
8.1253	-0.0349426	0	
8.12378	-0.0358582	0	
8.12378	-0.0364685	0	
8.12225	-0.0360107	0	
8.12073	-0.035553	0	
8.1192	-0.035553	0	
8.1192	-0.0358582	0	
8.11768	-0.0364685	0	
8.12378	-0.037384	0	
8.1253	-0.0376892	0	
8.1253	-0.0372314	0	
8.12378	-0.0357056	0	
8.12225	-0.032959	0	
8.11768	-0.0289917	0	
8.1192	-0.0241089	0	
8.11768	-0.0172424	0	
8.11615	-0.0088501	0	
8.11768	-0.000457764	0	
8.12073	0.00900269	0	
8.12378	0.0190735	0	
8.12378	0.0292969	0	
8.12073	0.0387573	0	
8.12378	0.04776	0	
8.11768	0.0566101	0	
8.1192	0.0645447	0	
8.11768	0.0717163	0	
8.11615	0.0784302	0	
8.1192	0.0836182	0	
8.1192	0.0881958	0	
8.12073	0.0917053	0	
8.12073	0.0953674	0	
8.12073	0.098877	0	
8.11768	0.102539	0	
8.12073	0.106049	0	
8.11768	0.109406	0	
8.11615	0.112762	0	
8.11768	0.115967	0	
8.1192	0.118561	0	
8.11768	0.120239	0	
8.12378	0.121002	0	
8.1192	0.119019	0	
8.12073	0.114746	0	
8.12073	0.107422	0	
8.11615	0.0964355	0	
8.11615	0.08255	0	
8.11615	0.0668335	0	
8.1131	0.0482178	0	
8.11768	0.0286865	0	
8.12225	0.00762939	0	
8.11768	-0.0138855	0	
8.11768	-0.0350952	0	
8.11768	-0.0552368	0	
8.1192	-0.0740051	0	
8.11615	-0.0909424	0	
8.11462	-0.106506	0	
8.11615	-0.118713	0	
8.11615	-0.128326	0	
8.11615	-0.136108	0	
8.11615	-0.141296	0	
8.11768	-0.144958	0	
8.1192	-0.147552	0	
8.11768	-0.147858	0	
8.11768	-0.147247	0	
8.11615	-0.146179	0	
8.11462	-0.144653	0	
8.1131	-0.142975	0	
8.1131	-0.141602	0	
8.11005	-0.140991	0	
8.11768	-0.139923	0	
8.11768	-0.138702	0	
8.11615	-0.138092	0	
8.11462	-0.136871	0	
8.11768	-0.135345	0	
8.1131	-0.134277	0	
8.11462	-0.132751	0	
8.11005	-0.130615	0	
8.1131	-0.129242	0	
8.11157	-0.127563	0	
8.11462	-0.12558	0	
8.11462	-0.124054	0	
8.1131	-0.123138	0	
8.11462	-0.122375	0	
8.11157	-0.122223	0	
8.11005	-0.123138	0	
8.11157	-0.124817	0	
8.10852	-0.125732	0	
8.10852	-0.125275	0	
8.11005	-0.120392	0	
8.11005	-0.108185	0	
8.1131	-0.0837708	0	
8.11615	-0.0463867	0	
8.11462	0.00671387	0	
8.1131	0.0769043	0	
8.11462	0.162201	0	
8.10852	0.261841	0	
8.10852	0.374451	0	
8.11005	0.496368	0	
8.11005	0.623474	0	
8.11157	0.750275	0	
8.1131	0.873871	0	
8.1131	0.989227	0	
8.11005	1.09238	0	
8.11462	1.17889	0	
8.11157	1.24435	0	
8.10852	1.28052	0	
8.10699	1.28067	0	
8.10699	1.24115	0	
8.10394	1.15875	0	
8.10852	1.03622	0	
8.10852	0.87738	0	
8.10699	0.68985	0	
8.10699	0.48584	0	
8.10547	0.277863	0	
8.10547	0.0787354	0	
8.10547	-0.0990295	0	
8.10242	-0.245972	0	
8.10394	-0.355988	0	
8.10394	-0.426025	0	
8.10547	-0.457458	0	
8.10394	-0.456543	0	
8.10699	-0.432892	0	
8.10547	-0.396423	0	
8.10699	-0.356293	0	
8.10699	-0.319672	0	
8.10394	-0.291443	0	
8.10547	-0.272522	0	
8.10242	-0.263519	0	
8.10699	-0.262299	0	
8.10547	-0.266113	0	
8.10242	-0.273285	0	
8.10699	-0.280914	0	
8.11005	-0.28717	0	
8.10852	-0.290527	0	
8.10547	-0.290222	0	
8.10547	-0.28717	0	
8.10547	-0.281067	0	
8.10547	-0.273895	0	
8.10852	-0.265808	0	
8.10852	-0.257568	0	
8.1131	-0.249481	0	
8.11005	-0.242767	0	
8.10852	-0.236511	0	
8.11157	-0.232086	0	
8.10699	-0.227814	0	
8.10547	-0.224915	0	
8.10394	-0.222626	0	
8.10547	-0.22049	0	
8.10394	-0.218048	0	
8.10699	-0.214539	0	
8.10699	-0.210876	0	
8.11005	-0.206909	0	
8.10852	-0.202179	0	
8.10852	-0.197296	0	
8.10394	-0.192719	0	
8.10242	-0.187683	0	
8.10394	-0.1828	0	
8.10547	-0.178528	0	
8.10547	-0.174255	0	
8.10394	-0.16983	0	
8.10699	-0.166473	0	
8.11005	-0.163116	0	
8.10852	-0.159912	0	
8.10852	-0.157318	0	
8.10547	-0.154114	0	
8.10394	-0.15152	0	
8.09936	-0.148315	0	
8.10089	-0.144958	0	
8.10394	-0.142517	0	
8.10547	-0.13916	0	
8.10547	-0.136566	0	
8.10852	-0.133209	0	
8.10547	-0.129242	0	
8.10547	-0.124359	0	
8.10547	-0.119629	0	
8.09936	-0.115356	0	
8.10089	-0.110474	0	
8.09784	-0.105591	0	
8.10242	-0.101624	0	
8.10547	-0.0979614	0	
8.10852	-0.0947571	0	
8.10547	-0.0921631	0	
8.10242	-0.0898743	0	
8.10852	-0.0872803	0	
8.10242	-0.0845337	0	
8.10089	-0.0813293	0	
8.09936	-0.0767517	0	
8.10242	-0.0718689	0	
8.10089	-0.0671387	0	
8.10242	-0.0621033	0	
8.10547	-0.0570679	0	
8.10394	-0.0521851	0	
8.10394	-0.0476074	0	
8.10547	-0.0436401	0	
8.10394	-0.0398254	0	
8.09936	-0.0361633	0	
8.10089	-0.0331116	0	
8.09784	-0.0302124	0	
8.09936	-0.0271606	0	
8.10089	-0.0236511	0	
8.10394	-0.0192261	0	
8.10242	-0.0144958	0	
8.10089	-0.00930786	0	
8.10242	-0.00427246	0	
8.09936	0.000457764	0	
8.09631	0.00396729	0	
8.09936	0.00747681	0	
8.09631	0.0108337	0	
8.10242	0.01297	0	
8.09936	0.014801	0	
8.10242	0.0163269	0	
8.10242	0.0172424	0	
8.10089	0.0178528	0	
8.10394	0.0195312	0	
8.09631	0.0219727	0	
8.09784	0.0247192	0	
8.09479	0.0283813	0	
8.09631	0.0325012	0	
8.09784	0.0367737	0	
8.09936	0.0411987	0	
8.10089	0.045929	0	
8.10089	0.0508118	0	
8.10089	0.0559998	0	
8.09784	0.0616455	0	
8.09936	0.0668335	0	
8.09784	0.0724792	0	
8.09784	0.0779724	0	
8.09631	0.0839233	0	
8.09631	0.0894165	0	
8.09784	0.0947571	0	
8.09936	0.0993347	0	
8.09936	0.102081	0	
8.10089	0.103149	0	
8.09784	0.102997	0	
8.09784	0.101471	0	
8.09784	0.0982666	0	
8.09174	0.0933838	0	
8.09326	0.0880432	0	
8.09326	0.0816345	0	
8.09479	0.0743103	0	
8.09936	0.065918	0	
8.09784	0.0575256	0	
8.10089	0.0489807	0	
8.09784	0.0405884	0	
8.09936	0.0325012	0	
8.09479	0.0244141	0	
8.09631	0.0163269	0	
8.09479	0.00900269	0	
8.09479	0.00213623	0	
8.09631	-0.00396729	0	
8.09784	-0.00930786	0	
8.09784	-0.0138855	0	
8.09784	-0.0172424	0	
8.09631	-0.019989	0	
8.09784	-0.0216675	0	
8.09479	-0.0227356	0	
8.09326	-0.022583	0	
8.09326	-0.0221252	0	
8.09631	-0.0215149	0	
8.09631	-0.0213623	0	
8.10089	-0.0209045	0	
8.09784	-0.0205994	0	
8.09784	-0.0201416	0	
8.09784	-0.019989	0	
8.09784	-0.0198364	0	
8.09631	-0.0195312	0	
8.09479	-0.0190735	0	
8.09174	-0.0187683	0	
8.09479	-0.0175476	0	
8.09479	-0.0169373	0	
8.09936	-0.0154114	0	
8.09784	-0.0151062	0	
8.09784	-0.0144958	0	
8.09936	-0.014801	0	
8.09479	-0.0149536	0	
8.09631	-0.015564	0	
8.09326	-0.0160217	0	
8.09326	-0.0175476	0	
8.09326	-0.0189209	0	
8.09479	-0.0205994	0	
8.09631	-0.0215149	0	
8.09784	-0.0221252	0	
8.09631	-0.0228882	0	
8.09326	-0.0230408	0	
8.09631	-0.0236511	0	
8.09021	-0.0241089	0	
8.09326	-0.0244141	0	
8.09174	-0.0248718	0	
8.09479	-0.0260925	0	
8.09631	-0.0283813	0	
8.09631	-0.0306702	0	
8.10089	-0.0325012	0	
8.09326	-0.0350952	0	
8.09479	-0.0372314	0	
8.09326	-0.0387573	0	
8.09326	-0.039978	0	
8.09174	-0.0408936	0	
8.09326	-0.0416565	0	
8.09479	-0.0424194	0	
8.09326	-0.042572	0	
8.09631	-0.0428772	0	
8.09479	-0.043335	0	
8.09479	-0.0436401	0	
8.09174	-0.0448608	0	
8.09326	-0.045929	0	
8.09326	-0.04776	0	
8.09174	-0.0488281	0	
8.08868	-0.0505066	0	
8.09174	-0.0517273	0	
8.09174	-0.0521851	0	
8.09479	-0.0511169	0	
8.09174	-0.0492859	0	
8.09631	-0.0463867	0	
8.09326	-0.0419617	0	
8.09021	-0.035553	0	
8.09174	-0.0279236	0	
8.09021	-0.0192261	0	
8.09021	-0.0100708	0	
8.09174	-0.00106812	0	
8.09326	0.00854492	0	
8.09326	0.0169373	0	
8.09326	0.0248718	0	
8.09631	0.0332642	0	
8.09479	0.0401306	0	
8.09326	0.0469971	0	
8.09174	0.0531006	0	
8.08868	0.0592041	0	
8.08868	0.065918	0	
8.09174	0.0720215	0	
8.09174	0.0788879	0	
8.09479	0.0862122	0	
8.09326	0.0932312	0	
8.09174	0.0997925	0	
8.09326	0.105438	0	
8.08868	0.110016	0	
8.09021	0.113831	0	
8.08716	0.11734	0	
8.08868	0.119476	0	
8.09021	0.119171	0	
8.09021	0.117645	0	
8.09174	0.113983	0	
8.09326	0.108032	0	
8.09326	0.098877	0	
8.09326	0.0874329	0	
8.09021	0.0740051	0	
8.08868	0.0584412	0	
8.08716	0.0415039	0	
8.08868	0.0227356	0	
8.08716	0.00228882	0	
8.09021	-0.0190735	0	
8.09174	-0.0392151	0	
8.09021	-0.0584412	0	
8.09021	-0.0767517	0	
8.09174	-0.092926	0	
8.08716	-0.107269	0	
8.08411	-0.119171	0	
8.08411	-0.128479	0	
8.08411	-0.135956	0	
8.08868	-0.141602	0	
8.08563	-0.145264	0	
8.09174	-0.148315	0	
8.08868	-0.150146	0	
8.09174	-0.151978	0	
8.08716	-0.152435	0	
8.08716	-0.151978	0	
8.08411	-0.151215	0	
8.08563	-0.149994	0	
8.08411	-0.14801	0	
8.08716	-0.145416	0	
8.08563	-0.143127	0	
8.08868	-0.141144	0	
8.09021	-0.138855	0	
8.08868	-0.137024	0	
8.09021	-0.135345	0	
8.08563	-0.134125	0	
8.08563	-0.133362	0	
8.08411	-0.133057	0	
8.08258	-0.132904	0	
8.08105	-0.133514	0	
8.08868	-0.133362	0	
8.09021	-0.132446	0	
8.08868	-0.131226	0	
8.08716	-0.129852	0	
8.08716	-0.128784	0	
8.08716	-0.128326	0	
8.08563	-0.128632	0	
8.08258	-0.127716	0	
8.08105	-0.124054	0	
8.08258	-0.113983	0	
8.08716	-0.0939941	0	
8.08563	-0.06073	0	
8.08563	-0.0135803	0	
8.08258	0.0480652	0	
8.08258	0.12619	0	
8.08105	0.218964	0	
8.078	0.325317	0	
8.08105	0.443573	0	
8.08258	0.568542	0	
8.08105	0.696411	0	
8.08411	0.823059	0	
8.08868	0.944214	0	
8.08868	1.05453	0	
8.08716	1.15021	0	
8.08411	1.22604	0	
8.08258	1.27396	0	
8.07953	1.28723	0	
8.078	1.26099	0	
8.07648	1.19171	0	
8.07953	1.07849	0	
8.07953	0.92514	0	
8.08105	0.740204	0	
8.07953	0.534515	0	
8.08105	0.320435	0	
8.078	0.113373	0	
8.07648	-0.0752258	0	
8.07495	-0.234985	0	
8.07648	-0.356903	0	
8.07648	-0.437469	0	
8.078	-0.4776	0	
8.078	-0.481873	0	
8.07953	-0.458984	0	
8.08105	-0.42038	0	
8.07953	-0.375519	0	
8.078	-0.333099	0	
8.07953	-0.298157	0	
8.078	-0.2742	0	
8.07495	-0.26062	0	
8.078	-0.256348	0	
8.078	-0.259705	0	
8.08105	-0.266571	0	
8.07953	-0.274963	0	
8.08563	-0.282135	0	
8.08258	-0.287323	0	
8.08105	-0.289001	0	
8.08105	-0.288544	0	
8.08105	-0.285339	0	
8.07953	-0.279694	0	
8.07953	-0.27298	0	
8.08258	-0.266113	0	
8.07953	-0.258942	0	
8.08563	-0.252075	0	
8.08258	-0.245819	0	
8.08258	-0.240479	0	
8.08105	-0.235443	0	
8.078	-0.231476	0	
8.078	-0.227203	0	
8.078	-0.222473	0	
8.08105	-0.218658	0	
8.07953	-0.214386	0	
8.08258	-0.210114	0	
8.08563	-0.206299	0	
8.08411	-0.202942	0	
8.07953	-0.199585	0	
8.08258	-0.196381	0	
8.078	-0.192566	0	
8.07648	-0.188293	0	
8.07953	-0.183563	0	
8.07495	-0.179596	0	
8.07495	-0.175171	0	
8.07953	-0.170898	0	
8.08105	-0.166473	0	
8.08105	-0.161896	0	
8.08105	-0.157928	0	
8.07953	-0.153961	0	
8.07648	-0.149994	0	
8.07648	-0.146332	0	
8.07648	-0.143433	0	
8.07648	-0.140228	0	
8.07648	-0.138092	0	
8.07648	-0.136108	0	
8.07648	-0.133972	0	
8.08105	-0.132294	0	
8.07495	-0.130005	0	
8.07953	-0.128174	0	
8.078	-0.12558	0	
8.07495	-0.122223	0	
8.07495	-0.118408	0	
8.07343	-0.113831	0	
8.07648	-0.108185	0	
8.07648	-0.102692	0	
8.07953	-0.0968933	0	
8.07648	-0.0927734	0	
8.07648	-0.0891113	0	
8.07648	-0.0856018	0	
8.07495	-0.0822449	0	
8.07495	-0.0796509	0	
8.07495	-0.0764465	0	
8.07343	-0.0737	0	
8.07495	-0.0701904	0	
8.07343	-0.065918	0	
8.078	-0.0613403	0	
8.07953	-0.0556946	0	
8.078	-0.0498962	0	
8.0719	-0.043335	0	
8.07495	-0.0367737	0	
8.07343	-0.0299072	0	
8.0719	-0.0233459	0	
8.07343	-0.0178528	0	
8.07343	-0.0125122	0	
8.07343	-0.00823975	0	
8.07648	-0.00366211	0	
8.07953	-0.000152588	0	
8.07648	0.00350952	0	
8.07648	0.00656128	0	
8.07648	0.00961304	0	
8.07037	0.01297	0	
8.07037	0.0152588	0	
8.07037	0.017395	0	
8.07037	0.0192261	0	
8.07343	0.0216675	0	
8.07495	0.0234985	0	
8.07343	0.0256348	0	
8.07495	0.0280762	0	
8.07343	0.0305176	0	
8.0719	0.0337219	0	
8.06732	0.0369263	0	
8.0719	0.039978	0	
8.0719	0.0440979	0	
8.0719	0.0474548	0	
8.0719	0.0517273	0	
8.07495	0.0564575	0	
8.07343	0.06073	0	
8.07495	0.0657654	0	
8.07495	0.0709534	0	
8.0719	0.0769043	0	
8.07037	0.0828552	0	
8.06885	0.0891113	0	
8.07037	0.0946045	0	
8.07343	0.0987244	0	
8.0719	0.102081	0	
8.0719	0.104218	0	
8.07343	0.104523	0	
8.07495	0.103912	0	
8.07495	0.101776	0	
8.07037	0.0987244	0	
8.07037	0.0949097	0	
8.06885	0.0909424	0	
8.06885	0.0863647	0	
8.07037	0.0817871	0	
8.0719	0.0764465	0	
8.0719	0.0712585	0	
8.07343	0.0645447	0	
8.0719	0.057373	0	
8.07037	0.0494385	0	
8.07343	0.0413513	0	
8.06885	0.0328064	0	
8.07037	0.0231934	0	
8.07037	0.0146484	0	
8.06885	0.00579834	0	
8.07343	-0.0012207	0	
8.0719	-0.00717163	0	
8.07648	-0.0119019	0	
8.0719	-0.0152588	0	
8.0719	-0.0169373	0	
8.07037	-0.0183105	0	
8.07037	-0.0183105	0	
8.07037	-0.0180054	0	
8.07037	-0.0175476	0	
8.06885	-0.0175476	0	
8.07495	-0.0175476	0	
8.07343	-0.0180054	0	
8.0719	-0.0184631	0	
8.07343	-0.0192261	0	
8.07648	-0.0202942	0	
8.07037	-0.0209045	0	
8.06885	-0.0219727	0	
8.07037	-0.0218201	0	
8.06885	-0.0215149	0	
8.07037	-0.020752	0	
8.0719	-0.0195312	0	
8.07495	-0.0187683	0	
8.07495	-0.0178528	0	
8.07037	-0.0167847	0	
8.0719	-0.0161743	0	
8.0719	-0.0157166	0	
8.0719	-0.0144958	0	
8.06885	-0.0140381	0	
8.07037	-0.0143433	0	
8.07037	-0.0149536	0	
8.07037	-0.0157166	0	
8.07037	-0.0167847	0	
8.0719	-0.0180054	0	
8.07495	-0.0193787	0	
8.07343	-0.0212097	0	
8.07037	-0.0228882	0	
8.0658	-0.0242615	0	
8.06885	-0.0248718	0	
8.07037	-0.0256348	0	
8.0658	-0.0254822	0	
8.06732	-0.0253296	0	
8.0719	-0.0256348	0	
8.07495	-0.0254822	0	
8.07037	-0.0250244	0	
8.07037	-0.0256348	0	
8.07037	-0.0260925	0	
8.06732	-0.0270081	0	
8.06885	-0.0280762	0	
8.06885	-0.0296021	0	
8.06732	-0.0314331	0	
8.07343	-0.0340271	0	
8.07037	-0.0358582	0	
8.07495	-0.0382996	0	
8.07343	-0.0395203	0	
8.0719	-0.0410461	0	
8.06885	-0.0422668	0	
8.06885	-0.0431824	0	
8.06732	-0.0437927	0	
8.06885	-0.0447083	0	
8.06732	-0.0447083	0	
8.06732	-0.0434875	0	
8.07343	-0.0421143	0	
8.07343	-0.0396729	0	
8.07037	-0.0363159	0	
8.0719	-0.0328064	0	
8.06885	-0.0276184	0	
8.06732	-0.0213623	0	
8.06885	-0.0141907	0	
8.06885	-0.00686646	0	
8.07037	0	0	
8.07037	0.00701904	0	
8.0719	0.0140381	0	
8.0719	0.0218201	0	
8.07648	0.0302124	0	
8.07037	0.0387573	0	
8.06732	0.0471497	0	
8.06732	0.0558472	0	
8.07037	0.0642395	0	
8.0658	0.0720215	0	
8.06885	0.0787354	0	
8.07037	0.0848389	0	
8.07037	0.090332	0	
8.07037	0.0953674	0	
8.0719	0.10025	0	
8.07037	0.103912	0	
8.06885	0.106812	0	
8.0658	0.110016	0	
8.06885	0.112915	0	
8.06885	0.116425	0	
8.07037	0.119324	0	
8.06885	0.12146	0	
8.07037	0.121307	0	
8.0719	0.118713	0	
8.06885	0.112457	0	
8.07037	0.103302	0	
8.07037	0.0909424	0	
8.06885	0.0753784	0	
8.06885	0.057373	0	
8.06732	0.0372314	0	
8.06732	0.015564	0	
8.07037	-0.0062561	0	
8.0719	-0.0279236	0	
8.07343	-0.0479126	0	
8.07343	-0.0668335	0	
8.0719	-0.0840759	0	
8.06885	-0.0987244	0	
8.06885	-0.110931	0	
8.0658	-0.120697	0	
8.06885	-0.128021	0	
8.0658	-0.133057	0	
8.06885	-0.137177	0	
8.07037	-0.139465	0	
8.0719	-0.140839	0	
8.0719	-0.141602	0	
8.07037	-0.141144	0	
8.06732	-0.140381	0	
8.0658	-0.139465	0	
8.06732	-0.138245	0	
8.06732	-0.137177	0	
8.0658	-0.135651	0	
8.06885	-0.13504	0	
8.0719	-0.134583	0	
8.0719	-0.13443	0	
8.07037	-0.134735	0	
8.07037	-0.134583	0	
8.06885	-0.134125	0	
8.0658	-0.13382	0	
8.06885	-0.132599	0	
8.0658	-0.131226	0	
8.07037	-0.130005	0	
8.07037	-0.128174	0	
8.0719	-0.126495	0	
8.06885	-0.124512	0	
8.07037	-0.123444	0	
8.06885	-0.123596	0	
8.0658	-0.124207	0	
8.0658	-0.125427	0	
8.06732	-0.125427	0	
8.06885	-0.121613	0	
8.06732	-0.111084	0	
8.0719	-0.0895691	0	
8.0719	-0.0558472	0	
8.0719	-0.00778198	0	
8.0719	0.0553894	0	
8.07037	0.133972	0	
8.0658	0.226746	0	
8.06732	0.332947	0	
8.06732	0.450287	0	
8.06732	0.574493	0	
8.06885	0.701294	0	
8.06732	0.827789	0	
8.07037	0.949097	0	
8.0719	1.06079	0	
8.0719	1.15814	0	
8.07037	1.23413	0	
8.06885	1.28067	0	
8.0658	1.29074	0	
8.0658	1.25916	0	
8.0658	1.18378	0	
8.06732	1.0643	0	
8.06732	0.904846	0	
8.06885	0.713196	0	
8.07037	0.502167	0	
8.06885	0.28595	0	
8.06885	0.0782776	0	
8.0658	-0.107422	0	
8.06732	-0.261841	0	
8.06427	-0.376129	0	
8.0658	-0.448608	0	
8.0658	-0.480652	0	
8.06732	-0.478058	0	
8.0719	-0.449982	0	
8.07037	-0.407562	0	
8.07343	-0.36087	0	
8.07037	-0.317688	0	
8.06885	-0.283203	0	
8.06885	-0.258942	0	
8.06732	-0.246124	0	
8.06885	-0.242462	0	
8.06732	-0.245972	0	
8.07037	-0.252686	0	
8.06885	-0.261078	0	
8.0719	-0.269012	0	
8.07648	-0.274506	0	
8.0719	-0.276947	0	
8.07648	-0.276947	0	
8.0719	-0.274658	0	
8.06885	-0.26947	0	
8.0719	-0.263367	0	
8.0719	-0.256348	0	
8.07343	-0.249939	0	
8.078	-0.243073	0	
8.078	-0.236359	0	
8.07648	-0.230408	0	
8.07648	-0.224915	0	
8.0719	-0.219727	0	
8.07343	-0.214996	0	
8.06885	-0.210724	0	
8.07343	-0.206451	0	
8.07495	-0.202179	0	
8.07648	-0.197906	0	
8.078	-0.193634	0	
8.07953	-0.189514	0	
8.078	-0.185089	0	
8.078	-0.180359	0	
8.078	-0.176086	0	
8.07343	-0.171356	0	
8.07495	-0.166626	0	
8.07495	-0.161896	0	
8.07495	-0.157471	0	
8.07495	-0.153503	0	
8.078	-0.150146	0	
8.07953	-0.146332	0	
8.078	-0.142975	0	
8.078	-0.139771	0	
8.078	-0.136719	0	
8.07495	-0.133667	0	
8.07495	-0.129852	0	
8.07495	-0.126495	0	
8.078	-0.122986	0	
8.078	-0.119476	0	
8.07953	-0.116577	0	
8.08105	-0.11322	0	
8.07953	-0.109863	0	
8.07953	-0.107422	0	
8.078	-0.10437	0	
8.07648	-0.101624	0	
8.07648	-0.0982666	0	
8.07953	-0.0946045	0	
8.07953	-0.0912476	0	
8.07953	-0.0875854	0	
8.08105	-0.0839233	0	
8.08411	-0.0801086	0	
8.078	-0.0756836	0	
8.08105	-0.0714111	0	
8.08105	-0.0672913	0	
8.07953	-0.0631714	0	
8.078	-0.0587463	0	
8.07953	-0.0546265	0	
8.07953	-0.0505066	0	
8.08258	-0.0462341	0	
8.08258	-0.0418091	0	
8.08563	-0.0375366	0	
8.08411	-0.032959	0	
8.07953	-0.0280762	0	
8.08258	-0.0231934	0	
8.08258	-0.0183105	0	
8.08258	-0.0138855	0	
8.07953	-0.00946045	0	
8.07953	-0.00534058	0	
8.08258	-0.00106812	0	
8.08868	0.00289917	0	
8.08563	0.00686646	0	
8.08411	0.0100708	0	
8.08258	0.0137329	0	
8.08563	0.0172424	0	
8.08258	0.0201416	0	
8.08411	0.022583	0	
8.08105	0.0256348	0	
8.08411	0.0273132	0	
8.08411	0.0292969	0	
8.09021	0.0318909	0	
8.08258	0.0341797	0	
8.09021	0.0361633	0	
8.08563	0.0393677	0	
8.08716	0.0421143	0	
8.08258	0.0444031	0	
8.08258	0.0473022	0	
8.08563	0.0495911	0	
8.08105	0.0515747	0	
8.08563	0.0527954	0	
8.09021	0.0547791	0	
8.09174	0.0563049	0	
8.09174	0.058136	0	
8.08868	0.0605774	0	
8.08716	0.0639343	0	
8.08563	0.0680542	0	
8.08716	0.0733948	0	
8.08868	0.0787354	0	
8.08716	0.0846863	0	
8.09326	0.0900269	0	
8.09174	0.0942993	0	
8.09174	0.0976562	0	
8.09326	0.0994873	0	
8.09174	0.0997925	0	
8.09174	0.0985718	0	
8.09021	0.0956726	0	
8.08868	0.0918579	0	
8.08868	0.0872803	0	
8.09174	0.0814819	0	
8.09326	0.0756836	0	
8.09479	0.0695801	0	
8.09631	0.0624084	0	
8.09631	0.055542	0	
8.09631	0.0480652	0	
8.09326	0.0411987	0	
8.09174	0.0349426	0	
8.09326	0.0299072	0	
8.09326	0.0247192	0	
8.09479	0.0198364	0	
8.09631	0.014801	0	
8.09784	0.0100708	0	
8.09784	0.00671387	0	
8.09936	0.00274658	0	
8.09631	-0.000762939	0	
8.09631	-0.00335693	0	
8.09631	-0.00717163	0	
8.09631	-0.0108337	0	
8.09784	-0.0144958	0	
8.09936	-0.0178528	0	
8.10242	-0.0213623	0	
8.10242	-0.025177	0	
8.10242	-0.0279236	0	
8.10394	-0.0292969	0	
8.10242	-0.0297546	0	
8.09936	-0.0285339	0	
8.09784	-0.0270081	0	
8.10242	-0.0242615	0	
8.10089	-0.0212097	0	
8.10394	-0.0186157	0	
8.10242	-0.0151062	0	
8.10547	-0.0128174	0	
8.10547	-0.0109863	0	
8.10699	-0.00976562	0	
8.10242	-0.0100708	0	
8.10547	-0.010376	0	
8.10242	-0.0111389	0	
8.10242	-0.0115967	0	
8.10242	-0.0112915	0	
8.10242	-0.0105286	0	
8.10699	-0.00991821	0	
8.10852	-0.0088501	0	
8.10699	-0.00717163	0	
8.10699	-0.0062561	0	
8.11005	-0.0050354	0	
8.10699	-0.00457764	0	
8.10547	-0.00473022	0	
8.10394	-0.0050354	0	
8.10242	-0.00595093	0	
8.10852	-0.00686646	0	
8.11157	-0.00793457	0	
8.11005	-0.00869751	0	
8.11005	-0.00946045	0	
8.11005	-0.00961304	0	
8.11005	-0.00930786	0	
8.1131	-0.00854492	0	
8.10699	-0.00762939	0	
8.10852	-0.00793457	0	
8.10852	-0.00839233	0	
8.11005	-0.010376	0	
8.1131	-0.012207	0	
8.1131	-0.0144958	0	
8.11462	-0.0178528	0	
8.1131	-0.0218201	0	
8.11462	-0.0259399	0	
8.1131	-0.0297546	0	
8.1131	-0.0328064	0	
8.11615	-0.0349426	0	
8.11157	-0.0367737	0	
8.11615	-0.0387573	0	
8.11615	-0.0413513	0	
8.11615	-0.0434875	0	
8.12225	-0.0460815	0	
8.12073	-0.0488281	0	
8.11768	-0.0509644	0	
8.11462	-0.0524902	0	
8.11615	-0.0524902	0	
8.11768	-0.0500488	0	
8.11768	-0.0450134	0	
8.1192	-0.0384521	0	
8.12225	-0.0292969	0	
8.12073	-0.0195312	0	
8.12073	-0.00900269	0	
8.12225	0.00152588	0	
8.12378	0.0114441	0	
8.12225	0.0204468	0	
8.11768	0.0286865	0	
8.12225	0.0366211	0	
8.12378	0.0430298	0	
8.12378	0.0495911	0	
8.12378	0.0549316	0	
8.12225	0.0608826	0	
8.1253	0.0665283	0	
8.12836	0.0721741	0	
8.1253	0.0791931	0	
8.12378	0.0865173	0	
8.1253	0.093689	0	
8.12225	0.100555	0	
8.12225	0.107269	0	
8.1253	0.112762	0	
8.12683	0.117645	0	
8.12836	0.12207	0	
8.12988	0.125885	0	
8.12836	0.128174	0	
8.12683	0.130157	0	
8.12836	0.130005	0	
8.12836	0.128479	0	
8.12683	0.124054	0	
8.12683	0.118866	0	
8.12836	0.111237	0	
8.13141	0.101929	0	
8.12988	0.0894165	0	
8.13293	0.0744629	0	
8.13293	0.0567627	0	
8.13599	0.0372314	0	
8.13446	0.0164795	0	
8.12988	-0.00488281	0	
8.13141	-0.0247192	0	
8.13141	-0.0434875	0	
8.12988	-0.06073	0	
8.13446	-0.0773621	0	
8.13293	-0.0921631	0	
8.13599	-0.105896	0	
8.13751	-0.11673	0	
8.13446	-0.125275	0	
8.13293	-0.132141	0	
8.13599	-0.136719	0	
8.13141	-0.140381	0	
8.12988	-0.143585	0	
8.13446	-0.146942	0	
8.13904	-0.149841	0	
8.13751	-0.152588	0	
8.13904	-0.154114	0	
8.14209	-0.154114	0	
8.13904	-0.153503	0	
8.13751	-0.15274	0	
8.13751	-0.15213	0	
8.13751	-0.150909	0	
8.13446	-0.149689	0	
8.14056	-0.147858	0	
8.13904	-0.145721	0	
8.14362	-0.142975	0	
8.14667	-0.139008	0	
8.14209	-0.134888	0	
8.14362	-0.130157	0	
8.14056	-0.126343	0	
8.14362	-0.123138	0	
8.14362	-0.121765	0	
8.14056	-0.121765	0	
8.14362	-0.123444	0	
8.14362	-0.126648	0	
8.14362	-0.131226	0	
8.14667	-0.136261	0	
8.14514	-0.139008	0	
8.14514	-0.135345	0	
8.14514	-0.121613	0	
8.14362	-0.0941467	0	
8.14514	-0.0505066	0	
8.14209	0.00976562	0	
8.14667	0.0854492	0	
8.14667	0.176239	0	
8.14819	0.279694	0	
8.14819	0.39444	0	
8.15124	0.516663	0	
8.14667	0.641174	0	
8.14819	0.765076	0	
8.14972	0.885162	0	
8.14972	0.997467	0	
8.14819	1.09833	0	
8.14667	1.18317	0	
8.14667	1.24512	0	
8.15124	1.27701	0	
8.15124	1.27167	0	
8.15124	1.22482	0	
8.14972	1.1351	0	
8.14819	1.00342	0	
8.14819	0.834503	0	
8.14819	0.638275	0	
8.14667	0.426941	0	
8.14819	0.213318	0	
8.14972	0.0125122	0	
8.15277	-0.164795	0	
8.15124	-0.308075	0	
8.1543	-0.410919	0	
8.15124	-0.471344	0	
8.14972	-0.493317	0	
8.14972	-0.483246	0	
8.14972	-0.45105	0	
8.14972	-0.407257	0	
8.15277	-0.362701	0	
8.15582	-0.322418	0	
8.1543	-0.291595	0	
8.15887	-0.270844	0	
8.15582	-0.260773	0	
8.15582	-0.258026	0	
8.15735	-0.260773	0	
8.15582	-0.266266	0	
8.15277	-0.272064	0	
8.15582	-0.276184	0	
8.15582	-0.277863	0	
8.16193	-0.276947	0	
8.16498	-0.273895	0	
8.16345	-0.269165	0	
8.16498	-0.263824	0	
8.16193	-0.2565	0	
8.16345	-0.249786	0	
8.16193	-0.242615	0	
8.16193	-0.236511	0	
8.16345	-0.230408	0	
8.16193	-0.224609	0	
8.1665	-0.218964	0	
8.17108	-0.21286	0	
8.16803	-0.206909	0	
8.16803	-0.2005	0	
8.16803	-0.194244	0	
8.1665	-0.188293	0	
8.16345	-0.183411	0	
8.16498	-0.178528	0	
8.16803	-0.175323	0	
8.16803	-0.172729	0	
8.1665	-0.170746	0	
8.16956	-0.169678	0	
8.16956	-0.169067	0	
8.16803	-0.167999	0	
8.16956	-0.165863	0	
8.16956	-0.162659	0	
8.16345	-0.157471	0	
8.1665	-0.15152	0	
8.16956	-0.144043	0	
8.16956	-0.136566	0	
8.16956	-0.130005	0	
8.16956	-0.124512	0	
8.17261	-0.121307	0	
8.17566	-0.119171	0	
8.17413	-0.118408	0	
8.17108	-0.119019	0	
8.17108	-0.119781	0	
8.16956	-0.119324	0	
8.16803	-0.117798	0	
8.17108	-0.115509	0	
8.17261	-0.112152	0	
8.17566	-0.106659	0	
8.17718	-0.100708	0	
8.17566	-0.0944519	0	
8.17566	-0.087738	0	
8.17566	-0.0816345	0	
8.17261	-0.0776672	0	
8.17261	-0.0747681	0	
8.17413	-0.0732422	0	
8.17413	-0.0723267	0	
8.17718	-0.0712585	0	
8.17718	-0.0692749	0	
8.17871	-0.0671387	0	
8.17871	-0.0637817	0	
8.17871	-0.0596619	0	
8.17871	-0.0543213	0	
8.17871	-0.0485229	0	
8.17566	-0.0415039	0	
8.17871	-0.0344849	0	
8.17566	-0.0270081	0	
8.17718	-0.0198364	0	
8.18329	-0.0126648	0	
8.18176	-0.00640869	0	
8.17871	-0.00152588	0	
8.18176	0.00305176	0	
8.18024	0.00701904	0	
8.17718	0.010376	0	
8.17718	0.0134277	0	
8.17871	0.0154114	0	
8.18176	0.0167847	0	
8.18024	0.0183105	0	
8.18176	0.0198364	0	
8.18634	0.0219727	0	
8.18634	0.0245667	0	
8.18481	0.0283813	0	
8.18176	0.032959	0	
8.18176	0.0375366	0	
8.18024	0.0419617	0	
8.17871	0.0462341	0	
8.18329	0.0497437	0	
8.18481	0.0521851	0	
8.18634	0.0541687	0	
8.18481	0.0556946	0	
8.19092	0.0578308	0	
8.18787	0.059967	0	
8.18481	0.062561	0	
8.18634	0.0653076	0	
8.18481	0.0686646	0	
8.18176	0.0712585	0	
8.18176	0.0740051	0	
8.18329	0.0762939	0	
8.18787	0.0791931	0	
8.19092	0.0811768	0	
8.18939	0.0822449	0	
8.18939	0.0827026	0	
8.18939	0.083313	0	
8.18634	0.0842285	0	
8.18787	0.0860596	0	
8.18787	0.0883484	0	
8.18939	0.0897217	0	
8.19092	0.091095	0	
8.19397	0.0915527	0	
8.19397	0.0907898	0	
8.19244	0.088501	0	
8.19244	0.0840759	0	
8.19092	0.0778198	0	
8.18939	0.0698853	0	
8.18787	0.0608826	0	
8.18939	0.0517273	0	
8.19244	0.0418091	0	
8.19244	0.0317383	0	
8.1955	0.0218201	0	
8.1955	0.0120544	0	
8.19397	0.00289917	0	
8.19702	-0.00549316	0	
8.1955	-0.0126648	0	
8.1955	-0.0195312	0	
8.1955	-0.0259399	0	
8.19397	-0.0311279	0	
8.19244	-0.0346375	0	
8.19244	-0.0361633	0	
8.20007	-0.0363159	0	
8.19702	-0.035553	0	
8.19702	-0.0338745	0	
8.19855	-0.0309753	0	
8.19855	-0.0291443	0	
8.19397	-0.0273132	0	
8.1955	-0.0254822	0	
8.1955	-0.0245667	0	
8.1955	-0.0250244	0	
8.19702	-0.0265503	0	
8.2016	-0.0294495	0	
8.20007	-0.0332642	0	
8.2016	-0.0367737	0	
8.2016	-0.0389099	0	
8.19702	-0.0395203	0	
8.2016	-0.0376892	0	
8.19855	-0.0337219	0	
8.20007	-0.027771	0	
8.20007	-0.0216675	0	
8.2016	-0.0158691	0	
8.20007	-0.0112915	0	
8.20007	-0.0088501	0	
8.20312	-0.00823975	0	
8.2016	-0.00930786	0	
8.2016	-0.012207	0	
8.2016	-0.0167847	0	
8.19855	-0.0222778	0	
8.20007	-0.027771	0	
8.20312	-0.0320435	0	
8.20007	-0.0341797	0	
8.20465	-0.0325012	0	
8.20465	-0.0289917	0	
8.20618	-0.0244141	0	
8.2077	-0.0187683	0	
8.20618	-0.0138855	0	
8.20312	-0.010376	0	
8.2016	-0.00854492	0	
8.2016	-0.00762939	0	
8.20465	-0.00915527	0	
8.2077	-0.0115967	0	
8.20618	-0.0146484	0	
8.20618	-0.0178528	0	
8.20923	-0.0212097	0	
8.20923	-0.0242615	0	
8.20312	-0.0267029	0	
8.20618	-0.0288391	0	
8.20312	-0.0296021	0	
8.20618	-0.0309753	0	
8.20312	-0.0338745	0	
8.20465	-0.0376892	0	
8.20923	-0.0415039	0	
8.21075	-0.0457764	0	
8.2077	-0.0488281	0	
8.20923	-0.0517273	0	
8.2077	-0.0526428	0	
8.20618	-0.0526428	0	
8.20618	-0.0509644	0	
8.20923	-0.0479126	0	
8.2077	-0.0421143	0	
8.2077	-0.0341797	0	
8.2077	-0.0250244	0	
8.21381	-0.015564	0	
8.20923	-0.00610352	0	
8.21381	0.00274658	0	
8.21228	0.0105286	0	
8.20923	0.0184631	0	
8.2077	0.0256348	0	
8.2077	0.0315857	0	
8.20923	0.03479	0	
8.20923	0.0366211	0	
8.21075	0.037384	0	
8.21228	0.0382996	0	
8.21533	0.0398254	0	
8.21075	0.0421143	0	
8.21228	0.0456238	0	
8.21228	0.0505066	0	
8.21075	0.0572205	0	
8.21075	0.0653076	0	
8.21075	0.0749207	0	
8.21381	0.0848389	0	
8.21533	0.0947571	0	
8.21533	0.10437	0	
8.21381	0.112762	0	
8.21533	0.119171	0	
8.20923	0.123596	0	
8.21381	0.126648	0	
8.20923	0.128479	0	
8.21381	0.127716	0	
8.21381	0.124664	0	
8.21533	0.118561	0	
8.21686	0.110474	0	
8.21533	0.10025	0	
8.21686	0.088501	0	
8.21838	0.0738525	0	
8.21686	0.0585938	0	
8.21686	0.042572	0	
8.21533	0.0260925	0	
8.21381	0.00976562	0	
8.21381	-0.00823975	0	
8.21533	-0.0250244	0	
8.21838	-0.0422668	0	
8.21686	-0.0590515	0	
8.21991	-0.0758362	0	
8.21686	-0.0907898	0	
8.21381	-0.104828	0	
8.21533	-0.117188	0	
8.21686	-0.127563	0	
8.21228	-0.137024	0	
8.21533	-0.145111	0	
8.21686	-0.151978	0	
8.21838	-0.157623	0	
8.22144	-0.161133	0	
8.21991	-0.162964	0	
8.21991	-0.163422	0	
8.21991	-0.162506	0	
8.21381	-0.161438	0	
8.21686	-0.159149	0	
8.21381	-0.15625	0	
8.21838	-0.152893	0	
8.21533	-0.149384	0	
8.21991	-0.144806	0	
8.22144	-0.140839	0	
8.21991	-0.137939	0	
8.21991	-0.134735	0	
8.22144	-0.131531	0	
8.21686	-0.129242	0	
8.21533	-0.126495	0	
8.21686	-0.124207	0	
8.21991	-0.121918	0	
8.21991	-0.120544	0	
8.22144	-0.119476	0	
8.22144	-0.118408	0	
8.21991	-0.118103	0	
8.21991	-0.118408	0	
8.21991	-0.118408	0	
8.21991	-0.11673	0	
8.21686	-0.108795	0	
8.21686	-0.0912476	0	
8.21686	-0.0616455	0	
8.21991	-0.0172424	0	
8.21991	0.0434875	0	
8.22296	0.120087	0	
8.22144	0.211029	0	
8.21991	0.316772	0	
8.21838	0.434113	0	
8.21686	0.56015	0	
8.21686	0.688477	0	
8.21838	0.815887	0	
8.21838	0.937653	0	
8.21991	1.0495	0	
8.21991	1.14883	0	
8.22449	1.22833	0	
8.22144	1.28387	0	
8.22144	1.3089	0	
8.21991	1.29501	0	
8.21838	1.2381	0	
8.21991	1.13815	0	
8.21381	0.998535	0	
8.21838	0.82489	0	
8.21838	0.627136	0	
8.21838	0.417023	0	
8.21991	0.207825	0	
8.22144	0.0119019	0	
8.21686	-0.158234	0	
8.21838	-0.294037	0	
8.21533	-0.389862	0	
8.21533	-0.444489	0	
8.21381	-0.461426	0	
8.21381	-0.449524	0	
8.21838	-0.419464	0	
8.21991	-0.381317	0	
8.22144	-0.343933	0	
8.22144	-0.313263	0	
8.22144	-0.290985	0	
8.22296	-0.278778	0	
8.21838	-0.275269	0	
8.21991	-0.279388	0	
8.21533	-0.287018	0	
8.21991	-0.296173	0	
8.22144	-0.303192	0	
8.22754	-0.306854	0	
8.22601	-0.307007	0	
8.22601	-0.303497	0	
8.22296	-0.297089	0	
8.22449	-0.287781	0	
8.22144	-0.27771	0	
8.22449	-0.266571	0	
8.22144	-0.254822	0	
8.22144	-0.243835	0	
8.22601	-0.233307	0	
8.23059	-0.224152	0	
8.22449	-0.216827	0	
8.22754	-0.211639	0	
8.22754	-0.20813	0	
8.22449	-0.206909	0	
8.22449	-0.206757	0	
8.22144	-0.206757	0	
8.22296	-0.20752	0	
8.22296	-0.207825	0	
8.22754	-0.207672	0	
8.22906	-0.206604	0	
8.23059	-0.203247	0	
8.22601	-0.196991	0	
8.22906	-0.187378	0	
8.22601	-0.175781	0	
8.22601	-0.163879	0	
8.22296	-0.153198	0	
8.22601	-0.145111	0	
8.22754	-0.13916	0	
8.22754	-0.135803	0	
8.22906	-0.134583	0	
8.22601	-0.136414	0	
8.22906	-0.140533	0	
8.22601	-0.145569	0	
8.22296	-0.150452	0	
8.22144	-0.153961	0	
8.22296	-0.154724	0	
8.22601	-0.152435	0	
8.22296	-0.14801	0	
8.22754	-0.139771	0	
8.22754	-0.130463	0	
8.22449	-0.120239	0	
8.22601	-0.109863	0	
8.22754	-0.100708	0	
8.22601	-0.0926208	0	
8.22296	-0.0857544	0	
8.22449	-0.0810242	0	
8.22296	-0.0770569	0	
8.22449	-0.0746155	0	
8.22601	-0.072937	0	
8.22754	-0.0714111	0	
8.22449	-0.0692749	0	
8.22754	-0.0666809	0	
8.22601	-0.0628662	0	
8.22601	-0.058136	0	
8.22449	-0.0538635	0	
8.22296	-0.0483704	0	
8.22449	-0.0427246	0	
8.22449	-0.0361633	0	
8.22449	-0.0283813	0	
8.22449	-0.0201416	0	
8.22754	-0.012207	0	
8.23059	-0.00534058	0	
8.22601	0.000610352	0	
8.22449	0.00564575	0	
8.22754	0.0100708	0	
8.22296	0.0137329	0	
8.22601	0.0161743	0	
8.22449	0.0164795	0	
8.22449	0.014801	0	
8.22601	0.0125122	0	
8.22601	0.00991821	0	
8.22906	0.00793457	0	
8.22906	0.00671387	0	
8.22754	0.00671387	0	
8.22449	0.00793457	0	
8.22449	0.0114441	0	
8.22601	0.0158691	0	
8.22601	0.0224304	0	
8.22754	0.0288391	0	
8.22906	0.0369263	0	
8.22754	0.0430298	0	
8.22906	0.0486755	0	
8.22754	0.0541687	0	
8.22754	0.0579834	0	
8.22906	0.0611877	0	
8.22449	0.0639343	0	
8.22601	0.065918	0	
8.22601	0.0675964	0	
8.22601	0.0697327	0	
8.22906	0.0718689	0	
8.22754	0.0740051	0	
8.22601	0.0758362	0	
8.22601	0.0784302	0	
8.22601	0.0814819	0	
8.22601	0.085144	0	
8.22601	0.088501	0	
8.22449	0.0915527	0	
8.22601	0.0935364	0	
8.22296	0.0944519	0	
8.22754	0.0938416	0	
8.22754	0.0924683	0	
8.22906	0.0900269	0	
8.22601	0.0863647	0	
8.22906	0.0808716	0	
8.22601	0.0740051	0	
8.22449	0.0671387	0	
8.22449	0.0592041	0	
8.22601	0.0523376	0	
8.22601	0.0466919	0	
8.22906	0.0408936	0	
8.23059	0.03479	0	
8.23059	0.0280762	0	
8.22906	0.0212097	0	
8.22601	0.0135803	0	
8.23059	0.00564575	0	
8.22601	-0.00320435	0	
8.22601	-0.0126648	0	
8.22754	-0.0216675	0	
8.22906	-0.0308228	0	
8.23212	-0.0384521	0	
8.22754	-0.0453186	0	
8.22906	-0.0498962	0	
8.22906	-0.0532532	0	
8.23059	-0.0546265	0	
8.22601	-0.0541687	0	
8.22449	-0.0515747	0	
8.22754	-0.0476074	0	
8.22754	-0.0439453	0	
8.22754	-0.0405884	0	
8.22906	-0.037384	0	
8.22754	-0.0349426	0	
8.22906	-0.0323486	0	
8.22601	-0.0306702	0	
8.22906	-0.0292969	0	
8.22906	-0.0289917	0	
8.22449	-0.0286865	0	
8.22449	-0.0285339	0	
8.22449	-0.0282288	0	
8.22906	-0.0271606	0	
8.22906	-0.0254822	0	
8.22601	-0.0230408	0	
8.23059	-0.0215149	0	
8.23059	-0.0190735	0	
8.22906	-0.0169373	0	
8.22601	-0.0144958	0	
8.22296	-0.012207	0	
8.22754	-0.0100708	0	
8.22906	-0.00823975	0	
8.22754	-0.00732422	0	
8.22906	-0.00640869	0	
8.23059	-0.00549316	0	
8.22906	-0.00457764	0	
8.22906	-0.00335693	0	
8.22754	-0.00244141	0	
8.22449	-0.00106812	0	
8.22449	-0.000915527	0	
8.22601	-0.00167847	0	
8.22754	-0.00335693	0	
8.23059	-0.00579834	0	
8.22906	-0.00808716	0	
8.23212	-0.0111389	0	
8.23212	-0.0144958	0	
8.22906	-0.0170898	0	
8.22906	-0.0192261	0	
8.22449	-0.0204468	0	
8.22601	-0.020752	0	
8.22906	-0.0198364	0	
8.22754	-0.0175476	0	
8.22906	-0.0146484	0	
8.22906	-0.0108337	0	
8.23212	-0.0062561	0	
8.23059	-0.00152588	0	
8.23059	0.00427246	0	
8.23059	0.0109863	0	
8.22296	0.0184631	0	
8.22449	0.0268555	0	
8.22601	0.0350952	0	
8.22449	0.0436401	0	
8.22754	0.0531006	0	
8.23059	0.0630188	0	
8.22906	0.072937	0	
8.23059	0.08255	0	
8.23059	0.0907898	0	
8.22906	0.0984192	0	
8.22754	0.10437	0	
8.22754	0.110474	0	
8.22449	0.114441	0	
8.22449	0.116577	0	
8.22906	0.118256	0	
8.23059	0.119019	0	
8.22906	0.119019	0	
8.23059	0.119019	0	
8.23364	0.119171	0	
8.22906	0.120087	0	
8.22754	0.121307	0	
8.22449	0.122223	0	
8.22601	0.123291	0	
8.22754	0.123291	0	
8.23059	0.121765	0	
8.23212	0.117798	0	
8.23364	0.111389	0	
8.23212	0.101929	0	
8.23059	0.0895691	0	
8.22601	0.0738525	0	
8.22754	0.0559998	0	
8.22601	0.0375366	0	
8.22754	0.017395	0	
8.22601	-0.00244141	0	
8.22754	-0.0224304	0	
8.23059	-0.0408936	0	
8.23059	-0.0579834	0	
8.23059	-0.0723267	0	
8.23517	-0.0848389	0	
8.22754	-0.0949097	0	
8.22601	-0.10376	0	
8.22601	-0.111237	0	
8.22601	-0.118408	0	
8.22601	-0.125122	0	
8.22601	-0.130615	0	
8.23059	-0.135651	0	
8.22601	-0.140076	0	
8.22754	-0.14389	0	
8.22601	-0.146332	0	
8.22449	-0.148163	0	
8.22754	-0.149231	0	
8.22906	-0.149078	0	
8.22449	-0.147552	0	
8.22601	-0.145111	0	
8.22754	-0.141296	0	
8.22601	-0.136871	0	
8.22601	-0.133209	0	
8.22906	-0.129852	0	
8.23059	-0.127563	0	
8.22754	-0.126495	0	
8.22449	-0.126343	0	
8.22601	-0.126801	0	
8.22449	-0.126953	0	
8.22601	-0.127411	0	
8.22449	-0.128784	0	
8.22754	-0.130157	0	
8.23212	-0.131226	0	
8.22906	-0.131531	0	
8.22754	-0.131531	0	
8.22449	-0.131531	0	
8.22449	-0.130463	0	
8.22449	-0.125885	0	
8.22296	-0.115204	0	
8.22296	-0.0952148	0	
8.22601	-0.063324	0	
8.22754	-0.0169373	0	
8.23059	0.0457764	0	
8.23059	0.123138	0	
8.22449	0.214844	0	
8.22601	0.319824	0	
8.22449	0.434875	0	
8.22144	0.556793	0	
8.22296	0.681763	0	
8.22601	0.805359	0	
8.22296	0.924072	0	
8.22906	1.03348	0	
8.22449	1.13098	0	
8.22449	1.21231	0	
8.22449	1.2738	0	
8.22296	1.30798	0	
8.22144	1.306	0	
8.21838	1.26282	0	
8.22144	1.17569	0	
8.22144	1.04813	0	
8.22449	0.884705	0	
8.22449	0.694275	0	
8.22601	0.487213	0	
8.22296	0.274811	0	
8.22144	0.0721741	0	
8.22296	-0.1091	0	
8.21991	-0.258026	0	
8.22144	-0.367584	0	
8.21991	-0.434875	0	
8.22144	-0.463257	0	
8.21991	-0.458832	0	
8.21838	-0.432587	0	
8.22296	-0.394135	0	
8.21991	-0.352325	0	
8.22449	-0.314178	0	
8.21991	-0.284729	0	
8.22144	-0.264435	0	
8.22144	-0.253601	0	
8.22144	-0.25116	0	
8.22296	-0.25528	0	
8.22296	-0.261993	0	
8.22449	-0.270386	0	
8.22754	-0.2771	0	
8.22296	-0.282593	0	
8.22601	-0.284729	0	
8.22449	-0.284271	0	
8.22296	-0.279999	0	
8.22144	-0.272064	0	
8.22296	-0.260468	0	
8.22601	-0.24704	0	
8.22601	-0.233307	0	
8.22601	-0.222015	0	
8.22601	-0.213776	0	
8.22601	-0.208282	0	
8.22754	-0.20462	0	
8.22449	-0.202637	0	
8.22144	-0.202484	0	
8.22601	-0.20401	0	
8.22296	-0.206757	0	
8.22449	-0.209808	0	
8.22601	-0.211334	0	
8.22601	-0.210114	0	
8.22754	-0.205994	0	
8.22906	-0.19928	0	
8.22601	-0.190277	0	
8.22601	-0.179901	0	
8.22449	-0.169373	0	
8.22296	-0.158386	0	
8.22296	-0.149384	0	
8.22449	-0.142365	0	
8.22449	-0.137177	0	
8.22601	-0.132904	0	
8.22449	-0.130463	0	
8.22754	-0.128937	0	
8.22449	-0.128479	0	
8.22754	-0.128784	0	
8.22449	-0.129852	0	
8.22144	-0.130005	0	
8.22144	-0.129089	0	
8.22449	-0.127869	0	
8.22601	-0.125427	0	
8.22754	-0.122223	0	
8.22754	-0.117645	0	
8.22449	-0.111694	0	
8.22296	-0.106049	0	
8.22449	-0.100098	0	
8.22296	-0.0949097	0	
8.21991	-0.0897217	0	
8.21991	-0.0849915	0	
8.22296	-0.0804138	0	
8.22449	-0.0769043	0	
8.22449	-0.0733948	0	
8.22449	-0.0701904	0	
8.22601	-0.0669861	0	
8.22449	-0.0639343	0	
8.22296	-0.0602722	0	
8.22144	-0.0559998	0	
8.22296	-0.0506592	0	
8.22144	-0.0442505	0	
8.22449	-0.0379944	0	
8.22449	-0.0325012	0	
8.22296	-0.0279236	0	
8.22449	-0.0242615	0	
8.22449	-0.0222778	0	
8.22449	-0.0201416	0	
8.22601	-0.0169373	0	
8.22144	-0.0138855	0	
8.22144	-0.0108337	0	
8.22144	-0.00778198	0	
8.21838	-0.00442505	0	
8.22144	-0.000305176	0	
8.22449	0.00457764	0	
8.22296	0.0102234	0	
8.22449	0.0161743	0	
8.22601	0.0222778	0	
8.22449	0.0273132	0	
8.22296	0.0318909	0	
8.21991	0.0361633	0	
8.21838	0.0396729	0	
8.21838	0.0424194	0	
8.22296	0.0442505	0	
8.22144	0.0453186	0	
8.22449	0.045929	0	
8.22601	0.0469971	0	
8.22449	0.0469971	0	
8.22144	0.0479126	0	
8.22144	0.0491333	0	
8.21991	0.0506592	0	
8.22144	0.0535583	0	
8.22144	0.0570679	0	
8.22144	0.0608826	0	
8.22144	0.065155	0	
8.22296	0.0695801	0	
8.22449	0.0747681	0	
8.21991	0.0801086	0	
8.22144	0.0843811	0	
8.21838	0.0872803	0	
8.21838	0.0891113	0	
8.21686	0.0897217	0	
8.21991	0.0897217	0	
8.22296	0.088501	0	
8.22296	0.0863647	0	
8.22144	0.0828552	0	
8.22144	0.0778198	0	
8.22296	0.0724792	0	
8.21991	0.0675964	0	
8.22144	0.0622559	0	
8.21686	0.0572205	0	
8.21838	0.0520325	0	
8.21838	0.0462341	0	
8.22296	0.0402832	0	
8.22296	0.0346375	0	
8.22449	0.0282288	0	
8.22296	0.0213623	0	
8.21991	0.0154114	0	
8.21991	0.00823975	0	
8.21991	0.00167847	0	
8.21686	-0.00442505	0	
8.21686	-0.0100708	0	
8.22144	-0.0151062	0	
8.22449	-0.019989	0	
8.22449	-0.0250244	0	
8.22449	-0.0300598	0	
8.22449	-0.0341797	0	
8.22449	-0.0379944	0	
8.21991	-0.040741	0	
8.21838	-0.0431824	0	
8.21991	-0.045166	0	
8.21838	-0.0469971	0	
8.21991	-0.0476074	0	
8.22144	-0.0471497	0	
8.22296	-0.0453186	0	
8.22296	-0.0428772	0	
8.22601	-0.0395203	0	
8.22449	-0.0354004	0	
8.22144	-0.030365	0	
8.21838	-0.0257874	0	
8.21991	-0.0209045	0	
8.21991	-0.0167847	0	
8.21991	-0.0137329	0	
8.22296	-0.0111389	0	
8.22296	-0.00930786	0	
8.22449	-0.00762939	0	
8.22601	-0.00534058	0	
8.22449	-0.00274658	0	
8.22144	-0.00106812	0	
8.21991	0.00106812	0	
8.21991	0.00274658	0	
8.22144	0.00411987	0	
8.22144	0.00579834	0	
8.22296	0.00686646	0	
8.22296	0.0062561	0	
8.22296	0.00488281	0	
8.22601	0.00244141	0	
8.22296	0	0	
8.22296	-0.00244141	0	
8.22144	-0.0050354	0	
8.21838	-0.00717163	0	
8.21991	-0.00808716	0	
8.22144	-0.00823975	0	
8.22144	-0.00747681	0	
8.22296	-0.00610352	0	
8.22449	-0.00488281	0	
8.22601	-0.00320435	0	
8.22449	-0.00183105	0	
8.22144	-0.000762939	0	
8.22144	-0.000305176	0	
8.21838	-0.0012207	0	
8.21991	-0.00244141	0	
8.21991	-0.00473022	0	
8.22449	-0.00732422	0	
8.22906	-0.0102234	0	
8.22144	-0.0131226	0	
8.22296	-0.0152588	0	
8.22296	-0.0167847	0	
8.21991	-0.017395	0	
8.21838	-0.0158691	0	
8.21991	-0.0119019	0	
8.22144	-0.00610352	0	
8.21991	0.000915527	0	
8.21838	0.0100708	0	
8.22144	0.0196838	0	
8.22296	0.0297546	0	
8.22296	0.0401306	0	
8.22296	0.0514221	0	
8.22449	0.0622559	0	
8.21991	0.0726318	0
[truncated: 31,005,026 more chars]
