# Supplementary material for: Enhancing precision in human neuroscience
Source: eLife. 2023 Aug 9;12:e85980. doi: 10.7554/eLife.85980 (PMC10411974; doi:10.7554/eLife.85980)
Supplement: Figure 4—source data 1. — The R script also contains examples on how to calculate precision for SCL and SCR. The data have been reused with permission from Reutter and Gamer, 2023. [file elife-85980-fig4-data1.zip › README.txt]

based on unconditioned electrodermal responses of 
subject 1 of Reutter & Gamer (2022)

OSF: https://osf.io/4gz7f/
publication: https://doi.org/10.1037/emo0001134
