# Supplementary material for: Enhancing precision in human neuroscience
Source: eLife. 2023 Aug 9;12:e85980. doi: 10.7554/eLife.85980 (PMC10411974; doi:10.7554/eLife.85980)
Supplement: Figure 7—source code 1. [file elife-85980-fig7-code1.zip]

Archive with 1 entries (1 files):
- 05-01-2023-RV-eLife-85980/Precision Hierarchy.R
